# Supplementary material for: Crystal structure and chemistry of tricadmium digermanium tetra­arsenide, Cd3Ge2As4
Source: Acta Crystallogr E Crystallogr Commun. 2019 Aug 2;75(Pt 9):1291–6. doi: 10.1107/S2056989019010636 (PMC6727045; doi:10.1107/S2056989019010636)
Supplement: Supplementary file 1 [file e-75-01291-sup1.cif]

##############################################################################
#                                                                            #
# This CIF contains the data in a paper accepted for publication in          #
# Acta Crystallographica Section E. It conforms to the requirements of       #
# Notes for Authors for Acta Crystallographica Section E, and has been       #
# peer reviewed under the auspices of the IUCr Commission on Journals.       #
#                                                                            #
# Full details of the Crystallographic Information File format               #
# are given in the paper "The Crystallographic Information File (CIF):       #
# a New Standard Archive File for Crystallography" by S. R. Hall, F. H.      #
# Allen and I. D. Brown [Acta Cryst. (1991), A47, 655-685].                  #
#                                                                            #
# The current version of the core CIF dictionary is obtainable from          #
# ftp://ftp.iucr.org/pub/cif_core.dic.                                       #
#                                                                            #
# Software is freely available for graphical display of the structure(s)     #
# in this CIF. For information consult the CIF software page                 #
# http://www.iucr.org/resources/cif/software.                                #
#                                                                            #
# This file may be used for bona fide research purposes within the           #
# scientific community so long as proper attribution is given to the journal # 
# article from which it was obtained.                                        #
#                                                                            #
##############################################################################
data_global
_audit_creation_method     'form.cif (version 2.0)'
_journal_data_validation_number     ?
_journal_date_recd_electronic     2019-06-21
_journal_date_accepted     2019-07-26
_journal_name_full     'Acta Crystallographica, Section E'
_journal_year     2019
_journal_volume     75
_journal_issue      9
_journal_page_first     1291
_journal_page_last     1296
_journal_paper_category     GI
_journal_paper_doi     10.1107/S2056989019010636
_journal_coeditor_code     VN2150
_publ_contact_author_name     'Brian J. Riley'
_publ_contact_author_address
;
Pacific Northwest National Laboratory, Richland, WA 99354, USA
;
_publ_contact_author_email     'brian.riley@pnnl.gov'
_publ_contact_author_fax     ?
_publ_contact_author_phone     ?
_publ_section_title
;
Crystal structure and chemistry of tricadmium digermanium tetraarsenide,
Cd~3~Ge~2~As~4~
;
_publ_section_title_footnote     .
loop_
    _publ_author_name
    _publ_author_footnote
    _publ_author_address
    'Thompson, Michael R.' .
;
Pacific Northwest National Laboratory, Richland, WA 99354, USA
;
    'Riley, Brian J.' .
;
Pacific Northwest National Laboratory, Richland, WA 99354, USA
;
    'Bowden, Mark E.' .
;
Pacific Northwest National Laboratory, Richland, WA 99354, USA
;
    'Olszta, Matthew J.' .
;
Pacific Northwest National Laboratory, Richland, WA 99354, USA
;
    'Edwards, Danny J.' .
;
Pacific Northwest National Laboratory, Richland, WA 99354, USA
;
    'Crum, Jarrod V.' .
;
Pacific Northwest National Laboratory, Richland, WA 99354, USA
;
    'Johnson, Bradley R.' .
;
Pacific Northwest National Laboratory, Richland, WA 99354, USA
;
    'Chong, Saehwa' .
;
Pacific Northwest National Laboratory, Richland, WA 99354, USA
;
_publ_section_synopsis
;
A cadmium germanium arsenide compound, Cd~3~Ge~2~As~4~, was synthesized using a
double-containment fused quartz ampoule method within a rocking furnace and a
melt-quench technique. The crystal structure was determined from
single-crystal X-ray diffraction, scanning and transmission electron
microscopies, and selected area diffraction and confirmed with electron
backscatter diffraction. The chemistry was verified with electron energy loss
spectroscopy.
;
data_I
_chemical_name_systematic
;
Tricadmium digermanium tetraarsenide
;
_chemical_name_common     ?
_chemical_formula_moiety     ?
_chemical_formula_sum     'Cd3 Ge2 As4'
_chemical_formula_structural     ?
_chemical_formula_analytical     ?
_chemical_formula_iupac     'Cd3 Ge2 As4'
_chemical_formula_weight     782.06
_chemical_melting_point     ?
_symmetry_cell_setting     trigonal
_symmetry_space_group_name_H-M     'R -3'
_symmetry_space_group_name_Hall     '-R 3'
loop_
    _space_group_symop_operation_xyz
    'x, y, z'
    '-y, x-y, z'
    '-x+y, -x, z'
    'x+2/3, y+1/3, z+1/3'
    '-y+2/3, x-y+1/3, z+1/3'
    '-x+y+2/3, -x+1/3, z+1/3'
    'x+1/3, y+2/3, z+2/3'
    '-y+1/3, x-y+2/3, z+2/3'
    '-x+y+1/3, -x+2/3, z+2/3'
    '-x, -y, -z'
    'y, -x+y, -z'
    'x-y, x, -z'
    '-x+2/3, -y+1/3, -z+1/3'
    'y+2/3, -x+y+1/3, -z+1/3'
    'x-y+2/3, x+1/3, -z+1/3'
    '-x+1/3, -y+2/3, -z+2/3'
    'y+1/3, -x+y+2/3, -z+2/3'
    'x-y+1/3, x+2/3, -z+2/3'
_cell_length_a     7.3748(13)
_cell_length_b     7.3748(13)
_cell_length_c     27.415(5)
_cell_angle_alpha     90
_cell_angle_beta     90
_cell_angle_gamma     120
_cell_volume     1291.3(5)
_cell_formula_units_Z     6
_cell_measurement_reflns_used     20756
_cell_measurement_theta_min     2.229
_cell_measurement_theta_max     42.350
_cell_measurement_temperature     150
_exptl_crystal_description     'triangular prism'
_exptl_crystal_colour     'black'
_exptl_crystal_size_max     0.070
_exptl_crystal_size_mid     0.070
_exptl_crystal_size_min     0.030
_exptl_crystal_size_rad     ?
_exptl_crystal_density_diffrn     6.034
_exptl_crystal_density_meas     ?
_exptl_crystal_density_method     ?
_exptl_crystal_F_000     2040
_exptl_absorpt_coefficient_mu     29.357
_exptl_absorpt_correction_type     multi-scan
_exptl_absorpt_process_details
;
(SADABS; Bruker, 2001)
;
_exptl_absorpt_correction_T_min     0.147
_exptl_absorpt_correction_T_max     0.414
_exptl_special_details     ?
_diffrn_ambient_temperature     150
_diffrn_radiation_type     'Mo K\a'
_diffrn_radiation_wavelength     0.71073
_diffrn_radiation_source     ?
_diffrn_radiation_monochromator     ?
_diffrn_measurement_device_type     'Bruker APEXII CCD area detector'
_diffrn_measurement_method     '\w and \f scans'
_diffrn_detector_area_resol_mean     ?
_diffrn_reflns_number     20756
_diffrn_reflns_av_R_equivalents     0.0618
_diffrn_reflns_av_unetI/netI     0.0319
_diffrn_reflns_theta_min     2.229
_diffrn_reflns_theta_max     42.350
_diffrn_reflns_theta_full     25.242
_diffrn_measured_fraction_theta_max     0.986
_diffrn_measured_fraction_theta_full     1.000
_diffrn_reflns_limit_h_min     -13
_diffrn_reflns_limit_h_max     13
_diffrn_reflns_limit_k_min     -13
_diffrn_reflns_limit_k_max     13
_diffrn_reflns_limit_l_min     -51
_diffrn_reflns_limit_l_max     51
_diffrn_reflns_reduction_process     ?
_diffrn_standards_number     0
_diffrn_standards_interval_count     .
_diffrn_standards_interval_time     .
_diffrn_standards_decay_%     ?
loop_
    _diffrn_standard_refln_index_h
    _diffrn_standard_refln_index_k
    _diffrn_standard_refln_index_l
    ? ? ?
_refine_special_details
;
 Reflections were merged by SHELXL according to the crystal
 class for the calculation of statistics and refinement.
 _reflns_Friedel_fraction is defined as the number of unique
 Friedel pairs measured divided by the number that would be
 possible theoretically, ignoring centric projections and
 systematic absences.
;
_reflns_number_total     2026
_reflns_number_gt     1702
_reflns_threshold_expression     'I > 2\s(I)'
_refine_ls_structure_factor_coef     Fsqd
_refine_ls_matrix_type     full
_refine_ls_R_factor_all     0.0362
_refine_ls_R_factor_gt     0.0253
_refine_ls_wR_factor_all     ?
_refine_ls_wR_factor_ref     0.0491
_refine_ls_goodness_of_fit_all     1.032
_refine_ls_goodness_of_fit_ref     1.032
_refine_ls_restrained_S_all     1.032
_refine_ls_restrained_S_obs     ?
_refine_ls_number_reflns     2026
_refine_ls_number_parameters     29
_refine_ls_number_restraints     0
_refine_ls_number_constraints     ?
_refine_ls_hydrogen_treatment     ?
_refine_ls_weighting_scheme     calc
_refine_ls_weighting_details
             'w=1/[\s^2^(Fo^2^)+(0.0102P)^2^+16.7635P] where P=(Fo^2^+2Fc^2^)/3'
_atom_sites_solution_primary     direct
_refine_ls_shift/su_max     0.001
_refine_ls_shift/su_mean     0.000
_refine_diff_density_max     1.996
_refine_diff_density_min     -2.180
_refine_ls_extinction_method
;
SHELXL2016 (Sheldrick, 2015)
;
_refine_ls_extinction_coef     0.00068(3)
_refine_ls_extinction_expression
                                  'Fc^*^=kFc[1+0.001xFc^2^\l^3^/sin(2\q)]^-1/4^'
_refine_ls_abs_structure_details     ?
_refine_ls_abs_structure_Flack     ?
_refine_ls_abs_structure_Rogers     ?
loop_
    _atom_type_symbol
    _atom_type_description
    _atom_type_scat_dispersion_real
    _atom_type_scat_dispersion_imag
    _atom_type_scat_source
    'As' 'As' 0.0499 2.0058
                         'International Tables Vol C Tables 4.2.6.8 and 6.1.1.4'
    'Cd' 'Cd' -0.8075 1.2024
                         'International Tables Vol C Tables 4.2.6.8 and 6.1.1.4'
    'Ge' 'Ge' 0.1547 1.8001
                         'International Tables Vol C Tables 4.2.6.8 and 6.1.1.4'
_computing_data_collection
;
APEX2 (Bruker, 2012)
;
_computing_cell_refinement
;
SHELXTL (Sheldrick, 2008)
;
_computing_data_reduction
;
SAINT (Bruker, 2012)
;
_computing_structure_solution
;
SHELXTL (Sheldrick, 2008)
;
_computing_structure_refinement
;
SHELXTL (Sheldrick, 2008)
;
_computing_molecular_graphics
;
<i>VESTA</i> (Momma & Izumi, 2011)
;
_computing_publication_material
;
publCIF (Westrip, 2010)
;
loop_
    _atom_site_type_symbol
    _atom_site_label
    _atom_site_fract_x
    _atom_site_fract_y
    _atom_site_fract_z
    _atom_site_U_iso_or_equiv
    _atom_site_adp_type
    _atom_site_calc_flag
    _atom_site_occupancy
    _atom_site_disorder_assembly
    _atom_site_disorder_group
    Cd Cd1 0.63686(3) 0.64317(3) 0.05011(2) 0.01073(5) Uani d 1 . .
    As As1 0.49777(4) 0.50674(4) 0.14283(2) 0.00577(5) Uani d 1 . .
    As As2 1.000000 1.000000 0.15184(2) 0.00553(7) Uani d 1 . .
    Ge Ge1 1.000000 1.000000 0.06367(2) 0.00604(8) Uani d 1 . .
    Ge Ge2 0.666667 0.333333 0.00242(2) 0.00535(7) Uani d 1 . .
loop_
    _atom_site_aniso_label
    _atom_site_aniso_U_11
    _atom_site_aniso_U_22
    _atom_site_aniso_U_33
    _atom_site_aniso_U_12
    _atom_site_aniso_U_13
    _atom_site_aniso_U_23
    Cd1 0.01246(8) 0.01108(8) 0.00932(7) 0.00638(7) -0.00329(6) -0.00271(6)
    As1 0.00541(9) 0.00536(10) 0.00664(9) 0.00277(8) -0.00009(7) 0.00023(7)
    As2 0.00523(10) 0.00523(10) 0.00615(16) 0.00261(5) 0.000 0.000
    Ge1 0.00695(11) 0.00695(11) 0.00422(16) 0.00348(5) 0.000 0.000
    Ge2 0.00442(10) 0.00442(10) 0.00722(17) 0.00221(5) 0.000 0.000
_geom_special_details
;
 All esds (except the esd in the dihedral angle between two l.s. planes)
 are estimated using the full covariance matrix.  The cell esds are taken
 into account individually in the estimation of esds in distances, angles
 and torsion angles; correlations between esds in cell parameters are only
 used when they are defined by crystal symmetry.  An approximate (isotropic)
 treatment of cell esds is used for estimating esds involving l.s. planes.
;
loop_
    _geom_bond_atom_site_label_1
    _geom_bond_atom_site_label_2
    _geom_bond_site_symmetry_2
    _geom_bond_distance
    _geom_bond_publ_flag
    Cd1 Ge1 . 2.6810(5) ?
    Cd1 Ge2 . 2.7352(5) ?
    Cd1 As1 . 2.7374(5) ?
    Cd1 Ge2 10_665 2.7390(5) ?
    Cd1 Cd1 10_665 3.4379(6) ?
    As1 As2 13_665 2.4296(5) ?
    As1 As1 14_455 2.4496(5) ?
    As1 As1 15 2.4496(5) ?
    As2 Ge1 . 2.4172(8) ?
loop_
    _geom_angle_atom_site_label_1
    _geom_angle_atom_site_label_2
    _geom_angle_atom_site_label_3
    _geom_angle_site_symmetry_1
    _geom_angle_site_symmetry_3
    _geom_angle
    _geom_angle_publ_flag
    Ge1 Cd1 Ge2 . . 115.352(9) ?
    Ge1 Cd1 As1 . . 103.815(15) ?
    Ge2 Cd1 As1 . . 107.978(14) ?
    Ge1 Cd1 Ge2 . 10_665 117.239(9) ?
    Ge2 Cd1 Ge2 . 10_665 102.189(11) ?
    As1 Cd1 Ge2 . 10_665 110.095(15) ?
    Ge1 Cd1 Cd1 . 10_665 134.854(15) ?
    Ge2 Cd1 Cd1 . 10_665 51.144(9) ?
    As1 Cd1 Cd1 . 10_665 121.283(16) ?
    Ge2 Cd1 Cd1 10_665 10_665 51.045(9) ?
    As2 As1 As1 13_665 14_455 97.897(17) ?
    As2 As1 As1 13_665 15 99.093(17) ?
    As1 As1 As1 14_455 15 94.181(17) ?
    As2 As1 Cd1 13_665 . 113.706(15) ?
    As1 As1 Cd1 14_455 . 140.455(14) ?
    As1 As1 Cd1 15 . 103.154(16) ?
    Ge1 As2 As1 . 13_665 115.864(13) ?
    Ge1 As2 As1 . 14_565 115.864(13) ?
    As1 As2 As1 13_665 14_565 102.389(15) ?
    Ge1 As2 As1 . 15 115.864(13) ?
    As1 As2 As1 13_665 15 102.389(15) ?
    As1 As2 As1 14_565 15 102.388(15) ?
    As2 Ge1 Cd1 . . 97.973(11) ?
    As2 Ge1 Cd1 . 2_765 97.973(11) ?
    Cd1 Ge1 Cd1 . 2_765 118.108(5) ?
    As2 Ge1 Cd1 . 3_675 97.973(11) ?
    Cd1 Ge1 Cd1 . 3_675 118.109(5) ?
    Cd1 Ge1 Cd1 2_765 3_675 118.108(5) ?
    Cd1 Ge2 Cd1 3_665 2_655 99.051(15) ?
    Cd1 Ge2 Cd1 3_665 . 99.050(14) ?
    Cd1 Ge2 Cd1 2_655 . 99.050(14) ?
    Cd1 Ge2 Cd1 3_665 11 88.526(12) ?
    Cd1 Ge2 Cd1 2_655 11 77.810(11) ?
    Cd1 Ge2 Cd1 . 11 172.207(10) ?
    Cd1 Ge2 Cd1 3_665 12_655 77.810(11) ?
    Cd1 Ge2 Cd1 2_655 12_655 172.207(10) ?
    Cd1 Ge2 Cd1 . 12_655 88.526(11) ?
    Cd1 Ge2 Cd1 11 12_655 94.898(15) ?
    Cd1 Ge2 Cd1 3_665 10_665 172.207(10) ?
    Cd1 Ge2 Cd1 2_655 10_665 88.526(11) ?
    Cd1 Ge2 Cd1 . 10_665 77.810(11) ?
    Cd1 Ge2 Cd1 11 10_665 94.898(15) ?
    Cd1 Ge2 Cd1 12_655 10_665 94.898(15) ?
_shelx_space_group_comment
;
The symmetry employed for this shelxl refinement is uniquely defined
by the following loop, which should always be used as a source of
symmetry information in preference to the above space-group names.
They are only intended as comments.
;
_shelx_estimated_absorpt_T_min     0.233
_shelx_estimated_absorpt_T_max     0.473
_shelx_hkl_file
;
  -2   1   0    0.59    0.35
  -2   1   0    0.63    0.30
  -2   1   0    0.74    0.28
   1   1   0    1.90    0.44
   1   1   0    0.93    0.33
   1   1   0    1.61    0.37
   1   1   0    0.69    0.42
  -1   2   0    4.85    0.47
  -1   2   0    1.00    0.35
  -1   2   0    0.31    0.63
  -1   2   0    5.35    0.59
  -1  -1   0    2.29    0.41
  -1   2   0    0.79    0.33
   2  -1   0    1.87    0.47
   2  -1   0    2.30    0.28
  -3   3   0  887.10   38.22
  -3   3   0  822.77   38.05
  -3   3   0  778.92   38.77
   3   0   0  799.09   38.12
   3   0   0  808.31   38.46
   3   0   0  884.17   38.10
  -3   3   0  897.73   38.11
  -3   0   0  916.77   38.34
   0   3   0  834.91   38.36
   0   3   0  890.69   38.32
   0   3   0  772.53   38.79
  -3   0   0  879.29   38.27
   0   3   0  898.81   38.35
   3  -3   0  894.46   38.40
   3  -3   0  894.03   38.19
   0   3   0  890.08   38.09
   2   2   0  403.24   19.21
  -4   2   0  397.97   19.13
   2   2   0  433.09   19.18
   2   2   0  401.96   19.43
  -4   2   0  449.34   19.30
   2   2   0  437.83   19.17
  -4   2   0  420.65   18.97
  -2   4   0  411.13   19.81
  -2   4   0  405.46   19.05
  -2   4   0  438.81   19.13
  -2   4   0  443.95   19.15
  -2   4   0  423.76   19.32
   4  -2   0  436.88   19.31
   1   4   0    5.08    0.91
  -5   1   0    3.22    0.77
  -5   1   0    4.07    0.77
   4  -5   0    4.13    0.91
   1   4   0    4.37    0.93
   1   4   0    4.18    0.55
   1   4   0    5.66    0.96
  -4   5   0    4.14    0.71
  -4   5   0    4.55    1.20
  -4   5   0    4.84    1.38
  -1  -4   0    3.69    0.90
   5  -1   0    5.58    0.83
   5  -1   0    3.94    0.96
   5  -1   0    4.22    0.51
  -4   5   0    7.23    0.85
  -1  -4   0    4.06    0.68
  -4   5   0    3.35    0.73
   4   1   0    1.08    0.83
   4   1   0    1.88    0.69
   4   1   0    2.93    0.75
   4   1   0    2.39    0.57
  -5   4   0    0.89    1.04
  -5   4   0    2.53    0.63
  -5   4   0    2.29    0.47
  -4  -1   0    0.93    0.48
  -1   5   0    2.18    0.53
   5  -4   0    2.37    0.32
   5  -4   0    2.24    0.73
  -1   5   0    2.65    0.82
  -1   5   0    2.75    1.28
  -1   5   0    1.56    0.73
  -4  -1   0    1.87    0.68
  -1   5   0    1.71    0.64
   3   3   0  400.30   18.09
  -6   3   0  406.75   17.80
   3   3   0  378.07   18.20
   3   3   0  409.47   18.14
  -6   3   0  395.71   18.26
   3   3   0  371.39   18.53
  -6   3   0  384.84   17.69
  -6   3   0  358.40   17.76
  -3  -3   0  396.06   18.42
  -3   6   0  381.39   17.92
  -3   6   0  385.96   18.02
   6  -3   0  407.56   18.02
   6  -3   0  401.42   18.28
  -3   6   0  399.00   18.03
  -3  -3   0  390.08   17.91
  -3   6   0  399.05   19.20
  -3   6   0  396.49   18.44
   0  -6   0  864.52   37.98
  -6   6   0  817.56   37.82
  -6   6   0  872.73   39.62
  -6   6   0  900.99   38.24
   0  -6   0  795.23   38.58
   6   0   0  805.92   38.16
   6   0   0  863.56   37.85
   6   0   0  837.68   38.29
   6   0   0  839.13   38.82
   0   6   0  822.88   39.66
   0   6   0  827.36   38.57
   0   6   0  883.58   37.90
   6  -6   0  826.92   38.31
  -6   0   0  851.03   38.26
   0   6   0  863.71   38.46
   0   6   0  866.01   38.51
  -6   0   0  877.77   38.43
  -7   2   0    8.34    1.31
  -7   2   0    7.56    1.30
   2   5   0    8.84    1.58
   2   5   0    6.50    1.36
   2   5   0    9.60    1.54
   5  -7   0    4.55    1.17
   7  -2   0    6.43    1.50
  -2  -5   0    6.97    1.48
  -5   7   0    5.86    1.09
  -5   7   0    8.02    1.11
  -2  -5   0    7.30    1.18
  -5   7   0   12.05    2.54
   7  -2   0    6.56    1.16
  -5   7   0    6.93    1.06
   5   2   0   10.25    1.87
   5   2   0   14.26    1.77
  -7   5   0   12.59    1.41
  -7   5   0   15.07    2.47
   5   2   0   11.31    1.36
   7  -5   0    9.26    1.45
   7  -5   0   11.76    1.51
  -2   7   0   12.37    2.58
  -5  -2   0   11.56    1.74
  -5  -2   0   10.98    1.31
  -2   7   0   10.56    1.56
  -2   7   0   16.08    2.15
  -2   7   0   11.27    1.62
  -2   7   0   13.50    1.46
   7  -8   0   14.33    1.85
  -8   1   0   12.57    1.81
   1   7   0   10.26    1.88
   1   7   0   11.40    1.90
   1   7   0   10.00    1.99
   8  -1   0   13.83    2.20
  -7   8   0    8.43    2.51
  -1  -7   0   12.70    2.13
  -7   8   0    9.33    1.56
   8  -1   0   17.44    1.98
   8  -1   0    9.70    2.26
  -1  -7   0   14.55    1.89
   4   4   0  206.12   10.37
  -8   4   0  216.24    9.74
   4   4   0  198.38   10.04
   4   4   0  203.26   10.12
  -4   8   0  196.50   11.58
  -4  -4   0  194.00    9.74
   8  -4   0  202.36   10.02
   8  -4   0  195.56   10.27
  -4   8   0  206.53    9.97
  -4   8   0  210.17   10.04
  -4   8   0  198.46   10.71
  -4  -4   0  195.58   10.50
  -4   8   0  196.94   10.02
  -8   7   0    3.88    1.14
  -8   7   0    2.98    1.67
   7   1   0    6.06    1.38
   1  -8   0    2.04    1.37
   7   1   0    6.97    1.82
  -1   8   0    3.18    1.99
  -1   8   0    7.62    1.75
  -1   8   0    3.78    1.24
   8  -7   0    4.59    1.22
  -1   8   0    2.61    1.30
  -1   8   0    5.32    1.07
  -7  -1   0    4.27    1.32
   8  -7   0    3.45    1.14
  -7  -1   0    6.44    1.24
   3   6   0  109.81    6.15
   6  -9   0  104.13    5.96
   3   6   0   93.07    5.96
   3   6   0   95.01    6.19
  -6   9   0   98.63    5.81
  -6   9   0  109.90    5.80
  -6   9   0   99.23    5.60
   9  -3   0   98.74    6.26
  -3  -6   0  103.91    6.56
   9  -3   0  106.09    5.85
   9  -3   0  106.04    5.67
  -6   9   0  106.31    7.66
   6   3   0   93.99    5.93
   3  -9   0  103.97    6.07
   6   3   0   98.14    5.58
   6   3   0   94.13    6.60
  -9   6   0  103.06    5.50
  -9   6   0  108.64    7.10
  -6  -3   0  102.71    5.50
  -3   9   0   95.21    5.46
  -3   9   0   96.03    6.44
  -3   9   0   90.17    5.85
  -6  -3   0  102.74    6.20
   9  -6   0   91.44    5.68
  -3   9   0   96.44    7.51
  -3   9   0  102.54    5.86
   9  -6   0  109.20    5.97
  -9   9   0   53.23    6.21
   9   0   0   65.06    4.10
  -9   9   0   57.55    3.94
   9   0   0   53.09    5.04
   0  -9   0   49.79    4.42
   0   9   0   55.91    4.36
   0   9   0   61.09    4.32
  -9   0   0   49.44    3.75
   0   9   0   51.73    4.95
   9  -9   0   48.75    3.93
   8 -10   0  118.69    6.94
   2   8   0  124.39    7.68
   2   8   0  114.01    7.29
   2   8   0  118.84    7.18
  10  -2   0  124.74    7.66
  10  -2   0  119.66    6.68
  -2  -8   0  128.14    7.84
  -8  10   0  116.44    8.90
  -8  10   0  124.03    6.98
   5   5   0   17.40    2.58
   5   5   0   18.47    2.38
 -10   5   0   16.44    3.10
  10  -5   0   21.78    2.68
  -5  10   0   18.08    3.19
  -5  10   0   20.03    2.29
  -5  10   0   17.80    2.26
  -5  10   0   24.16    4.44
  -5  -5   0   17.06    2.71
  -5  10   0   20.49    2.49
  10  -5   0   20.30    2.42
   8   2   0  146.77    9.41
   8   2   0  151.26    8.63
 -10   8   0  159.12   10.20
 -10   8   0  151.27    8.39
   2 -10   0  159.63    9.08
  10  -8   0  153.87    8.64
  -2  10   0  161.51    8.88
  -8  -2   0  163.08    9.08
  -2  10   0  163.59    8.97
  -2  10   0  147.43   10.61
  -8  -2   0  159.92    8.40
  -2  10   0  172.83    9.71
   1  10   0   13.12    2.44
   1  10   0   20.12    3.05
  10 -11   0   14.90    2.48
   1  10   0   14.92    3.14
  11  -1   0    9.00    2.60
 -10  11   0   13.16    2.25
 -10  11   0   15.54    3.76
   4   7   0    5.39    1.74
   4   7   0    5.50    1.92
   7 -11   0    4.53    1.46
  11  -4   0    5.24    1.91
  -7  11   0    2.14    1.39
  -7  11   0    3.96    2.81
  11  -4   0    3.10    1.60
  -4  -7   0    3.52    1.94
   7   4   0    2.41    1.62
 -11   7   0    1.20    1.98
   4 -11   0    0.62    1.78
  -4  11   0    0.18    1.87
  11  -7   0    1.20    1.33
  -7  -4   0    1.97    1.71
  -4  11   0    1.13    1.41
  -4  11   0    0.63    2.53
  11  -7   0    1.49    1.26
  -4  11   0    0.14    1.09
  -4  11   0    1.92    1.35
  10   1   0    5.80    1.68
  10   1   0    3.55    2.26
 -11  10   0    2.93    2.75
 -11  10   0    4.29    1.68
  -1  11   0    0.65    1.42
  -1  11   0    2.34    1.66
  -1  11   0   -0.01    2.14
  11 -10   0    2.27    1.58
   3   9   0   19.51    3.45
   3   9   0   24.82    3.27
   9 -12   0   22.28    3.01
  12  -3   0   20.27    3.11
  -9  12   0   19.67    4.39
  -9  12   0   20.84    2.86
   6   6   0  129.37    7.81
   6 -12   0  133.18    7.56
 -12   6   0  137.62    9.30
   6   6   0  130.85    8.32
  -6  12   0  143.40   10.75
  12  -6   0  133.38    7.90
  12  -6   0  138.69    8.14
  -6  12   0  125.67    7.61
  -6  12   0  138.80    7.81
   9   3   0   22.78    3.10
 -12   9   0   21.79    4.39
  12  -9   0   21.21    3.02
  -3  12   0   21.26    3.16
  -3  12   0   25.93    3.51
  -3  12   0   21.60    4.01
  12   0   0   79.77    9.14
   0  12   0   42.83    7.11
   0  12   0   75.79    8.14
   8 -13   0   17.31    2.75
 -13   5   0   17.13    3.70
   5   8   0   12.91    3.03
   5   8   0   14.91    2.84
  13  -5   0   12.73    2.67
  -8  13   0   18.90    5.12
  -8  13   0   16.64    2.80
   8   5   0   19.23    3.26
 -13   8   0   23.98    4.25
  -8  -5   0   17.91    2.89
  -5  13   0   17.73    2.92
  13  -8   0   17.32    2.96
  -5  13   0   15.22    4.73
  -5  13   0   12.57    3.62
  -1   0  -1    0.50    0.27
   1   0   1    0.89    0.25
  -2  -1  -1   20.34    1.22
   3  -2  -1   20.93    0.95
  -1   3  -1   20.19    1.30
  -1   3  -1   21.55    1.37
  -1   3  -1   21.40    1.82
   3  -2  -1   19.33    1.41
  -1   3  -1   19.58    1.29
  -1   3  -1   18.07    1.18
  -2  -1  -1   19.79    1.39
   2   1   1   17.55    1.28
   2   1   1   18.08    1.30
  -3   2   1   19.49    1.19
   2   1   1   19.17    1.27
   2   1   1   19.07    1.48
  -3   2   1   18.97    1.37
   2   1   1   18.68    1.22
   2   0  -1  468.61   21.84
  -2   2  -1  508.15   21.64
   2   0  -1  496.49   21.61
  -2   2  -1  515.04   21.67
   2   0  -1  461.77   21.79
   2   0  -1  467.60   21.60
  -2   2  -1  481.11   22.04
   0   2   1  444.94   22.04
   0   2   1  489.20   21.57
   0   2   1  487.95   21.73
   0   2   1  484.58   21.71
   0   2   1  462.72   21.75
  -2   0   1  500.23   21.73
   2  -2   1  525.47   21.76
   2  -2   1  501.31   21.71
  -3  -2  -1   49.70    2.69
  -2   5  -1   50.22    2.85
  -3  -2  -1   50.81    3.06
  -2   5  -1   50.36    2.72
   5  -3  -1   49.64    3.02
  -2   5  -1   51.29    3.03
  -2   5  -1   51.67    2.87
  -2   5  -1   48.00    3.59
   3   2   1   44.51    3.13
  -5   3   1   46.43    2.42
   3   2   1   47.04    2.89
  -5   3   1   46.62    2.62
   3   2   1   49.31    2.76
   3   2   1   48.27    2.84
  -5   3   1   46.98    2.97
   3   2   1   50.37    2.50
  -3   1  -1   10.42    0.71
  -3   1  -1    9.60    0.86
   1   2  -1   11.76    1.02
  -3   1  -1    8.36    0.88
   1   2  -1    8.79    0.96
   1   2  -1   10.72    1.12
   1   2  -1   10.85    0.96
  -3   1  -1    9.21    0.67
  -2   3   1   11.26    1.19
  -2   3   1   10.94    1.42
  -1  -2   1    9.96    1.00
  -2   3   1    8.53    0.81
   3  -1   1    9.91    0.88
   3  -1   1    8.67    1.00
  -2   3   1    8.17    0.82
  -2   3   1    9.64    0.78
  -3   4  -1   28.38    1.63
   4  -1  -1   25.29    1.62
  -3   4  -1   28.96    1.72
  -3   4  -1   29.75    2.44
   4  -1  -1   26.99    1.44
  -3   4  -1   24.05    1.94
  -3   4  -1   27.69    1.67
  -1  -3  -1   27.58    1.79
   4  -1  -1   26.85    1.97
   1   3   1   28.28    1.89
   1   3   1   25.54    1.43
  -4   1   1   28.89    1.68
   1   3   1   29.47    1.87
   3  -4   1   29.23    1.94
  -4   1   1   28.46    1.84
   1   3   1   26.70    1.80
  -4   1   1   28.44    1.49
  -4  -3  -1   12.21    1.31
   7  -4  -1   10.33    1.42
  -3   7  -1   14.58    1.71
  -3   7  -1   13.54    1.62
  -3   7  -1   10.40    1.33
  -3   7  -1   11.15    1.93
   7  -4  -1   11.42    1.65
  -3   7  -1    8.66    2.13
  -4  -3  -1   12.49    1.87
  -7   4   1    9.94    1.26
   4   3   1   10.28    1.39
   4   3   1   12.22    1.94
   4   3   1   11.74    1.67
   0   4  -1   62.87    4.07
   0   4  -1   59.09    2.98
   0   4  -1   62.38    3.37
   0   4  -1   59.20    3.29
   0   4  -1   64.61    3.44
  -4   0  -1   60.59    3.33
  -4   0  -1   58.05    3.18
   4  -4  -1   59.01    3.38
   4   0   1   58.83    3.14
   4   0   1   60.30    3.51
  -4   4   1   61.83    3.02
  -4   4   1   59.89    2.98
  -4   4   1   58.86    4.03
  -4   4   1   56.76    3.14
   4   0   1   57.25    2.97
   4   0   1   58.02    3.23
   0  -4   1   56.96    3.54
   3   1  -1    2.71    0.68
   3   1  -1    2.16    0.55
  -4   3  -1    2.41    0.46
  -4   3  -1    1.94    0.94
   3   1  -1    2.76    0.57
   3   1  -1    2.91    0.80
   3   1  -1    1.96    0.54
  -4   3  -1    3.09    0.57
  -3  -1   1    2.04    0.56
  -1   4   1    1.86    0.55
   4  -3   1    2.65    0.64
  -1   4   1    2.64    0.55
  -1   4   1    3.55    0.70
  -1   4   1    2.38    0.71
  -1   4   1    2.47    1.02
  -4   6  -1   87.19    5.03
  -4   6  -1   94.45    5.02
  -4   6  -1   99.62    5.07
  -2  -4  -1  101.66    5.08
   6  -2  -1   99.29    5.52
  -2  -4  -1   99.68    5.55
  -4   6  -1  100.44    6.28
   6  -2  -1   98.12    5.04
  -4   6  -1  103.24    5.68
   2   4   1   96.23    5.28
  -6   2   1   99.83    4.69
  -6   2   1   98.29    5.04
   4  -6   1  102.62    5.39
   2   4   1  103.14    5.31
  -6   2   1   96.92    5.28
   2   4   1   95.24    5.37
  -6   2   1  100.76    4.80
   9  -5  -1    2.30    1.08
  -4   9  -1    2.67    2.07
  -4   9  -1    3.88    1.23
  -4   9  -1    1.88    1.03
   9  -5  -1    2.12    1.12
  -4   9  -1    2.17    1.07
  -4   9  -1    1.89    1.50
  -5  -4  -1    1.85    1.33
  -9   5   1    1.96    0.92
   5   4   1    1.65    0.95
   5   4   1    2.25    1.29
  -9   5   1    0.30    1.52
   6  -5  -1    7.03    1.25
  -1   6  -1    8.91    1.34
  -1   6  -1    8.15    1.49
  -5  -1  -1    6.87    1.01
  -5  -1  -1    7.50    1.29
  -1   6  -1    7.51    1.01
  -1   6  -1    6.99    1.94
  -1   6  -1    9.40    1.38
   5   1   1    8.91    1.24
  -6   5   1    6.41    1.83
  -6   5   1    7.60    1.09
  -6   5   1    9.96    0.89
   5   1   1   10.38    1.68
   5   1   1    7.78    0.99
   5   1   1    9.07    1.33
  -5   2  -1   28.69    1.59
  -5   2  -1   26.08    1.92
   2   3  -1   29.72    2.05
  -5   2  -1   26.84    1.92
   2   3  -1   30.32    2.30
   2   3  -1   28.00    1.96
  -5   2  -1   26.84    1.64
   2   3  -1   28.23    1.93
   5  -2   1   27.58    2.04
  -3   5   1   27.14    2.18
  -3   5   1   25.41    1.78
  -3   5   1   21.52    2.67
   5  -2   1   28.86    1.86
  -2  -3   1   30.11    1.92
  -3   5   1   28.17    1.81
  -3   5   1   27.48    1.85
  -5   5  -1  140.03    6.48
   0  -5  -1  138.97    7.13
   5   0  -1  137.75    6.52
   5   0  -1  138.67    7.29
   5   0  -1  140.77    6.93
  -5   5  -1  133.81    6.56
  -5   5  -1  146.90    7.83
  -5   5  -1  136.10    6.77
   5   0  -1  143.81    6.69
   5  -5   1  134.77    6.87
   0   5   1  134.13    7.85
   0   5   1  130.04    6.50
   0   5   1  132.97    6.92
  -5   0   1  137.60    6.85
   0   5   1  143.88    7.03
   0   5   1  135.40    7.06
  -5   0   1  139.74    6.91
  -5   8  -1   69.81    5.60
  -5   8  -1   69.25    4.92
   8  -3  -1   74.60    4.61
  -5   8  -1   67.49    3.98
   8  -3  -1   68.36    4.04
  -5   8  -1   66.08    3.99
  -3  -5  -1   65.13    4.54
  -3  -5  -1   68.97    3.85
  -5   8  -1   63.81    4.03
   3   5   1   67.69    4.47
  -8   3   1   66.09    4.28
   5  -8   1   55.76    4.06
   3   5   1   67.87    4.28
   3   5   1   74.80    4.35
  -5  11  -1   67.81    4.60
  -5  11  -1   76.11    6.61
  11  -6  -1   58.93    4.65
  -5  11  -1   62.73    4.58
  11  -6  -1   61.41    4.44
  -5  11  -1   69.68    7.72
  -6  -5  -1   60.37    4.97
  -5  11  -1   64.18    4.36
   5 -11   1   56.81    4.11
   6   5   1   68.63    4.89
   6   5   1   63.96    4.45
 -11   6   1   51.70    5.78
  -6  -2  -1  186.33    9.53
  -6  -2  -1  172.96    8.81
  -2   8  -1  193.91    8.89
  -2   8  -1  182.92    9.70
  -2   8  -1  181.91    9.33
  -2   8  -1  195.06   11.02
  -2   8  -1  167.95    9.16
   8  -6  -1  168.38    9.17
   6   2   1  172.17    9.16
  -8   6   1  192.07   10.65
  -8   6   1  172.50    8.87
   6   2   1  163.10    9.71
   6   2   1  186.09    8.88
  -6   1  -1   20.17    1.86
   1   5  -1   18.72    1.97
   5  -6  -1   18.12    1.91
   1   5  -1   17.50    1.95
   1   5  -1   17.49    1.21
  -6   1  -1   16.84    1.77
   1   5  -1   14.79    1.77
  -6   1  -1   16.38    1.33
  -5   6   1   17.96    2.68
  -5   6   1   15.40    1.44
  -5   6   1   19.88    1.76
  -5   6   1   17.24    1.54
  -1  -5   1   16.39    1.89
   6  -1   1   17.08    1.67
   6  -1   1   19.19    2.11
   6  -1   1   18.23    1.73
  -6   4  -1   57.29    2.95
  -6   4  -1   58.52    3.22
   4   2  -1   58.59    3.31
   4   2  -1   55.25    3.45
   4   2  -1   52.16    3.74
  -6   4  -1   63.78    4.24
   4   2  -1   51.91    3.21
  -2   6   1   56.87    3.70
  -2   6   1   56.43    3.41
  -4  -2   1   58.07    3.27
  -2   6   1   60.77    3.21
  -2   6   1   55.35    3.37
  -2   6   1   59.58    4.40
   6  -4   1   58.16    3.46
  -4  -2   1   54.95    3.52
   6  -4   1   59.80    3.37
  -6   7  -1   35.10    4.08
   7  -1  -1   35.11    2.63
  -6   7  -1   34.29    2.32
   7  -1  -1   34.68    2.50
  -6   7  -1   32.24    2.47
  -1  -6  -1   38.85    2.67
  -1  -6  -1   34.42    2.95
   7  -1  -1   44.15    3.20
  -7   1   1   33.21    2.57
   1   6   1   35.08    2.74
   1   6   1   38.79    2.97
   6  -7   1   32.66    2.56
  -7   1   1   36.90    2.26
  -7   1   1   36.94    2.61
   1   6   1   33.02    3.07
  10  -4  -1    0.00    1.00
  10  -4  -1    1.15    1.27
  -6  10  -1    1.06    1.04
  -6  10  -1   -0.82    1.95
  -6  10  -1    2.23    1.15
  -4  -6  -1    2.25    1.42
   4   6   1    1.28    1.47
   6 -10   1    1.36    1.04
   4   6   1    0.86    1.14
  -6  13  -1   16.74    4.91
  13  -7  -1   17.57    2.92
  -7  -6  -1   21.18    3.07
   7   6   1   19.31    3.23
 -13   7   1   21.66    4.15
  -3  10  -1   10.45    2.15
  -3  10  -1    9.35    1.85
  -7  -3  -1   11.38    2.21
  10  -7  -1   13.65    2.16
  10  -7  -1   10.33    1.95
  -3  10  -1   12.75    3.49
  -3  10  -1   10.51    2.58
  -3  10  -1   12.49    1.81
   3 -10   1   11.16    2.58
 -10   7   1   10.98    2.79
 -10   7   1   12.09    1.78
   7   3   1   12.93    2.75
   3 -10   1   14.22    2.35
   7   3   1   16.41    2.40
   0   7  -1   25.51    1.86
  -7   0  -1   24.85    2.35
   0   7  -1   23.87    2.57
  -7   0  -1   26.47    2.04
   7  -7  -1   22.37    2.37
   0   7  -1   33.75    3.16
   0   7  -1   24.12    2.62
  -7   0  -1   28.16    2.44
   0  -7   1   24.88    2.78
   7   0   1   27.01    2.50
   7   0   1   27.59    3.04
  -7   7   1   22.12    2.26
  -7   7   1   32.08    3.99
   3   4  -1    1.75    1.12
   3   4  -1   -0.18    0.74
  -7   3  -1    0.27    0.77
   3   4  -1    1.35    0.81
   3   4  -1    2.79    0.93
  -7   3  -1    1.67    0.64
  -4   7   1    0.50    1.13
  -4   7   1    0.46    0.62
  -4   7   1    0.69    1.34
  -4   7   1    1.60    0.77
  -3  -4   1    0.38    0.84
   7  -3   1    0.51    0.80
   7  -3   1    0.53    0.67
  -3  -4   1    1.12    0.67
  -4   7   1    2.40    0.78
  -7   6  -1    5.70    1.92
   6   1  -1    8.94    1.15
   6   1  -1    7.76    1.38
   6   1  -1   11.17    2.03
   1  -7  -1    5.33    1.53
  -7   6  -1    8.65    1.32
  -1   7   1    9.46    1.20
  -1   7   1    9.84    1.60
  -6  -1   1    8.05    1.40
  -6  -1   1    7.04    1.14
   7  -6   1    7.29    1.36
  -1   7   1    5.11    1.40
  -1   7   1    8.75    1.51
  -1   7   1    8.48    2.37
   7  -6   1    9.28    1.45
   9  -2  -1    2.00    1.06
  -2  -7  -1    0.58    1.18
  -7   9  -1   -0.79    1.83
   9  -2  -1    0.36    1.15
  -7   9  -1    0.56    0.89
   2   7   1    1.35    1.23
   2   7   1    0.25    1.04
   2   7   1    0.70    1.13
   7  -9   1    0.04    0.81
  -9   2   1    1.18    1.04
  -7  12  -1    1.20    1.39
  12  -5  -1    1.31    1.64
  -7  12  -1    2.01    2.84
 -12   5   1    1.25    2.20
   7 -12   1    1.15    1.27
   5   7   1   -0.79    1.65
   5   7   1    1.61    1.48
  -8  -4  -1   13.33    2.39
  -4  12  -1   10.41    3.42
  -4  12  -1   15.80    2.71
  -4  12  -1   20.99    4.88
  12  -8  -1   13.24    2.45
  -4  12  -1   13.54    2.65
 -12   8   1   20.24    3.83
   8   4   1   15.36    2.70
  -1   9  -1    7.35    1.82
   9  -8  -1    6.84    1.54
   9  -8  -1    7.07    1.62
  -8  -1  -1    7.30    1.78
  -1   9  -1    6.52    1.89
  -1   9  -1    9.44    1.82
  -8  -1  -1    5.32    1.25
  -8  -1  -1    8.14    1.48
   1  -9   1    7.49    1.90
  -9   8   1    9.34    2.80
   1  -9   1    2.90    1.95
   8   1   1    3.75    1.82
   8   1   1    4.36    1.31
  -9   8   1    7.02    1.46
   2   6  -1  118.99    6.79
   2   6  -1  121.48    6.82
   6  -8  -1  121.03    6.74
   2   6  -1  122.30    7.06
  -8   2  -1  120.03    6.69
  -2  -6   1  125.37    7.20
  -6   8   1  127.28    6.44
   8  -2   1  120.14    6.42
  -6   8   1  118.28    6.26
   8  -2   1  124.09    7.02
   8  -2   1  117.23    6.50
  -2  -6   1  133.32    6.66
  -6   8   1  118.02    6.54
  -6   8   1  139.15    8.66
   5   3  -1   58.49    3.69
  -8   5  -1   51.86    4.59
  -8   5  -1   58.98    3.51
   5   3  -1   61.90    4.54
   5   3  -1   58.61    3.94
  -3   8   1   56.57    3.56
  -3   8   1   53.84    3.78
  -5  -3   1   61.35    3.62
  -5  -3   1   59.70    4.10
   8  -5   1   59.60    3.89
  -3   8   1   65.20    5.39
   8  -5   1   58.75    3.80
  -3   8   1   64.19    3.90
  -3   8   1   61.20    4.41
   0  -8  -1  216.89   11.43
  -8   8  -1  209.04   10.71
   8   0  -1  214.08   10.80
  -8   8  -1  227.19   12.54
   8   0  -1  213.04   11.59
  -8   0   1  215.22   10.76
   0   8   1  217.82   11.07
   8  -8   1  206.65   10.69
   0   8   1  210.50   11.14
   0   8   1  215.67   11.37
   8  -8   1  213.65   10.88
  -3  -8  -1   44.29    4.75
  11  -3  -1   47.42    4.62
  -8  11  -1   38.01    3.66
  -8  11  -1   41.46    5.79
   3   8   1   35.43    4.14
   3   8   1   40.75    4.19
   8 -11   1   38.96    3.74
  -2  11  -1    1.91    1.67
  11  -9  -1    1.43    1.42
  -2  11  -1    3.81    2.37
  -2  11  -1    6.43    2.01
   9   2   1    3.25    1.99
   2 -11   1    3.20    1.93
 -11   9   1    4.47    1.58
 -11   9   1    6.64    2.65
   9   2   1    4.63    1.74
   1   8  -1    7.28    1.76
   1   8  -1   11.60    2.34
   8  -9  -1   11.26    1.93
   1   8  -1    5.61    1.71
  -9   1  -1   11.73    1.80
  -8   9   1    9.30    1.66
  -1  -8   1   13.56    2.40
  -8   9   1    9.54    2.84
   9  -1   1   11.45    1.72
   9  -1   1    6.65    1.87
   4   5  -1    8.67    1.64
   4   5  -1    7.05    1.45
   4   5  -1    8.14    1.87
   5  -9  -1   10.58    1.91
   9  -4   1    9.21    1.80
  -5   9   1   10.21    1.60
  -5   9   1    8.15    2.25
  -5   9   1   10.63    1.64
   9  -4   1   11.61    1.72
  -5   9   1    7.10    2.60
  -4  -5   1    7.69    1.77
  -5   9   1    4.06    1.29
  -9   7  -1    5.07    2.15
   2  -9  -1    4.84    1.45
   7   2  -1    4.12    1.39
  -9   7  -1    3.65    1.16
   2  -9  -1    3.10    1.62
   7   2  -1    4.26    1.74
  -7  -2   1    5.00    1.51
  -2   9   1    6.57    1.32
   9  -7   1    3.60    1.28
  -2   9   1    4.53    1.35
  -2   9   1    5.60    1.90
  -2   9   1    4.13    1.52
  -7  -2   1    3.74    1.18
  -2   9   1    1.95    2.14
   9  -7   1    3.49    1.30
  10  -1  -1   31.86    3.87
  -9  10  -1   30.08    4.78
  10  -1  -1   30.32    3.18
  -1  -9  -1   31.67    3.92
  -9  10  -1   29.35    3.17
   9 -10   1   34.06    3.40
   1   9   1   32.85    3.49
   1   9   1   34.57    3.96
   1   9   1   32.52    3.62
 -10   1   1   32.20    3.30
  13  -4  -1    6.75    2.31
  -9  13  -1    4.80    3.73
   9 -13   1    4.00    1.97
   4   9   1    3.22    2.30
   4   9   1    6.14    2.15
 -13   4   1    6.22    2.99
  -3  13  -1    0.89    1.84
  13 -10  -1   -0.44    1.72
  -3  13  -1    1.68    3.19
  -3  13  -1    1.45    2.13
 -13  10   1    0.40    2.85
  10   3   1    0.41    1.93
   0  10  -1   10.25    2.39
   0  10  -1    9.85    2.29
  10 -10  -1   14.77    2.35
   0  10  -1   13.52    2.97
  10   0   1   11.04    2.63
 -10  10   1    8.81    3.15
 -10  10   1   10.99    2.07
  10   0   1   11.40    2.09
   0 -10   1    9.65    2.47
   3   7  -1    1.34    1.43
   3   7  -1   -1.01    0.86
   3   7  -1    0.54    1.09
  10  -3   1    0.58    1.18
  -3  -7   1   -1.31    1.22
  10  -3   1    1.13    1.23
  -7  10   1   -1.73    1.80
  -7  10   1   -0.14    0.96
   6   4  -1   23.93    2.91
   4 -10  -1   21.88    2.74
   6   4  -1   24.66    2.69
 -10   6  -1   29.39    3.80
  -4  10   1   24.34    2.69
  -4  10   1   21.81    4.32
  -4  10   1   24.63    2.50
  -6  -4   1   21.54    2.96
  10  -6   1   26.93    2.93
  10  -6   1   22.18    2.76
  -4  10   1   30.14    3.11
  -4  10   1   27.51    3.69
 -10   9  -1    2.73    2.02
   9   1  -1   -0.43    1.43
   9   1  -1    1.52    1.30
   1 -10  -1   -0.17    1.29
 -10   9  -1    0.43    1.06
  10  -9   1    0.03    1.18
  -1  10   1    0.50    1.48
  -1  10   1    2.31    1.38
  -1  10   1    0.78    1.96
  12  -2  -1    9.57    2.71
 -10  12  -1    7.66    3.52
   2  10   1   11.87    2.57
  10 -12   1    7.52    2.24
   2  10   1   12.37    3.11
  -1  12  -1    1.40    1.99
  12 -11  -1    2.40    1.74
  -1  12  -1    1.73    1.94
  -1  12  -1   -0.85    2.54
  11   1   1    0.35    1.97
 -12  11   1    1.93    2.88
   2   9  -1    3.89    1.99
   9 -11  -1    0.18    1.09
   2   9  -1   -1.57    1.06
   2   9  -1    0.94    1.46
  11  -2   1    0.37    1.51
  -9  11   1    0.59    1.23
  -9  11   1    1.67    2.62
   5   6  -1   24.97    3.04
   5   6  -1   28.47    3.42
 -11   5  -1   20.52    3.54
   6 -11  -1   28.69    2.84
  -6  11   1   24.37    4.84
  11  -5   1   21.18    2.77
  -6  11   1   21.51    2.68
  -5  -6   1   20.68    3.13
  -6  11   1   18.85    2.44
  11  -5   1   21.16    2.84
   8   3  -1   18.08    3.35
   3 -11  -1   18.32    2.87
   8   3  -1   12.33    2.32
 -11   8  -1   18.79    3.45
  -8  -3   1   17.27    2.38
  -3  11   1   16.01    3.22
  -3  11   1   13.85    2.45
  -3  11   1   13.15    3.79
  -3  11   1   12.79    2.08
  -3  11   1   13.59    2.47
  -8  -3   1   15.92    2.77
  11  -8   1    9.11    2.13
 -11  11  -1   49.89    6.36
  11   0  -1   56.04    5.70
  11   0  -1   58.52    6.92
   0  11   1   55.27    5.99
  11 -11   1   54.04    4.89
   0  11   1   57.00    5.20
   0  11   1   59.37    5.60
   1  11  -1    3.98    2.74
   1  11  -1    6.09    2.30
  11 -12  -1    1.02    1.66
 -11  12   1    4.86    3.33
  12  -1   1    6.29    2.36
   8 -12  -1   20.75    2.69
   4   8  -1   14.74    2.76
   4   8  -1   20.34    3.43
  12  -4   1   13.63    2.77
  -8  12   1   17.01    4.46
  -8  12   1   18.64    2.62
   7   5  -1    2.44    1.85
 -12   7  -1    5.21    2.44
  -5  12   1    2.50    1.64
  12  -7   1    0.77    1.47
  -5  12   1    2.87    3.03
  -5  12   1    5.14    1.96
  -5  12   1    3.87    1.61
  -5  12   1    2.59    2.73
  10   2  -1    2.01    1.67
 -12  10  -1    1.38    2.44
  10   2  -1   -2.38    1.82
  12 -10   1   -1.05    1.51
  -2  12   1   -0.98    1.48
  -2  12   1    1.59    2.48
  -2  12   1    0.81    1.75
   3  10  -1    4.97    2.75
   3  10  -1    1.08    1.93
  10 -13  -1    0.44    1.82
  13  -3   1   -1.39    1.87
 -10  13   1    5.17    3.72
   7 -13  -1    1.46    1.75
 -13   6  -1   -0.59    1.94
   6   7  -1   -0.59    1.80
   6   7  -1    1.26    1.60
  -7  13   1   -1.29    2.96
  -7  13   1    3.69    1.71
 -13   9  -1   -1.58    2.06
   9   4  -1    0.99    1.89
  -4  13   1    1.41    2.09
  -4  13   1    3.39    3.82
  -4  13   1    4.19    3.54
  -4  13   1    2.65    1.91
  13  -9   1    3.43    1.92
  -1   1  -2    0.87    0.38
   0  -1  -2    0.46    0.28
   1  -1   2    1.02    0.37
   0   2  -2    2.72    0.54
   0   2  -2    2.41    0.80
  -2   0  -2    2.55    0.40
   0   2  -2    2.13    0.35
   0   2  -2    2.64    0.51
  -2   0  -2    3.18    0.58
   0   2  -2    2.13    0.48
   2  -2  -2    2.01    0.66
  -2   2   2    1.71    0.73
  -2   2   2    4.62    0.50
   2   0   2    2.25    0.37
   2   0   2    2.26    0.42
   2   0   2    1.55    0.48
   0  -2   2    2.25    0.40
  -2   2   2    2.06    0.49
  -2   2   2    2.27    0.42
   2   0   2    2.00    0.42
  -2   3  -2   14.77    0.97
  -1  -2  -2   13.90    0.97
  -2   3  -2   14.20    1.59
  -2   3  -2   14.26    1.03
  -2   3  -2   13.29    0.96
  -2   3  -2   14.54    1.21
   3  -1  -2   14.47    1.33
   1   2   2   13.41    1.07
   1   2   2   13.69    0.86
  -3   1   2   14.61    1.10
   1   2   2   12.43    0.78
   1   2   2   15.24    1.13
   1   2   2   14.13    1.10
  -3   1   2   14.20    0.88
  -3   1   2   12.66    0.84
   4  -3  -2   48.94    2.87
  -1   4  -2   47.81    2.78
  -1   4  -2   48.50    3.38
  -1   4  -2   47.68    2.73
  -1   4  -2   50.89    2.56
  -3  -1  -2   48.81    2.57
  -3  -1  -2   50.36    2.87
  -1   4  -2   51.05    2.75
   3   1   2   49.55    2.71
   3   1   2   46.76    2.57
  -4   3   2   46.38    2.57
   3   1   2   47.57    2.95
   3   1   2   43.29    2.71
  -4   3   2   53.76    2.92
   2   1  -2   29.56    1.75
  -3   2  -2   30.92    1.74
  -3   2  -2   27.80    2.00
   2   1  -2   31.17    1.91
   2   1  -2   36.48    1.85
   2   1  -2   31.65    2.03
   3  -2   2   32.22    1.83
  -1   3   2   32.52    1.86
  -1   3   2   33.40    1.74
  -1   3   2   30.96    1.81
  -2  -1   2   32.11    1.87
  -1   3   2   33.35    1.97
   3  -2   2   35.56    1.89
  -1   3   2   30.71    2.28
  -3   5  -2   15.17    2.14
  -2  -3  -2   16.55    1.24
  -2  -3  -2   17.77    1.63
  -3   5  -2   14.10    1.39
  -3   5  -2   14.63    1.39
  -3   5  -2   18.85    1.85
   5  -2  -2   16.80    1.73
  -3   5  -2   15.48    1.42
  -5   2   2   14.98    1.12
  -5   2   2   18.94    1.23
   2   3   2   15.68    0.92
   2   3   2   15.09    1.54
   2   3   2   17.10    1.65
   2   3   2   17.89    1.66
  -5   2   2   16.76    1.62
  -4  -2  -2    1.63    0.78
  -2   6  -2    1.89    0.92
   6  -4  -2    1.85    0.79
  -2   6  -2    0.26    1.17
  -2   6  -2   -0.43    0.50
  -4  -2  -2    0.99    0.52
  -2   6  -2    1.03    0.64
  -2   6  -2    0.92    0.63
   4   2   2    1.48    0.54
   4   2   2   -0.06    0.89
   4   2   2    1.02    0.56
   4   2   2    0.36    0.64
  -6   4   2    0.77    0.54
   1   3  -2    4.83    0.94
   3  -4  -2    5.62    1.03
  -4   1  -2    4.63    0.77
   1   3  -2    5.10    0.82
  -4   1  -2    5.24    0.63
  -4   1  -2    4.16    0.72
   1   3  -2    5.11    0.88
   1   3  -2    4.61    0.49
   1   3  -2    4.23    0.74
  -3   4   2    6.57    1.37
  -3   4   2    4.75    0.62
  -1  -3   2    4.86    0.70
   4  -1   2    5.96    0.64
  -3   4   2    3.53    1.01
  -3   4   2    4.40    0.65
   4  -1   2    4.44    0.70
  -3   4   2    5.34    0.72
   4  -1   2    4.80    0.84
  -1  -3   2    3.33    0.78
   4   0  -2   46.20    2.56
   4   0  -2   53.02    3.16
   0  -4  -2   45.82    2.93
   4   0  -2   48.57    2.57
  -4   4  -2   52.19    2.67
  -4   4  -2   47.26    2.72
  -4   4  -2   47.68    3.40
  -4   4  -2   50.74    2.48
   0   4   2   48.50    2.94
  -4   0   2   47.73    2.78
  -4   0   2   50.94    2.80
   0   4   2   49.37    3.51
   0   4   2   51.25    2.57
   0   4   2   54.01    2.90
   0   4   2   53.99    2.93
   4  -4   2   44.89    2.74
  -3  -4  -2   39.18    3.10
   7  -3  -2   41.36    3.08
  -4   7  -2   47.43    2.80
  -4   7  -2   44.04    3.34
  -4   7  -2   42.22    4.27
  -4   7  -2   43.33    2.77
   7  -3  -2   39.04    2.68
  -3  -4  -2   41.96    2.54
  -4   7  -2   42.66    2.80
   3   4   2   35.43    2.94
  -7   3   2   43.65    2.99
   3   4   2   41.65    2.89
   3   4   2   43.28    2.97
  -7   3   2   40.33    2.45
  -3   8  -2   11.07    2.68
  -5  -3  -2   16.29    2.19
   8  -5  -2   12.72    1.71
  -3   8  -2   15.12    2.03
  -5  -3  -2   16.50    1.62
  -3   8  -2   16.17    1.74
  -3   8  -2   15.91    1.95
   8  -5  -2   15.96    2.10
  -3   8  -2   15.69    2.33
  -8   5   2   16.96    1.72
   5   3   2   17.48    2.59
  -8   5   2   13.89    2.63
   5   3   2   17.68    2.18
   5   3   2   11.44    1.59
   5  -5  -2   20.14    1.15
  -5   0  -2   18.47    1.57
   0   5  -2   18.51    1.95
   0   5  -2   22.00    1.99
  -5   0  -2   23.18    1.85
   5  -5  -2   16.58    1.94
   0   5  -2   26.39    2.20
   0   5  -2   18.76    2.69
   0   5  -2   22.27    1.44
   5   0   2   24.55    1.77
   5   0   2   21.18    1.86
   0  -5   2   21.30    1.55
  -5   5   2   19.84    2.71
   5   0   2   20.97    1.38
  -5   5   2   18.42    1.71
   5   0   2   23.56    2.30
  -5   5   2   20.78    1.35
   0  -5   2   23.92    2.35
  -5   3  -2   80.50    4.12
   3   2  -2   86.35    4.29
  -5   3  -2   88.71    4.30
   3   2  -2   82.06    4.27
   3   2  -2   77.37    4.62
   3   2  -2   79.65    4.38
  -5   3  -2   83.88    4.21
  -3  -2   2   78.39    4.25
  -2   5   2   81.45    4.32
  -2   5   2   76.88    5.06
  -2   5   2   84.38    4.60
   5  -3   2   82.84    4.34
   5  -3   2   81.81    4.27
  -2   5   2   83.74    4.26
  -2   5   2   75.26    4.12
  -5   6  -2    9.70    1.17
  -5   6  -2    9.94    2.16
  -1  -5  -2    9.24    1.52
  -5   6  -2   12.13    1.17
   6  -1  -2   11.71    1.72
   6  -1  -2   11.66    1.24
  -1  -5  -2   10.21    1.30
   6  -1  -2    9.99    0.92
  -5   6  -2   10.94    1.34
  -6   1   2    9.53    1.33
  -6   1   2   11.15    1.30
   1   5   2    8.44    1.46
   5  -6   2    9.24    1.27
   1   5   2   11.40    1.51
   1   5   2   10.38    1.44
   1   5   2    9.15    0.93
  -5   9  -2   19.21    2.17
  -5   9  -2   20.82    3.68
  -4  -5  -2   16.40    2.53
   9  -4  -2   17.88    2.44
  -5   9  -2   18.10    2.12
   9  -4  -2   19.91    2.24
  -5   9  -2   14.05    1.92
  -5   9  -2   23.96    3.13
   4   5   2   19.57    2.32
   4   5   2   19.44    2.47
  -4  10  -2   48.31    3.67
  -4  10  -2   39.73    4.41
  10  -6  -2   42.87    3.47
  10  -6  -2   45.94    3.77
  -4  10  -2   38.16    5.22
  -6  -4  -2   44.67    4.00
  -4  10  -2   45.51    3.34
  -4  10  -2   42.26    3.46
 -10   6   2   51.58    5.37
   4 -10   2   45.96    3.19
 -10   6   2   42.87    3.14
   6   4   2   41.33    3.91
   6   4   2   49.12    3.48
   4 -10   2   43.42    3.44
  -1   7  -2   27.20    2.69
  -1   7  -2   30.56    2.49
  -1   7  -2   35.91    4.31
  -1   7  -2   32.24    2.15
  -1   7  -2   34.22    3.19
  -6  -1  -2   30.51    2.62
  -6  -1  -2   29.05    2.23
   7  -6  -2   31.01    2.88
  -7   6   2   29.70    3.74
  -7   6   2   29.78    2.32
   6   1   2   27.12    2.98
   1  -7   2   30.89    3.13
   6   1   2   29.65    2.11
   1  -7   2   32.31    2.28
   6   1   2   31.01    2.75
   2   4  -2  121.62    6.55
  -6   2  -2  127.92    6.58
   4  -6  -2  133.04    6.97
   2   4  -2  133.34    6.76
  -6   2  -2  136.35    6.66
   2   4  -2  124.19    6.58
  -6   2  -2  126.57    6.14
   6  -2   2  131.81    6.75
  -4   6   2  132.30    6.46
  -4   6   2  124.44    7.08
   6  -2   2  133.43    6.48
  -4   6   2  124.55    7.63
  -2  -4   2  130.30    6.58
  -4   6   2  123.96    6.30
  -4   6   2  125.36    6.39
   5   1  -2   19.79    1.52
   5   1  -2   20.86    2.07
  -6   5  -2   25.15    2.99
  -6   5  -2   16.87    1.67
  -6   5  -2   16.57    1.37
   5   1  -2   22.44    2.44
  -5  -1   2   18.67    1.96
  -5  -1   2   19.38    1.61
  -1   6   2   20.48    2.18
  -1   6   2   21.60    2.11
  -1   6   2   18.92    2.83
   6  -5   2   17.57    1.79
  -1   6   2   19.85    1.96
  -1   6   2   19.76    1.67
   6  -5   2   20.51    1.92
   8  -2  -2    5.18    1.20
  -2  -6  -2    6.92    1.63
  -6   8  -2    7.80    2.34
  -6   8  -2    6.68    1.22
   8  -2  -2    5.80    1.53
  -6   8  -2    7.25    1.37
   8  -2  -2    5.70    1.24
  -8   2   2    6.56    1.40
   2   6   2    4.93    1.30
   2   6   2    6.75    1.52
   2   6   2    5.76    1.46
   6  -8   2    5.71    1.24
  -6  11  -2    0.07    1.14
  -5  -6  -2    0.42    1.41
  -6  11  -2    4.29    1.50
  -6  11  -2   -1.19    1.95
  11  -5  -2   -0.02    1.23
  11  -5  -2    1.58    1.47
   6 -11   2    1.12    1.14
   5   6   2   -0.46    1.12
 -11   5   2    1.50    1.93
   5   6   2    0.77    1.30
  12  -7  -2    2.24    1.74
  -5  12  -2    1.07    1.59
  -5  12  -2    0.09    1.43
  -7  -5  -2   -0.39    1.32
  12  -7  -2    1.98    1.54
  -5  12  -2    1.22    2.64
 -12   7   2    0.08    1.97
   7   5   2   -1.85    1.36
   5 -12   2   -0.14    2.04
   9  -7  -2   -0.08    0.95
   9  -7  -2    1.09    1.02
  -2   9  -2   -0.45    1.94
  -2   9  -2    2.46    1.31
  -2   9  -2    1.73    1.59
  -7  -2  -2    1.89    1.14
  -7  -2  -2    0.74    1.08
  -2   9  -2    2.46    1.03
  -2   9  -2    0.98    1.09
  -9   7   2    0.55    1.46
   7   2   2    1.16    0.99
  -9   7   2    2.19    1.00
   7   2   2    0.56    1.31
   6  -7  -2    3.92    1.17
  -7   1  -2    4.21    0.90
   1   6  -2    3.32    1.12
  -7   1  -2    2.59    1.02
  -7   1  -2    4.83    1.04
   1   6  -2    4.05    1.16
   1   6  -2    1.85    1.11
  -6   7   2    3.56    0.77
  -6   7   2    3.39    0.95
   7  -1   2    4.46    1.01
   7  -1   2    5.19    1.45
  -1  -6   2    2.19    1.05
  -6   7   2    1.90    1.64
   7  -1   2    4.15    1.06
   4   3  -2    6.24    1.13
   4   3  -2    5.67    1.58
   4   3  -2    6.93    1.26
  -7   4  -2    7.09    1.03
   4   3  -2    5.93    1.30
   7  -4   2    5.92    1.22
  -4  -3   2    6.03    1.07
   7  -4   2    9.01    1.33
  -3   7   2    5.67    1.07
  -3   7   2    5.62    1.99
  -4  -3   2    5.23    1.29
  -3   7   2    6.98    1.12
  -3   7   2    7.30    1.55
  -3   7   2    5.27    1.13
   0  -7  -2    0.45    0.95
  -7   7  -2    0.14    1.28
   7   0  -2    0.80    1.05
  -7   7  -2    0.69    0.79
   7   0  -2    1.09    0.91
   0  -7  -2    0.73    0.94
   0   7   2    2.56    1.10
   7  -7   2    0.26    0.75
   0   7   2    0.88    0.61
  -7   0   2    0.70    0.79
   0   7   2    4.40    1.97
   0   7   2    0.75    0.87
  -7   0   2    0.66    0.72
   7  -7   2    0.47    0.80
   0   7   2    0.26    1.07
  10  -3  -2    8.24    1.62
  10  -3  -2   17.23    2.70
  -7  10  -2    9.39    3.05
  -7  10  -2   13.08    2.01
  -3  -7  -2   13.94    2.58
   7 -10   2    9.34    1.77
   3   7   2   14.45    2.40
   3   7   2   11.82    2.24
  13  -6  -2   -0.23    1.79
  -6  -7  -2   -0.12    1.60
  -7  13  -2    0.17    3.39
   7 -13   2    0.52    1.84
   6   7   2    1.79    1.63
   6   7   2    0.96    1.82
 -13   6   2    3.87    2.57
  -3  11  -2   39.83    4.02
  -8  -3  -2   35.03    3.53
  -3  11  -2   53.51    5.28
  11  -8  -2   39.27    3.93
  -3  11  -2   28.14    5.00
  -8  -3  -2   33.74    4.09
  -3  11  -2   31.93    3.59
  11  -8  -2   35.42    3.56
   8   3   2   39.75    3.85
 -11   8   2   36.24    3.36
   3 -11   2   42.90    4.26
 -11   8   2   25.57    4.25
   0   8  -2   12.94    2.12
  -8   0  -2   15.55    1.97
   0   8  -2   15.57    2.24
   0   8  -2   11.62    2.33
  -8   0  -2   15.34    2.26
   8  -8  -2   17.87    2.27
   0  -8   2   14.51    2.31
   8   0   2   16.02    2.07
   8   0   2   20.79    2.77
  -8   8   2   20.52    2.20
  -8   8   2   13.82    3.10
   3   5  -2   63.01    4.14
   5  -8  -2   67.23    3.89
   3   5  -2   66.96    4.37
   5  -8  -2   63.59    4.38
   3   5  -2   64.26    4.13
   8  -3   2   64.35    4.32
  -5   8   2   58.98    5.93
  -5   8   2   69.43    4.01
   8  -3   2   69.44    3.81
  -5   8   2   57.85    4.73
  -5   8   2   64.96    3.81
  -3  -5   2   69.02    4.00
  -5   8   2   63.21    3.93
   8  -3   2   61.64    3.98
  -3  -5   2   63.64    4.46
   6   2  -2    6.45    1.78
  -8   6  -2   11.01    1.54
   2  -8  -2    8.58    1.66
  -8   6  -2    9.71    2.34
   6   2  -2    8.32    1.33
   6   2  -2    9.69    1.71
  -2   8   2    9.12    1.57
  -2   8   2    7.54    2.56
  -6  -2   2    9.15    1.39
  -6  -2   2    7.61    1.60
  -2   8   2   10.61    2.06
   8  -6   2    7.37    1.38
  -2   8   2    7.51    1.25
  -2   8   2    8.43    1.66
   8  -6   2    8.60    1.53
  -1  -8  -2    0.17    1.19
   9  -1  -2    0.26    0.96
   9  -1  -2    4.17    1.70
  -8   9  -2    4.14    2.34
  -8   9  -2    2.63    1.13
   1   8   2    3.93    1.53
  -9   1   2   -0.34    0.85
   8  -9   2    4.91    1.35
   1   8   2    2.25    1.47
   1   8   2    1.87    1.28
  -8  12  -2    0.18    1.39
  12  -4  -2    0.12    1.54
  -8  12  -2    2.83    2.75
   4   8   2   -0.79    1.30
   8 -12   2   -0.08    1.38
   4   8   2   -0.03    1.70
  -4  13  -2   23.87    3.57
  -4  13  -2   23.42    3.40
  13  -9  -2   30.14    3.59
   9   4   2   21.91    3.30
 -13   9   2   21.15    4.32
  -1  10  -2   36.75    3.89
  -1  10  -2   30.74    3.48
  10  -9  -2   30.10    3.22
  -1  10  -2   21.71    3.44
   9   1   2   30.44    3.88
 -10   9   2   23.50    4.26
 -10   9   2   39.07    3.36
   1 -10   2   31.44    3.81
   7  -9  -2   98.27    5.82
   2   7  -2   95.38    5.88
   2   7  -2   99.01    6.16
   2   7  -2   92.46    5.85
   9  -2   2   94.54    5.36
  -2  -7   2   96.96    6.28
  -7   9   2  103.47    7.93
   9  -2   2   98.72    6.16
   9  -2   2   91.82    5.64
  -7   9   2   89.51    5.49
   5   4  -2   21.57    3.18
   5   4  -2   22.19    2.35
  -9   5  -2   20.38    3.08
   4  -9  -2   20.06    2.34
   5   4  -2   16.92    2.42
  -4   9   2   21.80    3.81
  -4   9   2   20.62    2.33
  -4   9   2   20.57    2.30
  -5  -4   2   16.10    2.42
   9  -5   2   19.50    2.37
  -4   9   2   16.35    2.75
  -5  -4   2   21.51    2.16
  -4   9   2   20.77    2.24
   9  -5   2   17.64    2.27
   1  -9  -2   26.07    3.20
  -9   8  -2   29.19    3.99
  -9   8  -2   24.95    2.58
   8   1  -2   25.58    2.85
   8   1  -2   24.47    3.32
   9  -8   2   28.91    2.90
  -8  -1   2   21.48    3.10
  -1   9   2   29.31    3.51
  -1   9   2   26.40    3.07
  -1   9   2   21.92    4.03
  -1   9   2   22.13    2.80
  11  -2  -2    2.05    1.77
  -9  11  -2    2.31    1.49
  -9  11  -2    2.31    2.69
   9 -11   2    1.27    1.36
   2   9   2    3.12    1.76
   2   9   2    4.01    2.08
  -2  12  -2   -0.91    1.64
  -2  12  -2    1.58    1.80
  12 -10  -2    0.34    1.61
  -2  12  -2   -1.44    2.50
  10   2   2    1.58    1.72
 -12  10   2   -1.09    2.25
   1   9  -2    4.74    1.68
   1   9  -2    2.57    1.91
   9 -10  -2    3.08    1.49
   1   9  -2    5.25    1.91
  -9  10   2    6.59    1.65
  10  -1   2    4.73    1.91
  10  -1   2    3.62    1.35
  -1  -9   2    4.55    1.83
  -9  10   2    1.06    2.45
   4   6  -2    1.54    1.13
   4   6  -2    2.65    1.50
   4   6  -2    0.08    1.16
  -6  10   2    1.41    2.39
  -6  10   2    0.35    1.15
  -6  10   2    4.02    1.30
  10  -4   2    2.92    1.42
  -6  10   2    0.98    0.99
  10  -4   2   -0.09    1.08
  -4  -6   2    2.32    1.56
 -10   7  -2   -2.11    1.43
   7   3  -2    1.39    1.79
   7   3  -2    1.10    1.04
   3 -10  -2    1.04    1.26
   7   3  -2    1.77    1.30
  -3  10   2   -0.97    0.86
  -3  10   2    1.27    1.64
  -7  -3   2   -0.85    1.16
  10  -7   2    1.34    1.17
  -3  10   2    0.62    1.08
  -3  10   2    1.36    1.24
  -3  10   2    0.96    2.09
  10  -7   2    0.44    1.18
   0 -10  -2    2.53    1.79
 -10  10  -2    9.71    3.12
  10   0  -2    4.59    1.60
 -10  10  -2    1.54    1.43
  10   0  -2    8.39    2.43
   0  10   2    5.34    1.83
 -10   0   2    3.77    1.93
  10 -10   2    3.19    1.66
   0  10   2    3.86    1.66
   0  10   2    2.14    1.93
  -3 -10  -2    1.90    2.01
 -10  13  -2    2.33    3.43
  13  -3  -2    1.94    2.15
   3  10   2    4.37    2.60
   3  10   2   -0.91    1.90
  10 -13   2    2.09    1.95
  11 -11  -2    3.99    1.82
   0  11  -2    5.75    2.84
   0  11  -2    5.79    2.09
   0  11  -2    3.66    2.04
 -11  11   2   11.99    3.95
  11   0   2    4.23    2.22
 -11  11   2    7.80    1.91
   3   8  -2   50.26    4.61
   3   8  -2   44.68    4.62
   3   8  -2   46.24    4.31
   8 -11  -2   43.43    3.93
  -8  11   2   35.85    3.61
  -8  11   2   45.26    6.28
  11  -3   2   38.51    4.22
  -3  -8   2   37.46    4.27
   6   5  -2    4.99    1.87
 -11   6  -2   12.10    2.91
   6   5  -2    7.05    1.76
  11  -6   2   10.39    2.07
  -5  11   2    8.76    1.83
  11  -6   2    9.13    1.96
  -5  11   2    7.92    1.92
  -5  11   2    5.76    2.69
  -5  11   2   10.17    3.74
  -5  11   2    5.64    1.51
  -6  -5   2    9.86    2.40
 -11   9  -2   22.32    3.92
   2 -11  -2   18.14    3.17
   9   2  -2   22.37    2.94
   9   2  -2   23.02    3.61
  11  -9   2   22.10    2.93
  -2  11   2   17.65    3.43
  -2  11   2   20.85    3.15
  -2  11   2   22.87    3.02
 -11  12  -2   -0.59    2.70
  12  -1  -2    1.68    2.14
   1  11   2    0.12    1.76
  11 -12   2    1.55    1.71
   1  11   2    3.19    2.70
   2  10  -2   43.46    5.17
   2  10  -2   39.80    4.44
  10 -12  -2   41.40    4.21
  12  -2   2   44.18    4.83
 -10  12   2   41.62    4.14
   5   7  -2   23.39    3.44
 -12   5  -2   25.76    4.08
   7 -12  -2   21.57    2.78
   5   7  -2   24.01    3.15
  -7  12   2   21.53    2.88
  -7  12   2   22.95    5.17
  12  -5   2   24.95    3.21
  12  -5   2   23.46    3.27
 -12   8  -2   25.62    4.08
   8   4  -2   29.47    3.53
  -4  12   2   24.52    3.25
  -4  12   2   18.61    3.92
  -4  12   2   16.83    4.92
  -4  12   2   27.21    3.41
  -8  -4   2   24.74    3.07
  12  -8   2   31.69    3.46
  -4  12   2   29.22    3.05
 -12  11  -2    6.77    3.35
   1 -12  -2    7.16    2.29
  11   1  -2    8.08    2.29
  11   1  -2    6.41    2.75
  -1  12   2    7.25    3.01
  12 -11   2    7.14    2.22
  -1  12   2   10.25    2.62
   9 -13  -2    1.21    1.65
   4   9  -2    4.50    2.46
   4   9  -2    3.09    1.98
 -13   4  -2    1.82    2.50
  13  -4   2    2.95    2.05
  -9  13   2    1.49    1.55
  -9  13   2   -3.17    2.77
 -13   7  -2    4.00    2.55
   7   6  -2    2.36    2.08
  13  -7   2    0.87    1.95
  -6  13   2    2.48    1.75
  -6  13   2    2.20    3.32
  -7  -6   2    2.51    1.64
 -13  10  -2    1.83    3.05
  10   3  -2    1.09    1.94
  13 -10   2    2.06    1.92
  -3  13   2    4.77    3.43
  -3  13   2    2.02    2.14
   0   0  -3    3.40    0.64
   2  -1  -3  289.62   13.43
  -1   2  -3  289.09   13.55
  -1  -1  -3  313.19   13.43
  -1   2  -3  310.01   13.25
  -1   2  -3  301.22   13.22
  -1   2  -3  293.27   13.28
  -1   2  -3  303.49   13.23
   1   1   3  273.88   13.39
  -2   1   3  300.47   13.16
   1   1   3  275.29   13.25
   1   1   3  308.62   13.30
  -2   1   3  298.49   13.32
   1   1   3  264.47   13.26
   1   1   3  309.35   13.28
   1   1  -3  339.95   14.84
  -2   1  -3  326.88   14.81
   1  -2  -3  330.59   14.86
   1   1  -3  323.43   14.96
   1   1  -3  331.93   14.93
   1   1  -3  335.61   14.89
  -2   1  -3  308.54   15.12
  -1   2   3  342.29   14.82
  -1   2   3  337.99   14.82
  -1   2   3  329.60   15.00
   2  -1   3  330.67   14.86
  -1  -1   3  335.24   14.99
  -1   2   3  306.26   15.12
  -1   2   3  351.87   14.90
   2  -1   3  340.28   14.89
  -2   4  -3   21.75    2.22
  -2   4  -3   18.09    1.38
  -2   4  -3   17.17    1.33
  -2  -2  -3   17.06    1.11
  -2   4  -3   17.63    1.29
  -2  -2  -3   15.84    1.44
   4  -2  -3   17.15    1.64
  -2   4  -3   16.19    1.21
   2   2   3   17.19    1.35
  -4   2   3   16.71    1.13
   2   2   3   19.23    1.30
  -4   2   3   17.28    1.40
   2   2   3   16.05    1.35
  -4   2   3   16.38    0.99
   2   2   3   18.04    1.74
   2   2   3   16.82    1.13
  -3   0  -3  341.36   14.78
   3  -3  -3  309.65   14.86
   0   3  -3  314.02   15.21
   0   3  -3  311.29   14.41
   0   3  -3  328.83   14.68
  -3   0  -3  335.87   14.53
   0   3  -3  338.15   14.71
   0   3  -3  314.63   14.63
   3  -3  -3  326.36   14.29
  -3   3   3  307.98   15.20
   0  -3   3  313.64   14.95
   3   0   3  331.43   14.55
   3   0   3  306.02   14.59
   3   0   3  321.28   14.79
   0  -3   3  323.98   14.53
   3   0   3  322.53   14.41
  -3   3   3  310.45   14.51
  -3   3   3  320.13   14.33
  -3   3  -3  377.60   17.15
   3   0  -3  402.55   17.04
   3   0  -3  368.01   16.96
  -3   3  -3  391.38   17.17
  -3   3  -3  368.30   17.64
   3   0  -3  382.21   17.08
   3   0  -3  375.13   17.49
  -3   3  -3  371.40   16.93
   0   3   3  369.56   17.73
   0   3   3  356.79   17.28
  -3   0   3  381.52   17.26
  -3   0   3  391.86   17.01
   3  -3   3  368.20   17.12
   0   3   3  397.87   17.02
   0   3   3  390.30   17.25
   0   3   3  390.80   17.28
   6  -3  -3  134.24    6.77
  -3   6  -3  126.72    6.66
  -3   6  -3  131.12    7.47
  -3  -3  -3  129.96    6.80
  -3   6  -3  122.39    6.30
  -3   6  -3  124.06    6.40
  -3   6  -3  125.51    6.38
  -3  -3  -3  124.41    6.12
   3   3   3  119.90    5.91
  -6   3   3  122.77    6.58
   3   3   3  129.34    6.43
   3   3   3  130.19    6.52
   3   3   3  134.23    7.02
  -6   3   3  132.52    6.16
   3   3   3  124.16    6.54
  -1   5  -3   53.14    4.02
  -1   5  -3   62.00    3.38
  -4  -1  -3   56.43    2.98
  -1   5  -3   52.34    2.93
  -1   5  -3   53.59    3.22
  -4  -1  -3   54.60    3.35
   5  -4  -3   53.66    3.35
  -1   5  -3   58.75    3.29
   4   1   3   63.40    3.60
  -5   4   3   53.08    2.65
   4   1   3   53.51    2.96
   4   1   3   53.64    3.14
  -5   4   3   59.67    4.11
  -5   4   3   56.45    3.03
   4   1   3   51.47    3.23
   2   2  -3  755.75   34.98
   2   2  -3  751.96   34.80
   2   2  -3  806.62   34.74
  -4   2  -3  675.87   34.93
  -4   2  -3  807.66   34.56
   2   2  -3  825.35   34.70
  -2  -2   3  771.36   34.80
  -2   4   3  803.04   34.62
  -2   4   3  739.24   35.38
  -2   4   3  743.57   34.93
  -2   4   3  806.10   34.62
   4  -2   3  792.68   34.76
   4  -2   3  811.05   34.72
  -2   4   3  776.43   34.72
  -2  -2   3  777.12   34.40
  -4   5  -3   79.93    3.90
  -4   5  -3   80.96    4.11
  -4   5  -3   79.30    4.91
  -1  -4  -3   75.64    4.01
   5  -1  -3   80.89    3.78
  -1  -4  -3   77.75    4.43
   5  -1  -3   73.43    3.90
  -4   5  -3   72.50    4.37
   5  -1  -3   80.85    4.54
  -4   5  -3   78.77    4.03
  -1  -4  -3   79.20    3.71
   4  -5   3   75.38    4.05
   1   4   3   77.83    3.75
  -5   1   3   72.17    4.17
  -5   1   3   76.56    3.70
   1   4   3   79.84    4.24
   1   4   3   71.67    4.18
  -5   1   3   82.20    4.00
   1   4   3   72.44    4.25
  -4   8  -3  204.37   10.36
   8  -4  -3  186.72    9.62
   8  -4  -3  193.61   10.10
  -4  -4  -3  188.90   10.24
  -4   8  -3  209.61    9.81
  -4   8  -3  193.69    9.77
  -4   8  -3  203.54   11.32
  -4   8  -3  206.22    9.70
   4   4   3  190.38    9.76
   4   4   3  188.52    9.94
  -8   4   3  194.43    9.36
  -8   4   3  185.13   10.00
  -2   7  -3   62.69    3.89
   7  -5  -3   66.66    4.11
  -2   7  -3   58.27    3.53
  -2   7  -3   66.19    4.19
  -2   7  -3   56.31    4.89
  -2   7  -3   52.88    3.79
  -5  -2  -3   64.59    3.52
  -5  -2  -3   63.10    4.10
   5   2   3   60.90    4.29
  -7   5   3   65.01    4.93
   5   2   3   64.47    3.63
   5   2   3   63.68    3.87
  -7   5   3   70.94    3.67
   1   4  -3  135.60    6.82
   1   4  -3  141.78    6.80
   1   4  -3  135.63    6.72
   4  -5  -3  125.88    6.98
   4  -5  -3  151.51    6.39
  -5   1  -3  134.79    6.41
  -5   1  -3  139.38    6.79
  -5   1  -3  136.04    6.63
  -1  -4   3  130.75    6.52
  -4   5   3  131.25    6.56
   5  -1   3  132.16    6.51
  -4   5   3  130.03    6.49
   5  -1   3  139.75    6.92
  -1  -4   3  129.54    6.90
   5  -1   3  122.21    6.55
  -4   5   3  131.15    7.59
   5  -1   3  138.36    6.19
  -4   5   3  126.44    6.35
   4   1  -3   98.85    4.86
  -5   4  -3  101.20    4.91
   4   1  -3   96.92    4.85
  -5   4  -3  109.83    5.81
   4   1  -3   94.93    5.42
  -5   4  -3   96.45    4.80
   4   1  -3   94.00    4.73
   4   1  -3  104.50    5.21
  -1   5   3   94.75    5.07
   5  -4   3  100.50    5.02
  -1   5   3   93.31    4.78
  -4  -1   3   97.81    5.02
  -1   5   3   95.38    5.20
  -1   5   3   93.10    4.99
   5  -4   3   90.48    4.91
  -1   5   3   92.14    5.91
   7  -2  -3   85.92    4.54
  -5   7  -3   83.74    4.47
  -2  -5  -3   86.40    4.44
  -5   7  -3   81.84    5.19
  -5   7  -3   89.16    6.09
  -2  -5  -3   85.26    5.16
  -5   7  -3   82.47    4.63
  -5   7  -3   87.58    4.61
   7  -2  -3   88.28    5.20
   2   5   3   82.17    4.94
   2   5   3   79.31    4.80
  -7   2   3   87.01    4.90
  -7   2   3   84.65    4.64
   2   5   3   80.30    4.82
   5  -7   3   74.67    4.55
  -5  10  -3   24.13    2.57
  -5  10  -3   23.57    2.67
  10  -5  -3   25.97    2.70
  -5  10  -3   20.96    4.09
  -5  -5  -3   25.93    3.34
  -5  10  -3   26.23    3.49
  10  -5  -3   28.13    3.17
  -5  10  -3   22.75    2.71
 -10   5   3   26.54    3.95
   5   5   3   26.00    2.88
   5 -10   3   24.60    2.50
   5   5   3   24.41    3.03
  -3   9  -3   42.79    3.66
   9  -6  -3   36.80    3.52
  -3   9  -3   37.01    3.83
  -3   9  -3   36.49    4.85
  -3   9  -3   38.28    3.09
  -6  -3  -3   37.95    3.46
  -3   9  -3   34.98    2.79
   9  -6  -3   39.33    3.06
   6   3   3   39.00    2.90
  -9   6   3   35.39    2.67
   3  -9   3   34.27    2.90
   6   3   3   42.70    3.19
  -9   6   3   33.86    4.40
   6   3   3   37.13    4.12
   3  -9   3   43.09    2.74
  -6   0  -3   10.68    1.31
  -6   0  -3   10.71    1.55
   0   6  -3   13.44    1.79
  -6   0  -3    9.83    1.33
   0   6  -3   11.31    1.70
   0   6  -3   12.18    1.23
   6  -6  -3   10.91    1.69
   0   6  -3   11.32    2.45
   0   6  -3   11.95    1.67
  -6   6   3    8.15    2.13
  -6   6   3   17.07    1.16
   6   0   3   11.81    1.70
   0  -6   3   11.99    1.43
   0  -6   3    7.20    1.62
   6   0   3   11.09    1.78
   6   0   3   11.48    1.47
   6   0   3   13.84    1.26
  -6   6   3   19.86    1.74
  -6   3  -3  163.42    7.79
   3   3  -3  175.98    8.69
   3   3  -3  163.61    8.23
   3   3  -3  164.16    8.05
  -6   3  -3  150.14    8.21
   3   3  -3  173.26    8.07
  -3   6   3  160.31    8.03
  -3   6   3  159.07    7.89
   6  -3   3  173.06    8.08
  -3   6   3  163.22    9.14
  -3   6   3  160.22    7.90
   6  -3   3  146.27    8.04
  -3   6   3  175.08    8.57
  -3  -3   3  164.51    8.04
  -6   6  -3    4.22    0.82
   6   0  -3    3.57    0.72
   0  -6  -3    5.50    1.16
   6   0  -3    3.62    1.24
   6   0  -3    7.12    1.44
   6   0  -3    2.95    1.05
   0  -6  -3    3.79    1.13
  -6   6  -3    3.81    0.93
  -6   6  -3    4.73    1.62
   0   6   3    4.70    1.16
   0   6   3    8.43    1.51
   0   6   3    4.20    0.76
   0   6   3   10.07    2.31
  -6   0   3    4.69    0.97
   6  -6   3    4.74    0.95
  -6   0   3    5.58    1.06
   0   6   3    3.60    1.04
   6  -6   3    5.80    1.14
  -3  -6  -3   28.96    3.36
  -6   9  -3   22.78    2.51
   9  -3  -3   28.12    3.15
  -6   9  -3   26.32    3.96
  -6   9  -3   28.30    2.62
   9  -3  -3   25.97    2.50
  -9   3   3   26.13    2.86
   6  -9   3   31.99    2.81
   3   6   3   24.36    2.89
   3   6   3   30.31    3.13
  -6  12  -3   17.31    4.47
  12  -6  -3   19.08    2.75
  -6  12  -3   14.88    2.46
  -6  -6  -3   23.63    3.11
  12  -6  -3   18.11    2.98
   6 -12   3   15.47    2.54
   6   6   3   20.45    3.06
   6   6   3   19.73    2.63
 -12   6   3   24.10    4.29
  -4  11  -3    1.19    1.17
  11  -7  -3   -0.39    1.20
  -4  11  -3   -0.01    1.25
  -7  -4  -3    2.46    1.71
  -7  -4  -3   -0.44    1.24
  -4  11  -3    3.66    1.50
  -4  11  -3    1.48    2.55
  -4  11  -3   -1.40    1.84
  11  -7  -3    2.03    1.51
 -11   7   3    2.14    2.30
 -11   7   3    1.46    1.19
   7   4   3    0.56    1.28
   4 -11   3   -0.01    1.92
   8  -7  -3    2.14    1.21
  -1   8  -3    5.94    1.41
  -7  -1  -3    6.74    1.21
  -7  -1  -3    6.84    1.62
  -1   8  -3    7.90    2.65
  -1   8  -3    7.87    1.87
  -1   8  -3    5.40    1.12
  -7  -1  -3    4.17    1.15
  -1   8  -3    5.46    1.48
  -8   7   3    5.17    1.18
   1  -8   3    5.84    1.76
   7   1   3    7.12    1.40
   7   1   3    6.00    1.68
  -8   7   3    6.64    2.23
   2   5  -3   28.56    2.74
   5  -7  -3   23.35    1.80
  -7   2  -3   28.30    2.39
   5  -7  -3   27.19    2.73
  -7   2  -3   28.40    2.24
   2   5  -3   27.29    2.59
   2   5  -3   28.38    2.55
   7  -2   3   23.21    2.46
  -5   7   3   26.93    2.05
  -5   7   3   25.33    3.54
  -5   7   3   23.77    2.21
  -5   7   3   24.50    1.86
   7  -2   3   26.22    2.33
   7  -2   3   25.94    1.96
  -2  -5   3   27.03    2.25
   5   2  -3   10.88    1.93
   2  -7  -3   12.56    1.77
   5   2  -3    9.04    1.26
  -7   5  -3    8.54    1.27
   5   2  -3    9.41    1.55
  -7   5  -3    8.78    1.07
  -7   5  -3    9.86    2.01
   7  -5   3   11.12    1.46
  -5  -2   3   10.90    1.65
  -2   7   3    7.92    2.26
  -2   7   3    8.38    1.37
  -2   7   3   10.16    1.79
   7  -5   3   13.23    1.63
  -2   7   3   10.13    1.61
  -2   7   3    9.46    1.25
  -5  -2   3   10.37    1.44
   8  -1  -3    8.99    1.90
   8  -1  -3    7.29    1.51
  -7   8  -3    7.20    1.21
  -1  -7  -3    4.17    1.64
  -7   8  -3    5.22    1.24
  -7   8  -3    9.69    2.49
   7  -8   3    6.22    1.32
   1   7   3    8.37    1.65
  -8   1   3    6.83    1.42
   1   7   3    7.63    1.68
   1   7   3    4.46    1.49
  -4  -7  -3    3.25    1.82
  -7  11  -3    2.29    1.28
  -7  11  -3    3.90    2.70
  11  -4  -3   -0.11    1.38
   7 -11   3    1.34    1.10
   4   7   3    2.84    1.52
   4   7   3    2.49    1.71
  -5  13  -3   20.62    3.09
  -5  13  -3   18.80    4.87
  -8  -5  -3   24.99    3.37
  13  -8  -3   24.07    3.26
   8   5   3   22.34    3.37
 -13   8   3   24.48    4.60
  10  -8  -3    5.83    1.67
  10  -8  -3    6.44    1.74
  -8  -2  -3    5.81    1.99
  -8  -2  -3    5.21    1.47
  -2  10  -3    5.45    2.22
  -2  10  -3   10.29    3.29
  -2  10  -3    6.49    1.81
  -2  10  -3    5.15    1.73
 -10   8   3    7.21    1.55
 -10   8   3   10.01    3.08
   2 -10   3    5.45    1.85
   8   2   3    5.32    1.50
   8   2   3    3.85    1.83
   2 -10   3    3.62    3.05
   1   7  -3   40.91    3.43
   1   7  -3   46.35    3.42
   1   7  -3   40.28    3.91
   7  -8  -3   46.00    3.48
  -8   1  -3   45.22    3.19
  -8   1  -3   47.68    4.16
  -7   8   3   42.84    3.20
   8  -1   3   49.26    3.13
   8  -1   3   45.60    3.48
   8  -1   3   47.59    3.68
  -1  -7   3   47.21    3.59
  -7   8   3   38.03    4.93
   4   4  -3   21.40    2.61
   4  -8  -3   23.98    2.20
   4   4  -3   24.54    2.44
   4   4  -3   27.87    3.23
   4   4  -3   25.68    2.53
  -4   8   3   25.27    2.34
   8  -4   3   30.34    2.52
  -4  -4   3   26.31    2.19
   8  -4   3   30.57    2.62
  -4   8   3   26.74    3.88
  -4   8   3   26.57    2.57
  -4  -4   3   28.96    2.66
  -4   8   3   32.61    3.42
  -4   8   3   25.03    2.37
   7   1  -3   19.26    2.32
  -8   7  -3   23.28    2.20
   1  -8  -3   18.38    2.42
   1  -8  -3   11.74    2.05
   7   1  -3   20.82    2.96
  -8   7  -3   17.68    2.98
   8  -7   3   17.04    2.16
  -1   8   3   13.12    2.09
  -1   8   3   18.90    1.86
  -7  -1   3   15.55    1.99
  -1   8   3   18.64    3.46
  -1   8   3   22.14    2.76
  -7  -1   3   16.10    2.11
   8  -7   3   21.54    2.16
  -1   8   3   20.37    2.42
  10  -2  -3   11.37    1.89
  -8  10  -3   13.39    2.06
  -2  -8  -3   16.39    2.76
  10  -2  -3   11.82    2.60
  -8  10  -3   14.02    3.42
   2   8   3   20.13    2.88
   2   8   3   15.95    2.57
   8 -10   3   13.06    2.17
 -10   2   3   12.62    2.20
  -5  -8  -3    8.50    2.37
  -8  13  -3    3.01    3.49
  13  -5  -3    6.29    2.54
   8 -13   3    2.75    1.76
   5   8   3    3.93    2.11
 -13   5   3    6.46    2.77
   5   8   3    4.25    1.87
   8 -13   3    4.40    2.04
  -3  12  -3    2.46    1.81
  12  -9  -3   -0.96    1.42
  -3  12  -3    1.30    1.57
  -3  12  -3   -0.77    2.29
 -12   9   3    1.71    2.54
   9   3   3    0.01    1.44
   0   9  -3   11.80    2.27
   0   9  -3    9.20    2.04
   0   9  -3   11.19    2.38
   9  -9  -3    6.60    1.72
   9  -9  -3    9.50    1.87
   9   0   3    9.79    1.77
  -9   9   3    6.44    1.53
   9   0   3    6.28    2.04
  -9   9   3   12.35    3.45
   0  -9   3    9.83    2.20
   6  -9  -3   45.81    3.72
   3   6  -3   47.08    4.30
   3   6  -3   53.02    3.77
   3   6  -3   52.32    3.72
  -6   9   3   48.38    5.59
  -6   9   3   51.70    3.43
   9  -3   3   43.29    3.58
  -6   9   3   50.31    3.44
  -3  -6   3   49.52    3.40
   9  -3   3   42.71    3.39
  -3  -6   3   50.14    4.00
  -6   9   3   44.36    3.15
   6   3  -3   37.64    4.24
   3  -9  -3   43.07    3.43
  -9   6  -3   39.16    2.94
   6   3  -3   38.29    3.66
   6   3  -3   37.90    2.98
  -9   6  -3   38.07    4.37
  -6  -3   3   41.55    3.53
  -6  -3   3   46.57    3.10
  -3   9   3   42.95    5.44
  -3   9   3   44.25    3.25
   9  -6   3   46.68    3.38
  -3   9   3   41.56    4.23
   9  -6   3   44.19    3.28
  -3   9   3   42.22    3.38
  -3   9   3   39.05    2.92
  -9   9  -3   48.75    3.99
   9   0  -3   46.66    3.61
   9   0  -3   52.13    4.94
   0  -9  -3   46.42    4.18
  -9   9  -3   49.75    5.52
  -9   0   3   42.41    3.47
   0   9   3   37.29    4.22
   9  -9   3   45.23    4.02
   0   9   3   42.93    4.11
   0   9   3   45.81    3.75
  -9  12  -3    2.22    2.64
  12  -3  -3    1.93    1.74
   3   9   3    3.92    1.90
   9 -12   3    5.86    1.98
   3   9   3    4.37    2.23
  -1  11  -3    2.00    1.62
  11 -10  -3    0.59    1.28
  -1  11  -3    4.89    2.10
  -1  11  -3    2.38    2.42
 -11  10   3    3.99    1.57
  10   1   3    3.93    2.16
 -11  10   3    0.47    2.42
  10   1   3    2.03    1.55
   2   8  -3   51.04    4.39
   2   8  -3   56.84    4.50
   2   8  -3   65.18    5.08
  -8  10   3   61.74    7.01
  10  -2   3   66.70    4.80
  -8  10   3   65.79    4.36
  -2  -8   3   61.49    4.87
   5 -10  -3   -1.80    1.32
 -10   5  -3    1.41    1.72
   5   5  -3    0.75    1.12
   5   5  -3    0.84    1.40
  -5  10   3    2.07    1.15
  -5  10   3   -0.01    1.02
  -5  10   3    2.21    2.17
  -5  -5   3    0.30    1.19
  10  -5   3    1.72    1.18
  -5  10   3    1.10    1.01
  10  -5   3    1.42    1.18
  -5  10   3    1.58    1.88
   8   2  -3   60.57    5.67
   2 -10  -3   59.59    4.66
 -10   8  -3   56.21    5.72
   8   2  -3   57.42    4.34
  -2  10   3   58.75    5.38
  10  -8   3   56.68    4.22
  -8  -2   3   56.32    5.12
  -2  10   3   54.94    6.53
  -2  10   3   52.49    4.13
  -2  10   3   57.37    3.80
  -2  10   3   56.47    4.46
  11  -1  -3    2.33    1.99
  11  -1  -3    0.65    1.46
 -10  11  -3    1.11    2.34
   1  10   3    1.09    2.10
  10 -11   3   -0.68    1.38
 -11   1   3   -0.20    1.46
   1  10   3    1.42    1.67
  10 -11  -3   10.05    2.29
   1  10  -3    9.90    2.40
   1  10  -3   12.28    2.72
   1  10  -3    5.41    2.42
  11  -1   3   10.99    2.53
 -10  11   3   11.96    2.16
 -10  11   3   16.42    4.28
   4   7  -3    5.23    2.03
   4   7  -3    4.15    1.57
  -4  -7   3    5.90    1.99
  -7  11   3    2.71    1.42
  11  -4   3    2.19    1.51
  -7  11   3   -0.75    2.19
  11  -4   3    2.06    1.51
   7   4  -3    7.74    1.99
   7   4  -3    4.18    1.51
 -11   7  -3    7.17    2.32
  -4  11   3    6.59    3.05
  -4  11   3    4.67    1.56
  -4  11   3    6.03    2.53
  11  -7   3    4.78    1.70
  -4  11   3    7.41    1.94
  -4  11   3    5.18    1.56
  -7  -4   3    4.16    1.85
  10   1  -3   -0.90    1.27
 -11  10  -3    3.71    2.46
  10   1  -3    0.42    1.93
  -1  11   3   -0.52    1.94
  11 -10   3    0.32    1.45
  -1  11   3   -0.19    1.42
  -1  11   3   -0.02    1.59
   0  12  -3   13.64    4.78
   3   9  -3    3.73    2.29
   9 -12  -3    9.37    2.16
   3   9  -3   14.26    2.73
  -9  12   3   11.71    2.15
  12  -3   3    9.32    2.39
  -9  12   3   10.29    3.97
 -12   6  -3    6.11    2.33
   6   6  -3    7.52    2.10
   6 -12  -3    4.52    1.61
   6   6  -3    5.92    2.29
  -6  12   3    8.10    4.13
  12  -6   3    2.75    1.83
  -6  12   3    3.64    1.45
   9   3  -3   20.40    3.86
   3 -12  -3   12.77    2.42
 -12   9  -3   10.49    3.01
   9   3  -3   18.60    2.97
  12  -9   3   12.33    2.49
  -3  12   3   13.46    2.51
  -3  12   3   20.67    3.23
  -3  12   3   16.80    3.71
   0  12   3    6.71    4.62
   5   8  -3    0.00    2.03
   8 -13  -3    2.45    1.74
 -13   5  -3    3.30    2.41
   5   8  -3    2.89    1.89
  -8  13   3    3.23    4.06
  -8  13   3    3.14    1.84
 -13   8  -3   -1.05    2.03
   8   5  -3    1.87    1.92
  -8  -5   3    0.66    1.73
  -5  13   3    0.84    1.69
  -5  13   3    0.89    1.75
  -5  13   3    1.86    3.33
  -5  13   3   -1.17    3.16
  13  -8   3   -0.83    1.66
  -5  13   3   -1.77    1.90
   0   1  -4   11.19    0.85
  -1   0  -4   12.15    0.88
   1  -1  -4   14.87    1.00
  -1   0  -4   12.91    1.07
   0   1  -4   12.56    0.84
   0   1  -4   13.32    1.08
  -1   1   4   11.30    0.75
   1   0   4   12.30    1.04
  -1   1   4   12.90    0.85
   0  -1   4   13.12    0.97
  -1   1   4   11.81    0.79
   0  -1   4   11.98    1.11
  -1   1   4   11.95    0.88
  -1   3  -4    9.26    0.83
  -2  -1  -4    8.23    1.01
  -1   3  -4    9.52    0.93
  -1   3  -4    6.48    1.22
  -1   3  -4    6.16    0.82
  -2  -1  -4    7.31    0.59
   3  -2  -4    8.49    1.10
  -1   3  -4    9.41    0.91
   2   1   4    7.20    0.77
   2   1   4    8.85    0.88
  -3   2   4    8.37    0.96
   2   1   4    5.35    0.89
  -3   2   4    7.71    0.72
   2   1   4    8.88    1.09
  -2   2  -4  413.08   19.50
   2   0  -4  425.91   19.24
  -2   2  -4  452.86   19.51
   2   0  -4  458.32   19.18
  -2   2  -4  437.21   19.26
   0  -2  -4  463.73   19.45
  -2   2  -4  447.50   19.39
   2   0  -4  413.13   19.44
  -2   0   4  432.79   19.19
   2  -2   4  443.06   19.29
   0   2   4  396.71   19.31
   0   2   4  428.16   19.21
  -2   0   4  417.97   19.34
   0   2   4  424.67   19.16
   0   2   4  404.84   19.55
   0   2   4  428.15   19.37
   0   2   4  432.27   19.30
   5  -3  -4    0.06    0.67
  -2   5  -4    0.04    0.46
  -3  -2  -4    0.58    0.37
  -3  -2  -4    0.60    0.62
  -2   5  -4    1.14    0.52
  -2   5  -4   -0.50    0.82
  -2   5  -4   -0.77    0.49
  -2   5  -4   -0.91    0.37
   3   2   4   -0.51    0.54
  -5   3   4    0.11    0.40
   3   2   4    0.63    0.42
   3   2   4    0.86    0.58
   3   2   4    0.03    0.45
  -5   3   4    0.62    0.58
   1   2  -4   44.99    2.42
  -3   1  -4   43.53    2.34
  -3   1  -4   44.50    2.31
   1   2  -4   40.53    2.41
  -3   1  -4   43.46    2.58
   2  -3  -4   44.81    2.27
   1   2  -4   41.34    2.33
   1   2  -4   45.22    2.55
   3  -1   4   45.38    2.43
  -2   3   4   43.64    2.34
  -1  -2   4   38.71    2.56
  -1  -2   4   42.23    2.39
  -2   3   4   43.20    2.21
   3  -1   4   45.52    2.20
  -2   3   4   41.36    2.81
  -2   3   4   47.83    2.72
   3  -1   4   42.95    2.37
  -2   3   4   42.23    2.29
   4  -1  -4   87.04    4.59
  -3   4  -4   83.50    4.20
  -1  -3  -4   81.93    4.46
  -3   4  -4   90.00    4.89
  -3   4  -4   84.70    4.06
  -3   4  -4   81.10    4.29
  -3   4  -4   79.48    4.17
   4  -1  -4   85.81    3.99
  -1  -3  -4   79.56    4.03
  -4   1   4   84.73    3.93
   1   3   4   77.41    4.31
  -4   1   4   80.34    4.30
   3  -4   4   84.40    4.13
  -4   1   4   86.20    4.05
   1   3   4   81.97    4.30
   1   3   4   80.39    3.92
   1   3   4   85.72    4.31
   7  -4  -4   76.16    5.02
  -3   7  -4   92.67    6.06
  -4  -3  -4   87.09    4.42
  -4  -3  -4   86.39    5.22
  -3   7  -4   89.20    4.74
  -3   7  -4   93.02    4.97
  -3   7  -4   85.79    4.84
  -3   7  -4   87.37    5.18
   4   3   4   88.83    5.50
   4   3   4   84.80    4.92
   4   3   4   87.66    4.79
  -7   4   4   89.91    4.58
  -7   4   4   81.27    5.03
   0   4  -4  466.62   20.94
   4  -4  -4  455.73   21.22
   0   4  -4  461.33   20.98
   0   4  -4  461.76   20.97
   0   4  -4  448.21   21.70
   0   4  -4  447.84   20.59
  -4   0  -4  478.01   20.77
   4  -4  -4  474.73   20.40
  -4   0  -4  471.82   21.09
  -4   0  -4  462.16   20.74
   4  -4  -4  488.96   20.46
   4   0   4  469.98   20.60
  -4   4   4  437.15   20.46
  -4   4   4  449.38   21.78
   0  -4   4  473.53   20.80
   4   0   4  439.53   21.08
   0  -4   4  415.07   21.23
  -4   4   4  460.55   20.77
   4   0   4  459.80   20.92
   4   0   4  456.55   20.76
   3   1  -4    1.94    0.50
  -4   3  -4    1.91    0.66
   3   1  -4    3.06    0.76
  -4   3  -4    1.90    0.54
   3   1  -4    2.39    0.75
   1  -4  -4    1.93    0.59
   3   1  -4    3.03    0.62
  -4   3  -4    2.40    0.90
  -4   3  -4    2.03    0.63
  -1   4   4    2.57    0.51
   4  -3   4    0.85    0.51
  -1   4   4    3.06    0.63
  -3  -1   4    2.16    0.40
  -1   4   4    2.13    1.01
  -3  -1   4    2.44    0.61
   4  -3   4    0.74    0.45
  -1   4   4    2.91    0.76
  -1   4   4    2.32    0.65
  -4   6  -4   88.74    4.98
  -4   6  -4   83.67    4.59
  -4   6  -4   88.19    5.64
  -4   6  -4   83.84    4.49
  -2  -4  -4   85.54    4.36
  -4   6  -4   82.06    4.62
   6  -2  -4   82.25    5.02
  -2  -4  -4   89.25    5.11
   6  -2  -4   85.69    4.50
   2   4   4   90.10    4.14
   2   4   4   88.23    4.89
  -6   2   4   92.23    4.31
  -6   2   4   87.98    4.35
  -6   2   4   90.95    4.89
   2   4   4   89.98    4.83
   4  -6   4   87.13    4.61
   2   4   4   83.95    4.77
   9  -5  -4   22.00    2.35
  -4   9  -4   28.27    4.06
  -4   9  -4   21.51    2.35
  -4   9  -4   25.44    3.14
  -5  -4  -4   20.60    2.84
  -4   9  -4   22.88    2.51
  -4   9  -4   23.72    2.55
   9  -5  -4   27.83    2.96
   5   4   4   22.31    2.45
  -9   5   4   25.28    2.24
   5   4   4   26.12    2.84
  -9   5   4   28.65    3.92
   4  -9   4   27.23    2.39
  -1   6  -4   17.64    1.83
  -5  -1  -4   14.07    1.37
  -1   6  -4   12.46    1.32
  -5  -1  -4   16.54    1.93
   6  -5  -4   13.36    1.72
  -1   6  -4   15.06    1.83
  -1   6  -4   17.61    1.86
  -1   6  -4   15.14    2.52
  -6   5   4   16.52    2.71
  -6   5   4   13.77    1.46
   1  -6   4   14.16    2.02
   5   1   4   11.53    1.46
   1  -6   4   14.14    1.52
   5   1   4   12.94    1.84
   5   1   4   15.61    1.41
   5   1   4   14.03    1.80
   2   3  -4   21.03    1.55
   2   3  -4   18.78    1.84
   2   3  -4   19.11    1.71
   3  -5  -4   16.19    1.33
  -5   2  -4   17.82    1.88
   2   3  -4   16.34    1.91
  -3   5   4   15.30    2.28
  -3   5   4   16.90    1.97
   5  -2   4   15.97    1.65
  -2  -3   4   16.91    1.69
  -2  -3   4   18.30    1.20
  -3   5   4   17.72    1.31
   5  -2   4   13.62    1.44
  -3   5   4   18.81    1.48
  -3   5   4   16.91    1.48
   5   0  -4    1.31    0.89
  -5   5  -4    1.58    0.57
  -5   5  -4    0.15    0.50
   0  -5  -4    0.48    0.67
  -5   5  -4    0.53    0.43
   0  -5  -4    1.11    0.67
   5   0  -4    0.92    0.49
   5   0  -4   -0.12    0.39
  -5   5  -4    0.79    1.04
   0   5   4    2.19    1.22
   0   5   4    1.20    0.73
  -5   0   4    1.71    0.71
   0   5   4    0.33    0.43
  -5   0   4    0.74    0.55
   5  -5   4    1.76    0.66
   0   5   4    1.01    0.70
   0   5   4   -0.09    0.70
  -5   8  -4    1.13    0.83
  -3  -5  -4    2.36    1.16
   8  -3  -4    4.46    1.49
   8  -3  -4    2.99    0.93
  -5   8  -4    1.52    0.90
  -5   8  -4    2.98    1.51
  -5   8  -4    2.15    0.92
  -5   8  -4    2.48    1.82
   3   5   4    0.65    0.96
   3   5   4    3.05    1.16
   5  -8   4    1.83    0.88
  -8   3   4    2.41    0.98
  -6  -5  -4   -0.25    1.27
  -5  11  -4    0.56    2.39
  -6  -5  -4   -0.03    1.39
  -5  11  -4   -0.01    1.24
  -5  11  -4    0.88    1.26
  11  -6  -4    0.23    1.19
  11  -6  -4   -0.18    1.42
  -5  11  -4    0.29    1.26
   5 -11   4   -0.34    1.20
 -11   6   4    0.85    2.00
   6   5   4   -1.35    1.03
   6   5   4   -0.05    1.00
  -6  -2  -4  122.56    7.07
  -6  -2  -4  126.76    6.38
   8  -6  -4  109.17    6.77
  -2   8  -4  128.75    8.36
  -2   8  -4  114.58    6.75
  -2   8  -4  123.29    6.81
  -2   8  -4  127.04    7.13
  -2   8  -4  122.66    6.38
  -8   6   4  131.73    8.32
   2  -8   4  121.84    6.55
   6   2   4  127.62    6.75
   2  -8   4  129.26    7.50
  -8   6   4  126.20    6.46
   6   2   4  107.62    7.10
   6   2   4  126.95    6.40
   5  -6  -4   23.97    1.53
   1   5  -4   27.04    2.50
  -6   1  -4   23.83    1.83
   5  -6  -4   21.21    2.33
   1   5  -4   25.12    2.33
  -6   1  -4   25.23    1.76
  -6   1  -4   24.30    2.12
   1   5  -4   26.43    2.06
  -5   6   4   21.75    2.00
  -1  -5   4   20.25    2.28
  -5   6   4   24.13    1.58
   6  -1   4   19.45    2.19
   6  -1   4   21.79    2.08
  -5   6   4   23.91    3.24
  -1  -5   4   25.27    1.93
   6  -1   4   25.82    1.81
   2  -6  -4  533.83   22.97
   4   2  -4  500.98   22.64
  -6   4  -4  501.28   22.58
  -6   4  -4  507.44   23.50
   4   2  -4  490.62   22.95
  -6   4  -4  518.07   22.54
  -6   4  -4  519.71   22.61
   4   2  -4  504.74   23.39
   4   2  -4  496.12   22.67
  -2   6   4  505.39   22.74
   6  -4   4  493.84   22.77
  -4  -2   4  484.01   22.73
   6  -4   4  492.20   22.69
  -2   6   4  470.51   23.08
  -2   6   4  489.62   22.56
  -2   6   4  481.86   22.82
  -2   6   4  446.80   23.72
  -6   7  -4   92.73    6.20
  -6   7  -4   89.41    4.95
  -6   7  -4   87.64    4.78
   7  -1  -4   86.42    4.73
  -1  -6  -4   82.18    5.37
   7  -1  -4   84.97    5.53
   7  -1  -4   89.07    5.15
   1   6   4   89.24    5.16
   1   6   4   89.82    4.49
   6  -7   4   93.70    4.82
   1   6   4   93.10    5.31
   6  -7   4   83.83    4.96
  -7   1   4   90.96    5.17
   1   6   4   90.76    5.33
  -7   1   4   91.28    4.86
  10  -4  -4  255.07   13.23
  -6  10  -4  242.10   12.52
  -6  10  -4  249.28   14.58
  10  -4  -4  239.87   12.42
  -4  -6  -4  268.21   13.57
  -6  10  -4  241.86   12.49
   6 -10   4  269.66   12.60
   4   6   4  242.39   12.77
   4   6   4  259.81   13.15
  -6  13  -4   11.83    4.22
  13  -7  -4   18.77    3.23
  -7  -6  -4   17.10    2.88
  -6  13  -4   24.26    3.15
  13  -7  -4   20.33    3.09
   6 -13   4   15.38    3.79
 -13   7   4   26.52    4.88
   7   6   4   22.74    3.29
  -7  -3  -4   43.03    3.29
  -7  -3  -4   36.46    3.95
  -3  10  -4   32.46    4.89
  10  -7  -4   40.21    3.86
  -3  10  -4   36.73    3.69
  10  -7  -4   33.93    3.36
  -3  10  -4   41.39    4.36
  -3  10  -4   37.28    3.69
 -10   7   4   38.63    2.95
 -10   7   4   38.44    5.08
   7   3   4   40.75    3.74
   3 -10   4   40.67    4.86
   3 -10   4   31.22    3.93
   0   7  -4    9.40    1.90
   0   7  -4    7.36    1.54
   7  -7  -4   12.82    1.86
  -7   0  -4    9.25    1.32
  -7   0  -4   10.32    1.41
   0   7  -4    7.27    1.54
  -7   0  -4    9.14    1.67
   7   0   4   12.34    1.95
   7   0   4    8.91    1.38
   7   0   4    7.83    1.74
   0  -7   4   10.97    2.00
  -7   7   4    6.68    2.28
  -7   7   4    5.39    1.18
   3   4  -4    2.60    0.88
   3   4  -4    0.99    0.78
   3   4  -4    1.71    1.17
  -7   3  -4    0.99    1.02
   3   4  -4    1.98    1.00
   4  -7  -4    0.81    0.60
   7  -3   4    1.46    0.77
  -4   7   4    1.73    0.77
  -4   7   4    2.02    1.34
  -4   7   4    2.82    0.89
  -3  -4   4    1.45    0.85
   7  -3   4    1.30    0.83
  -4   7   4    1.48    0.69
  -4   7   4   -0.02    1.38
  -7   6  -4   19.26    1.97
   1  -7  -4   18.13    2.24
   1  -7  -4   19.72    2.35
  -7   6  -4   22.63    3.03
   6   1  -4   18.08    2.16
  -7   6  -4   17.46    1.66
   6   1  -4   22.96    2.77
   6   1  -4   18.41    1.77
  -1   7   4   23.24    2.47
  -1   7   4   19.18    2.12
  -1   7   4   17.29    3.05
  -1   7   4   24.43    1.97
   7  -6   4   16.43    1.94
  -6  -1   4   20.58    2.06
  -6  -1   4   20.28    2.17
   7  -6   4   19.73    1.93
  -1   7   4   21.55    2.59
   9  -2  -4   15.50    2.43
  -2  -7  -4   15.04    2.43
  -7   9  -4    9.18    1.66
   9  -2  -4   12.46    1.89
  -7   9  -4   13.71    3.00
  -7   9  -4   14.68    1.82
   2   7   4   13.85    2.30
   2   7   4   11.16    1.84
   7  -9   4   10.65    1.73
   2   7   4   14.23    2.25
  -9   2   4   11.74    1.90
  -7  12  -4   11.79    3.69
  12  -5  -4   10.84    2.56
  -5  -7  -4   15.84    2.71
   7 -12   4   12.02    2.42
   5   7   4   13.71    2.67
   7 -12   4    5.78    1.88
   5   7   4   10.72    2.26
 -12   5   4    7.21    2.91
  -4  12  -4   13.24    2.46
  -4  12  -4    9.44    3.64
  12  -8  -4   12.91    2.49
  12  -8  -4   13.02    2.64
  -8  -4  -4   12.09    2.43
  -4  12  -4   15.36    2.76
 -12   8   4   13.96    3.44
   8   4   4   15.42    2.58
  -1   9  -4    3.03    1.34
   9  -8  -4    2.64    1.35
  -1   9  -4    2.28    1.71
  -1   9  -4    6.08    1.65
  -8  -1  -4    1.97    1.45
   9  -8  -4    1.74    1.12
  -8  -1  -4    1.63    1.07
  -9   8   4    3.54    1.26
   8   1   4    1.60    1.52
   8   1   4    4.38    1.32
  -9   8   4    3.18    2.39
   6  -8  -4   76.64    4.82
   2   6  -4   74.11    4.63
   2   6  -4   75.08    4.53
   2   6  -4   63.93    4.63
  -6   8   4   69.24    3.94
   8  -2   4   72.76    4.07
   8  -2   4   65.20    4.56
  -2  -6   4   78.96    4.61
  -6   8   4   68.95    4.25
   8  -2   4   67.47    4.38
  -6   8   4   66.34    6.64
   5   3  -4    0.28    0.99
  -8   5  -4    5.59    1.74
   5   3  -4    0.53    1.18
   5   3  -4    0.63    0.78
   5   3  -4    2.24    0.92
   3  -8  -4    2.43    1.00
  -5  -3   4    2.93    1.12
  -3   8   4    1.91    0.85
  -3   8   4    3.02    1.96
  -3   8   4    1.99    0.93
  -5  -3   4    2.30    0.97
  -3   8   4    1.60    1.10
   8  -5   4    3.20    1.06
  -3   8   4    1.64    1.49
   8  -5   4    1.71    0.96
   0  -8  -4   54.26    4.37
   8   0  -4   59.34    4.75
   8   0  -4   56.33    4.01
  -8   8  -4   47.38    5.23
  -8   8  -4   57.86    3.88
  -8   0   4   57.23    3.94
   8  -8   4   55.23    3.97
   0   8   4   63.29    4.18
   0   8   4   61.45    4.25
   0   8   4   63.89    4.51
  -8  11  -4    1.88    1.31
  -8  11  -4    3.73    2.52
  -3  -8  -4    2.76    1.95
  11  -3  -4    1.32    1.67
  11  -3  -4    5.07    1.72
   8 -11   4    1.67    1.27
   3   8   4    1.88    1.45
   3   8   4    4.31    2.03
  -2  11  -4    4.67    2.45
  -2  11  -4    0.58    1.42
  -2  11  -4    1.16    1.47
  11  -9  -4    2.26    1.43
 -11   9   4    2.00    1.23
   2 -11   4    1.07    1.55
 -11   9   4   -1.39    2.22
   9   2   4    0.50    1.37
   8  -9  -4    5.65    1.56
   1   8  -4    3.54    1.45
   1   8  -4    5.74    1.62
   1   8  -4    3.95    1.62
  -1  -8   4    7.15    1.72
   9  -1   4    2.54    1.51
  -8   9   4    7.57    2.96
  -8   9   4    3.18    1.32
   9  -1   4    6.20    1.37
   4   5  -4   10.32    1.87
   4   5  -4   15.37    2.34
   4   5  -4   10.55    1.74
   5  -9  -4   13.89    2.37
   9  -4   4   13.20    2.03
  -5   9   4   14.10    1.84
  -5   9   4   13.14    3.26
  -4  -5   4   14.11    1.85
  -4  -5   4   17.82    2.54
  -5   9   4   10.83    1.82
  -5   9   4   15.81    3.05
   9  -4   4   10.81    1.77
  -5   9   4   13.66    1.75
   7   2  -4   64.09    4.61
  -9   7  -4   72.36    5.57
   2  -9  -4   70.06    4.82
   7   2  -4   70.69    4.25
   7   2  -4   72.10    5.53
  -9   7  -4   63.59    4.32
  -2   9   4   76.23    5.37
  -2   9   4   63.02    4.54
   9  -7   4   71.70    4.66
  -2   9   4   78.76    6.38
  -2   9   4   77.02    4.81
  -2   9   4   70.82    4.17
  -7  -2   4   64.32    4.65
  10  -1  -4   53.81    5.26
  -9  10  -4   52.30    6.14
  10  -1  -4   46.68    3.82
  -9  10  -4   38.59    3.89
  -1  -9  -4   62.47    4.82
   9 -10   4   52.67    4.08
 -10   1   4   53.75    3.92
   1   9   4   51.25    4.72
   1   9   4   44.25    4.75
  -4  -9  -4   44.48    4.61
  -9  13  -4   38.29    6.26
  13  -4  -4   27.21    4.04
   9 -13   4   42.02    4.05
   4   9   4   36.88    4.39
   4   9   4   38.20    4.24
  -3  13  -4    5.78    2.68
  -3  13  -4   11.46    2.85
  13 -10  -4   19.44    3.09
 -13  10   4   22.83    4.71
  10   3   4   14.21    2.87
   0  10  -4   87.56    5.96
   0  10  -4   95.82    6.24
   0  10  -4   84.99    6.45
  10 -10  -4   91.95    5.76
  10   0   4   81.68    6.19
 -10  10   4   97.57    8.22
   0 -10   4   86.49    6.35
 -10  10   4   77.27    5.39
   3   7  -4    1.39    1.25
   3   7  -4    1.70    1.39
   7 -10  -4    0.74    1.28
   3   7  -4    3.63    1.69
  10  -3   4    3.17    1.46
  -3  -7   4    2.14    1.58
  -7  10   4    0.97    1.13
  10  -3   4    1.21    1.18
  -7  10   4    0.84    2.39
   6   4  -4   41.48    3.99
   6   4  -4   37.64    4.61
   6   4  -4   42.42    3.24
 -10   6  -4   44.62    4.72
  -4  10   4   38.83    5.59
  -6  -4   4   36.41    3.89
  -4  10   4   41.62    3.28
  -4  10   4   35.04    3.21
  -6  -4   4   39.80    3.07
  -4  10   4   34.87    4.41
  10  -6   4   43.37    3.42
  10  -6   4   34.21    3.44
  -4  10   4   34.43    3.55
 -10   9  -4    7.70    2.71
   1 -10  -4    7.35    2.20
   9   1  -4    5.04    2.14
   9   1  -4    7.49    1.83
  -1  10   4    9.25    2.31
  -1  10   4    6.91    2.43
  -9  -1   4    9.30    1.80
  -1  10   4   11.65    2.17
  10  -9   4   11.65    2.17
 -10  12  -4    2.85    2.62
  -2 -10  -4    6.01    2.04
  12  -2  -4    6.19    2.33
  10 -12   4    6.46    1.93
   2  10   4    5.46    2.55
   2  10   4    6.05    2.25
  12 -11  -4    0.81    1.65
  -1  12  -4   -1.23    2.64
  -1  12  -4   -0.71    1.63
  -1  12  -4   -0.64    1.86
 -12  11   4   -0.09    1.48
 -12  11   4    1.98    3.04
   2   9  -4    2.29    1.61
   2   9  -4    5.57    2.27
   2   9  -4    3.37    1.88
   9 -11  -4    2.87    1.46
  -9  11   4    6.08    3.16
  11  -2   4    1.30    1.54
  -9  11   4   -1.26    1.06
 -11   5  -4    0.19    1.44
   5   6  -4    1.55    1.33
   5   6  -4    0.07    1.31
  -6  11   4    0.62    2.04
  -5  -6   4   -0.77    1.31
  11  -5   4   -1.76    1.12
  -6  11   4    2.47    2.82
  -6  11   4    2.85    1.42
  11  -5   4   -0.45    1.28
 -11   8  -4    3.41    2.05
   8   3  -4    2.72    2.08
   8   3  -4    3.75    1.64
   3 -11  -4    3.22    1.63
  -3  11   4    4.13    1.75
  -3  11   4   -0.18    1.02
  -3  11   4    1.59    2.01
  -3  11   4    2.40    1.37
  11  -8   4    4.98    1.67
  -3  11   4    3.68    3.07
 -11  11  -4    1.11    2.47
  11   0  -4   -1.17    2.01
   0 -11  -4    0.28    1.74
  11   0  -4   -0.29    1.45
  11 -11   4    0.46    1.54
   0  11   4   -1.09    2.04
   0  11   4    1.01    1.68
  11 -12  -4    0.59    1.78
   1  11  -4    4.25    2.35
   1  11  -4   -0.11    1.64
   1  11  -4   -0.40    2.52
  12  -1   4    2.58    2.15
 -11  12   4    2.87    3.23
 -11  12   4    2.99    1.78
   4   8  -4   73.76    5.77
   4   8  -4   67.97    5.22
   8 -12  -4   64.55    4.78
 -12   4  -4   68.62    5.88
  -8  12   4   61.83    4.73
  -8  12   4   52.58    7.13
 -12   7  -4   19.34    3.63
   7   5  -4   23.80    2.94
   7   5  -4   21.79    3.35
  -5  12   4   17.60    2.88
  -5  12   4   18.53    4.06
  12  -7   4   19.94    2.93
  -5  12   4   20.98    2.69
  -5  12   4   17.18    2.54
  -5  12   4   29.63    5.68
   2 -12  -4  121.40    7.45
 -12  10  -4  135.07    9.17
  10   2  -4  112.31    8.64
  -2  12   4  118.12    7.81
  -2  12   4  112.46    8.62
  12 -10   4  112.04    7.48
  10 -13  -4    1.91    1.89
   3  10  -4    5.11    3.03
   3  10  -4    2.70    2.18
 -10  13   4    4.97    1.96
 -10  13   4   -1.01    3.54
  13  -3   4    3.40    2.23
 -13   6  -4    2.83    2.56
   7 -13  -4    3.15    1.76
   6   7  -4    1.83    1.99
   6   7  -4    4.39    2.05
  -7  13   4    5.51    3.84
  13  -6   4    2.93    3.14
  -7  13   4    4.22    1.68
 -13   9  -4    2.30    2.63
   9   4  -4   -0.98    1.82
  13  -9   4    2.01    1.93
  -4  13   4    1.85    2.23
  -4  13   4   -2.48    3.42
  -4  13   4   -1.51    3.16
   0  -1  -5   22.99    1.36
  -1   1  -5   22.15    1.92
   1   0  -5   23.07    1.43
   0  -1  -5   23.48    1.48
   1  -1   5   24.72    1.38
  -1   0   5   21.98    1.31
  -1   0   5   23.91    1.41
  -1   0   5   21.51    1.36
   0   1   5   26.09    1.37
   0   1   5   22.42    1.26
   0   1   5   21.67    1.36
   1  -1   5   24.11    1.37
   0   1   5   24.85    1.42
   0   2  -5  105.25    5.24
  -2   0  -5  110.34    5.11
   0   2  -5  112.39    5.30
  -2   0  -5  112.08    5.48
   2  -2  -5  117.69    5.18
  -2   0  -5  117.34    5.28
   0   2  -5  107.98    5.22
   0   2  -5  104.30    5.61
   2  -2  -5  102.85    5.57
   0   2  -5  112.50    5.24
   0  -2   5  102.97    5.53
   2   0   5  109.93    5.30
   2   0   5  114.93    5.16
  -2   2   5  113.33    5.29
   2   0   5  109.77    5.12
   2   0   5  104.21    5.09
   0  -2   5  106.28    5.29
  -2   2   5  114.50    5.18
  -2   2   5  118.14    5.06
  -2   3  -5    3.01    0.60
   3  -1  -5    2.79    0.76
  -1  -2  -5    2.65    0.67
  -2   3  -5    3.81    0.60
  -2   3  -5    2.97    0.52
  -2   3  -5    5.72    1.02
  -2   3  -5    3.99    0.56
   2  -3   5    3.81    0.59
   2  -3   5    3.11    0.51
  -3   1   5    2.46    0.58
   1   2   5    3.77    0.58
  -3   1   5    3.25    0.51
   1   2   5    2.92    0.41
   1   2   5    5.50    0.74
  -3   1   5    3.41    0.43
   1   2   5    3.40    0.61
   1   2   5    3.69    0.64
   4  -3  -5   70.15    3.92
  -3  -1  -5   68.63    3.83
  -1   4  -5   67.83    3.62
  -1   4  -5   64.75    3.58
  -1   4  -5   72.06    3.65
  -1   4  -5   64.55    4.21
  -1   4  -5   64.88    3.40
  -3  -1  -5   67.99    3.32
  -4   3   5   66.05    3.42
   3   1   5   70.44    3.47
  -4   3   5   69.10    3.70
   3   1   5   68.39    3.53
   3   1   5   66.37    3.80
   1  -4   5   65.46    3.52
   3   1   5   62.28    3.72
  -3   2  -5   54.34    3.88
   2   1  -5   72.71    3.69
   2   1  -5   68.11    3.34
  -3   2  -5   66.70    3.39
   2   1  -5   65.83    3.44
   1  -3  -5   70.89    3.54
  -3   2  -5   71.07    3.74
  -2  -1   5   69.55    3.31
  -1   3   5   65.56    3.38
  -2  -1   5   69.87    3.60
  -1   3   5   70.46    3.52
  -1   3   5   68.98    3.64
   3  -2   5   68.48    3.35
  -1   3   5   66.61    3.87
   3  -2   5   65.52    3.46
  -1   3   5   68.45    3.34
   5  -2  -5   79.35    4.58
  -3   5  -5   79.75    4.12
   5  -2  -5   78.46    3.85
  -3   5  -5   81.39    4.32
  -2  -3  -5   76.62    4.50
  -2  -3  -5   83.99    3.89
  -3   5  -5   76.80    4.87
  -3   5  -5   88.26    4.31
  -3   5  -5   75.63    4.14
   2   3   5   85.58    4.35
  -5   2   5   81.54    3.94
   2   3   5   75.60    4.22
   2   3   5   80.92    3.78
  -5   2   5   80.34    3.80
   2   3   5   78.55    3.94
  -5   2   5   75.47    4.33
   2   3   5   78.90    4.35
  -2   6  -5    0.35    0.65
  -2   6  -5   -0.11    0.49
  -2   6  -5    0.54    0.75
  -2   6  -5    2.36    1.33
  -4  -2  -5    0.66    0.40
   6  -4  -5    1.03    0.84
  -4  -2  -5    0.45    0.82
  -2   6  -5   -0.26    0.56
  -6   4   5    0.61    0.84
   4   2   5    0.68    0.64
   4   2   5    0.31    0.54
   4   2   5    0.72    0.85
  -6   4   5    2.06    0.65
   4   2   5    0.13    0.70
   1   3  -5    6.16    1.07
   3  -4  -5    6.91    0.70
   1   3  -5    6.33    0.88
   1   3  -5    7.79    1.04
   1   3  -5    6.95    1.04
   3  -4  -5    5.67    0.68
  -4   1  -5    6.90    1.06
  -4   1  -5    5.82    0.80
  -4   1  -5    5.74    0.78
  -3   4   5    5.24    0.66
   4  -1   5    6.50    0.97
   4  -1   5    8.16    1.02
  -3   4   5    6.14    0.87
  -1  -3   5    6.86    0.96
  -1  -3   5    7.30    1.15
  -3   4   5    5.96    1.42
  -3   4   5    5.02    0.76
  -3   4   5    5.21    1.22
   4  -1   5    7.33    0.77
   0  -4  -5   29.35    2.11
  -4   4  -5   29.49    1.91
  -4   4  -5   32.97    2.48
   4   0  -5   30.50    1.63
   4   0  -5   28.67    2.29
   4   0  -5   28.91    1.69
  -4   4  -5   28.20    1.58
  -4   4  -5   30.14    1.94
   4   0  -5   30.12    1.80
   0   4   5   27.02    1.69
   4  -4   5   25.84    1.72
  -4   0   5   31.38    2.09
   0   4   5   30.46    2.12
   0   4   5   32.34    2.03
   0   4   5   31.10    2.60
  -4   0   5   30.15    1.48
   4  -4   5   31.40    1.96
   0   4   5   26.44    1.98
  -4   7  -5   12.95    1.52
  -3  -4  -5   10.44    1.77
  -4   7  -5   13.69    1.89
   7  -3  -5   11.83    1.43
  -4   7  -5    8.83    2.18
  -4   7  -5   13.59    1.61
   7  -3  -5    9.78    1.70
  -4   7  -5    9.34    1.31
  -7   3   5   12.62    1.77
   3   4   5   13.41    1.76
   3   4   5   11.56    1.53
   4  -7   5   12.43    1.41
  -7   3   5   11.51    1.20
   4  -7   5   10.82    1.43
  -3   8  -5    8.43    1.54
  -3   8  -5   11.46    1.68
  -5  -3  -5    8.31    1.69
   8  -5  -5    8.18    1.63
  -3   8  -5   12.93    2.93
  -3   8  -5    9.68    1.41
  -3   8  -5   13.14    2.18
   5   3   5    8.97    1.57
   3  -8   5    9.67    1.58
  -8   5   5   11.22    2.49
   3  -8   5    8.11    1.19
  -8   5   5    8.02    1.28
   5   3   5   12.20    1.61
  -5   0  -5    1.40    0.76
   0   5  -5   -0.02    1.02
   5  -5  -5    1.81    0.94
   0   5  -5    2.29    0.83
   0   5  -5    2.01    0.86
  -5   0  -5    1.97    0.64
  -5   0  -5    3.04    0.68
   0   5  -5    1.67    0.72
  -5   5   5    1.85    0.43
   5   0   5    2.47    0.57
   0  -5   5    2.75    0.44
   5   0   5    2.41    0.67
   5   0   5    0.99    0.79
   0  -5   5    0.66    0.60
  -5   5   5    4.24    1.55
   0  -5   5    2.24    1.13
  -5   5   5    1.78    0.68
   5   0   5    2.13    0.88
   3   2  -5   11.02    1.19
   2  -5  -5   13.27    1.40
  -5   3  -5   14.41    1.30
   3   2  -5   11.46    1.45
  -5   3  -5    8.49    1.49
   3   2  -5   14.28    1.82
   3   2  -5   10.57    1.23
   5  -3   5   11.50    1.29
  -2   5   5   13.41    1.28
  -2   5   5   10.92    1.17
  -2   5   5   10.59    1.89
  -3  -2   5   12.54    1.37
  -3  -2   5   11.65    0.85
  -2   5   5   10.93    1.31
   5  -3   5   12.87    1.29
  -2   5   5   11.26    1.54
  -1  -5  -5    7.90    1.45
   6  -1  -5    5.12    1.43
  -5   6  -5    7.45    1.78
   6  -1  -5    8.20    0.90
  -5   6  -5    6.12    0.85
   6  -1  -5    6.97    0.95
  -5   6  -5    6.50    1.04
  -5   6  -5    6.70    1.09
  -1  -5  -5    7.27    0.99
  -6   1   5    4.71    1.09
   1   5   5    5.21    1.18
   5  -6   5    5.85    1.08
   1   5   5    7.04    1.31
  -6   1   5    6.62    0.95
   1   5   5    6.76    1.26
   5  -6   5    7.17    0.97
   1   5   5    8.10    0.87
  -5   9  -5   -0.20    0.79
  -5   9  -5    0.31    1.73
   9  -4  -5   -0.89    0.74
   9  -4  -5    1.12    1.15
  -5   9  -5    0.92    0.91
  -4  -5  -5   -0.59    1.12
  -5   9  -5    0.79    1.45
  -5   9  -5    0.27    0.96
   4   5   5   -0.03    0.96
   4   5   5   -0.48    0.83
   5  -9   5    0.26    0.70
  -9   4   5    0.77    1.07
  -6  -4  -5   64.29    4.66
  -4  10  -5   61.60    4.79
  10  -6  -5   54.93    3.89
  -6  -4  -5   51.69    3.87
  -4  10  -5   54.52    3.75
  -4  10  -5   46.54    3.91
  -4  10  -5   48.52    3.94
  10  -6  -5   53.90    4.26
  -4  10  -5   50.47    5.87
   4 -10   5   52.81    3.96
 -10   6   5   56.38    3.60
 -10   6   5   50.06    5.67
   6   4   5   59.14    4.23
   6   4   5   49.37    3.71
  -1   7  -5  110.90    5.64
  -1   7  -5  109.64    7.32
  -6  -1  -5  110.58    5.82
   7  -6  -5  109.77    6.28
  -6  -1  -5  110.52    6.28
  -6  -1  -5  107.92    5.59
  -1   7  -5  110.38    6.08
  -1   7  -5  116.80    6.18
  -1   7  -5  108.38    6.27
   1  -7   5  104.89    6.59
   6   1   5  107.12    5.56
   1  -7   5  110.77    5.85
   6   1   5  110.69    5.89
  -7   6   5  111.01    5.78
   6   1   5  104.17    6.43
   6   1   5   97.84    6.02
  -7   6   5  118.18    7.55
   2   4  -5  198.36    9.84
  -6   2  -5  178.20    9.52
   2   4  -5  196.50    9.39
  -6   2  -5  179.42    8.97
   2   4  -5  183.12    9.23
   4  -6  -5  188.20    9.83
   4  -6  -5  191.33    9.02
   2   4  -5  196.44    9.51
  -4   6   5  187.82   10.52
   6  -2   5  183.85    9.34
  -4   6   5  184.09    8.95
  -4   6   5  201.83    9.23
  -4   6   5  199.10    9.19
  -4   6   5  186.40    9.98
   6  -2   5  197.31    8.95
  -2  -4   5  197.15    9.50
  -2  -4   5  180.26    8.85
   6  -2   5  190.84    9.25
   1  -6  -5   69.26    4.31
   5   1  -5   71.97    3.91
  -6   5  -5   74.17    3.92
  -6   5  -5   77.25    4.87
   5   1  -5   72.28    4.70
   5   1  -5   66.31    4.24
  -6   5  -5   71.09    3.97
  -1   6   5   70.10    4.22
  -1   6   5   75.41    3.87
   6  -5   5   69.29    4.08
  -5  -1   5   70.15    4.12
  -5  -1   5   73.69    4.17
  -1   6   5   72.60    4.41
   6  -5   5   69.33    3.89
  -1   6   5   69.40    4.09
  -1   6   5   75.57    5.21
   8  -2  -5   51.79    4.01
   8  -2  -5   49.54    3.24
  -6   8  -5   53.89    3.39
  -6   8  -5   64.71    4.96
  -6   8  -5   50.60    3.40
  -2  -6  -5   48.95    3.92
  -8   2   5   55.79    3.74
   2   6   5   47.54    3.55
   6  -8   5   48.78    3.37
   2   6   5   55.53    3.82
   2   6   5   50.87    3.73
  -5  -6  -5   -0.24    1.21
  -6  11  -5    0.21    2.30
  -6  11  -5   -0.27    1.09
  -5  -6  -5    0.54    1.55
  -6  11  -5   -1.25    0.96
  11  -5  -5    1.76    1.20
  11  -5  -5   -0.66    1.24
   6 -11   5   -0.09    1.09
   5   6   5   -0.42    1.10
   6 -11   5   -0.82    1.16
   5   6   5   -1.20    1.15
  -5  12  -5    3.84    1.78
  12  -7  -5    4.59    1.85
  -7  -5  -5    3.18    1.77
  12  -7  -5    2.73    1.73
  -5  12  -5    4.02    3.02
  -5  12  -5    4.54    1.95
   5 -12   5    6.34    2.64
   7   5   5    9.48    2.30
 -12   7   5    7.77    3.07
  -2   9  -5   42.42    3.39
  -2   9  -5   42.63    4.20
  -7  -2  -5   37.89    3.51
  -7  -2  -5   41.95    3.19
  -2   9  -5   39.89    5.14
  -2   9  -5   42.86    3.44
   9  -7  -5   48.57    3.57
  -9   7   5   50.67    5.62
   7   2   5   41.33    3.20
  -9   7   5   43.35    3.10
   7   2   5   37.17    4.04
   2  -9   5   39.13    4.18
   2  -9   5   38.55    3.68
  -7   1  -5   19.95    1.87
   6  -7  -5   17.22    2.32
   1   6  -5   22.75    2.57
   1   6  -5   19.28    2.21
   1   6  -5   16.57    2.06
  -7   1  -5   28.39    2.40
  -7   1  -5   21.35    2.03
   7  -1   5   18.24    2.17
   7  -1   5   20.94    1.90
   7  -1   5   18.51    2.30
  -6   7   5   18.11    1.95
  -6   7   5   22.68    3.62
  -1  -6   5   19.99    2.46
   4   3  -5   37.61    2.62
  -7   4  -5   32.37    2.51
  -7   4  -5   37.96    3.30
  -7   4  -5   39.38    2.65
   4   3  -5   42.89    3.40
   3  -7  -5   36.67    2.67
   4   3  -5   37.96    2.62
   4   3  -5   36.65    2.86
  -3   7   5   37.06    2.69
  -3   7   5   35.13    2.50
  -4  -3   5   38.76    2.69
  -3   7   5   41.17    2.56
  -3   7   5   40.95    4.26
  -3   7   5   33.99    3.37
   7  -4   5   36.06    2.71
   7  -4   5   37.43    2.64
  -7   7  -5    5.94    1.23
   7   0  -5    4.84    1.57
  -7   7  -5    6.13    1.08
  -7   7  -5    6.52    1.93
   7   0  -5    5.92    1.39
   0  -7  -5    5.63    1.49
   0   7   5    2.04    1.03
   0   7   5    9.61    2.57
  -7   0   5    4.53    1.10
   0   7   5    4.61    1.46
   7  -7   5    6.58    1.33
   0   7   5    5.71    1.46
   0   7   5    4.74    0.90
  -7   0   5    3.94    1.17
  -3  -7  -5    2.37    1.58
  -7  10  -5    1.31    1.12
  10  -3  -5    2.59    1.59
  10  -3  -5    1.32    1.19
  -7  10  -5    0.57    1.88
  -7  10  -5    2.45    1.17
   3   7   5    3.74    1.53
 -10   3   5    1.14    1.31
   3   7   5    1.21    1.35
   7 -10   5    0.68    1.02
  -6  -7  -5   25.96    3.45
  -7  13  -5   10.56    3.91
  13  -6  -5   22.78    3.45
   6   7   5   25.13    3.47
   6   7   5   28.69    3.51
   7 -13   5   21.88    3.36
 -13   6   5   19.85    4.39
  11  -8  -5    8.54    2.11
  -8  -3  -5   10.75    2.01
  -3  11  -5    9.02    2.26
  -3  11  -5   10.94    2.21
  -3  11  -5    9.54    3.35
  11  -8  -5   12.49    2.16
  -8  -3  -5   10.65    2.69
  -3  11  -5   10.08    2.83
   8   3   5    9.12    1.98
   3 -11   5    7.28    2.34
 -11   8   5    7.98    1.77
   3 -11   5   10.95    2.39
 -11   8   5   15.67    3.74
   0   8  -5   18.31    2.46
  -8   0  -5   18.23    2.08
  -8   0  -5   22.23    3.19
   0   8  -5   21.75    2.74
  -8   0  -5   23.45    2.76
   0   8  -5   22.90    2.93
   8  -8  -5   22.19    2.66
   8   0   5   18.75    2.12
  -8   8   5   18.22    2.13
  -8   8   5   12.91    3.10
   8   0   5   18.40    2.74
   3   5  -5   11.37    1.70
   3   5  -5    7.32    1.48
   3   5  -5   10.12    1.85
   5  -8  -5   11.20    2.08
   8  -3   5    9.03    1.27
  -5   8   5    5.18    2.05
  -5   8   5    7.39    2.50
  -3  -5   5    8.88    1.55
  -5   8   5    9.42    1.32
   8  -3   5    9.02    1.56
  -5   8   5    9.95    1.54
   8  -3   5    7.40    1.41
  -5   8   5    9.96    1.53
  -8   6  -5    8.86    1.50
   2  -8  -5   11.90    1.88
   6   2  -5   13.65    1.95
   6   2  -5   11.37    1.58
   6   2  -5   13.51    2.38
  -8   6  -5    9.97    2.18
  -2   8   5   10.66    2.16
  -2   8   5   13.10    1.90
  -2   8   5   16.49    3.25
  -6  -2   5   11.18    1.65
   8  -6   5   10.93    1.68
   8  -6   5   13.01    1.66
  -2   8   5   11.93    1.57
  -2   8   5   16.14    2.14
  -6  -2   5   12.10    1.86
  -1  -8  -5    3.20    1.48
   9  -1  -5    1.31    1.15
   9  -1  -5    1.88    1.58
  -8   9  -5    1.45    1.11
  -8   9  -5   -0.61    1.86
   1   8   5    1.27    1.31
   1   8   5    0.53    1.10
   1   8   5    0.38    1.36
   8  -9   5   -0.17    0.89
  -9   1   5    0.14    0.90
  12  -4  -5   -2.93    1.60
  -4  -8  -5    3.05    1.60
  -8  12  -5   -0.04    2.31
   4   8   5    2.63    1.67
   4   8   5   -0.85    1.41
   8 -12   5    5.05    1.72
   8 -12   5    1.90    1.56
  13  -9  -5    8.05    2.28
  -4  13  -5    4.06    2.11
  -4  13  -5    6.10    2.50
 -13   9   5   11.68    4.19
   9   4   5    8.17    2.27
  -1  10  -5   43.95    4.30
  -1  10  -5   45.50    4.43
  10  -9  -5   46.73    4.05
  -1  10  -5   52.95    5.16
  10  -9  -5   53.48    3.98
 -10   9   5   51.14    6.36
   1 -10   5   49.26    4.46
 -10   9   5   52.73    3.75
   9   1   5   51.73    3.82
   9   1   5   50.19    4.92
   2   7  -5   38.66    3.26
   2   7  -5   35.90    3.69
   2   7  -5   37.19    3.97
   7  -9  -5   41.20    3.83
  -7   9   5   43.31    5.73
   9  -2   5   46.26    3.62
   9  -2   5   43.70    3.76
  -7   9   5   35.08    3.24
  -2  -7   5   45.49    3.50
   5   4  -5   97.66    5.62
   5   4  -5  100.39    5.69
   5   4  -5   98.11    6.66
  -9   5  -5   97.63    6.47
   4  -9  -5   89.94    5.62
   5   4  -5   93.06    6.05
  -4   9   5   95.36    7.38
  -4   9   5   91.03    6.54
  -5  -4   5   94.19    5.53
  -4   9   5  102.17    5.54
   9  -5   5  107.54    5.80
  -4   9   5   94.83    5.54
   9  -5   5  101.46    5.80
  -4   9   5   92.96    5.72
  -5  -4   5   99.68    6.15
   1  -9  -5   10.41    2.20
   8   1  -5   17.74    2.94
  -9   8  -5   11.77    2.73
  -9   8  -5   14.88    1.99
   8   1  -5   12.87    2.14
   9  -8   5    8.75    1.85
  -1   9   5   12.56    2.52
  -8  -1   5   12.27    1.88
  -1   9   5   10.99    2.11
  -1   9   5   16.58    2.57
  -1   9   5   10.88    3.02
  -1   9   5    9.43    1.90
  11  -2  -5   23.23    3.47
  -9  11  -5   19.53    4.00
  11  -2  -5   14.18    2.36
   9 -11   5   15.50    2.46
   2   9   5   18.13    3.16
 -11   2   5   14.94    2.49
   2   9   5   19.29    3.03
  12 -10  -5    4.00    1.87
  -2  12  -5    0.53    2.69
  -2  12  -5    2.23    1.91
  -2  12  -5    1.96    1.84
 -12  10   5    6.15    3.23
 -12  10   5    3.12    1.78
   1   9  -5   13.02    2.33
   1   9  -5    9.68    2.20
   1   9  -5    6.36    2.22
  10  -1   5    8.11    2.24
  -9  10   5   12.33    3.67
  -1  -9   5    9.65    2.42
  -9  10   5   11.99    2.01
   4   6  -5    8.59    1.88
   4   6  -5    8.44    2.09
   6 -10  -5    9.78    2.11
   4   6  -5    8.68    1.91
  -4  -6   5    5.61    1.78
  10  -4   5    8.51    1.76
  -6  10   5   10.64    3.29
  10  -4   5    4.83    1.58
  -6  10   5    6.09    1.51
 -10   7  -5    6.55    2.17
   7   3  -5    8.95    2.00
   7   3  -5    4.59    2.02
   3 -10  -5    7.05    1.83
   7   3  -5    6.86    1.53
  -3  10   5    6.40    1.61
  -7  -3   5    5.45    1.79
  -3  10   5    8.33    1.85
  10  -7   5    7.97    1.80
  -3  10   5    7.63    1.57
  -3  10   5    6.85    2.33
  -3  10   5    4.46    2.81
  10   0  -5    5.15    2.23
   0 -10  -5    1.69    1.94
 -10  10  -5   -0.47    1.94
  10   0  -5    2.75    1.60
   0  10   5   -0.82    1.76
   0  10   5    1.85    1.61
  10 -10   5    1.41    1.49
 -10   0   5    0.36    1.30
  13  -3  -5    0.55    2.25
 -10  13  -5    0.91    3.15
  -3 -10  -5    1.09    1.91
   3  10   5   -0.01    1.93
   3  10   5    1.29    2.37
  10 -13   5   -0.40    1.66
  10 -13   5    1.56    1.97
   0  11  -5    3.72    2.60
   0  11  -5    0.18    1.62
   0  11  -5    1.09    1.97
  11 -11  -5    1.86    1.64
 -11  11   5   -1.40    2.70
 -11  11   5    1.99    1.37
  11   0   5   -0.24    1.84
   3   8  -5    3.69    1.54
   3   8  -5    9.39    2.55
   3   8  -5   10.71    2.21
  -8  11   5    3.78    1.61
  11  -3   5    4.59    1.86
  -8  11   5    6.90    3.53
  -3  -8   5    6.58    2.17
   5 -11  -5    1.00    2.45
   6   5  -5    0.78    1.45
 -11   6  -5    2.28    1.90
   6   5  -5    0.24    1.24
  -5  11   5    0.52    1.40
  -6  -5   5    1.22    1.49
  -5  11   5    3.12    3.02
  -5  11   5    2.59    1.24
  -5  11   5   -0.81    1.94
  -5  11   5    2.21    1.30
  11  -6   5    3.04    1.51
   2 -11  -5    6.72    2.35
   2 -11  -5    6.17    1.89
 -11   9  -5    8.36    2.73
   9   2  -5    5.71    2.74
   9   2  -5    6.06    1.85
  11  -9   5   10.64    2.13
  -2  11   5    9.19    2.83
  -2  11   5   10.02    2.12
  -2  11   5    7.31    2.19
 -11  12  -5    1.49    2.76
  12  -1  -5    1.27    2.29
  -1 -11  -5    0.09    1.80
   1  11   5   -0.73    1.70
  11 -12   5   -0.29    1.59
   1  11   5   -0.96    2.12
   2  10  -5   49.02    4.84
   2  10  -5   54.41    5.90
   2  10  -5   53.49    5.21
  10 -12  -5   52.06    4.75
 -10  12   5   66.00    5.17
  12  -2   5   48.94    5.12
 -10  12   5   46.21    6.78
 -12   5  -5   53.94    5.63
   5   7  -5   45.25    5.15
   5   7  -5   53.61    4.83
  -7  12   5   53.24    4.06
  12  -5   5   49.43    4.66
  -7  12   5   44.08    6.91
  12  -5   5   55.13    5.12
   8   4  -5   42.39    4.27
 -12   8  -5   41.18    5.02
  -4  12   5   35.09    3.42
  -4  12   5   35.03    5.05
  -4  12   5   30.38    3.78
  -4  12   5   31.62    5.53
  -4  12   5   32.46    3.52
  12  -8   5   33.12    3.70
  11   1  -5    4.65    2.09
 -12  11  -5    4.43    3.13
   1 -12  -5    4.64    1.98
  11   1  -5    1.19    2.41
  12 -11   5    9.91    2.47
  -1  12   5   -0.89    1.82
  -1  12   5    8.13    2.94
   4   9  -5   25.24    3.62
 -13   4  -5   28.81    4.22
   9 -13  -5   33.96    3.66
   4   9  -5   45.29    5.37
  -9  13   5   27.10    3.35
  -9  13   5   21.12    5.40
  13  -4   5   24.22    4.11
   7   6  -5    2.90    2.08
 -13   7  -5    1.79    2.38
  -6  13   5    2.26    1.69
  13  -7   5    1.30    1.83
  -6  13   5    3.43    3.45
  10   3  -5    9.54    2.79
 -13  10  -5   12.51    3.55
  -3  13   5    9.27    3.77
  13 -10   5   12.30    2.71
  -3  13   5    6.91    2.62
   0   0   6   99.24    4.97
   0   0   6  111.54    5.04
  -1   2  -6  177.98    7.99
  -1  -1  -6  175.39    8.04
   2  -1  -6  159.26    8.22
  -1  -1  -6  193.24    8.29
  -1   2  -6  171.15    8.06
  -1   2  -6  175.65    8.21
  -2   1   6  153.99    8.04
  -2   1   6  173.41    7.86
  -2   1   6  179.16    8.04
   1  -2   6  182.55    7.94
   1   1   6  161.57    8.10
   1   1   6  175.26    8.01
   1  -2   6  179.33    8.05
  -2   1   6  162.87    7.94
   1   1   6  177.71    7.96
   1  -2  -6  646.71   27.02
  -2   1  -6  550.66   27.44
   1   1  -6  613.63   26.98
   1  -2  -6  597.39   26.89
   1   1  -6  653.38   27.02
   1   1  -6  621.37   26.86
   2  -1   6  661.89   27.01
  -1  -1   6  592.41   26.99
  -1  -1   6  559.26   27.08
   2  -1   6  588.00   26.80
  -1   2   6  651.28   26.86
  -1   2   6  545.52   27.07
  -1   2   6  595.77   26.82
  -1   2   6  609.49   26.85
  -1   2   6  543.87   26.94
  -1   2   6  627.81   27.15
  -2  -2  -6  909.12   40.78
   4  -2  -6  886.38   40.83
  -2   4  -6  958.86   40.44
  -2   4  -6  905.54   40.52
  -2   4  -6  880.39   40.39
  -2  -2  -6  896.62   40.08
  -2   4  -6  854.03   40.97
  -2   4  -6  950.14   40.41
   2   2   6  931.07   40.48
   2   2   6  923.27   40.11
   2   2   6  829.14   40.45
  -4   2   6  942.00   40.26
  -4   2   6  921.03   40.62
  -4   2   6  879.99   39.98
   2  -4   6  945.94   40.35
   2   2   6  892.83   40.44
  -3   0  -6    5.33    0.76
   3  -3  -6    5.94    0.66
  -3   0  -6    6.97    1.04
   0   3  -6    7.42    0.93
   0   3  -6    5.68    1.27
   0   3  -6    7.68    0.99
   3  -3  -6    5.67    1.12
   0   3  -6    5.62    0.79
  -3   0  -6    6.25    0.68
   3  -3  -6    7.06    0.75
   0   3  -6    5.57    0.88
  -3   3   6    5.85    0.74
   0  -3   6    6.61    0.92
   3   0   6    6.13    0.70
   3   0   6    6.47    0.90
   3   0   6    7.80    0.69
   0  -3   6    8.17    1.22
   0  -3   6    6.70    0.60
   3   0   6    5.30    0.69
  -3   3   6    6.98    0.56
  -3   3   6    8.90    1.54
  -3   3   6    4.72    0.81
   3   0   6    5.97    0.94
  -3   3  -6   23.55    1.77
   3   0  -6   26.06    1.94
  -3   3  -6   25.45    1.99
  -3   3  -6   23.11    1.60
   3   0  -6   24.32    1.57
  -3   3  -6   28.17    1.95
  -3   3  -6   25.04    1.39
   0  -3  -6   24.63    1.79
   3   0  -6   25.33    1.40
  -3   0   6   27.40    1.32
  -3   0   6   25.00    1.76
   0   3   6   25.27    1.74
   3  -3   6   24.98    1.40
   3  -3   6   24.92    1.64
  -3   0   6   25.90    1.51
   0   3   6   25.38    1.48
   0   3   6   23.06    1.63
   0   3   6   22.17    1.96
   0   3   6   24.35    1.70
   6  -3  -6    2.33    0.98
  -3   6  -6    1.77    1.22
  -3   6  -6    1.18    0.60
  -3  -3  -6    2.00    0.89
  -3  -3  -6    2.05    0.50
  -3   6  -6    2.08    0.88
  -3   6  -6    1.24    0.70
  -3   6  -6    1.59    0.66
  -6   3   6    2.06    0.58
   3   3   6    2.23    0.82
   3  -6   6    1.26    0.59
   3   3   6    1.64    0.53
  -6   3   6    1.57    0.77
   3   3   6    1.76    0.70
  -1   5  -6   70.93    4.64
  -4  -1  -6   68.16    4.00
  -1   5  -6   74.70    3.90
   5  -4  -6   64.19    4.08
  -1   5  -6   66.15    3.52
  -1   5  -6   65.11    3.78
  -4  -1  -6   67.95    3.66
  -1   5  -6   69.18    3.81
  -4  -1  -6   63.25    3.37
   4   1   6   62.36    3.88
   4   1   6   68.04    3.65
  -5   4   6   65.96    3.89
   4   1   6   66.80    3.51
  -5   4   6   65.11    4.66
   1  -5   6   66.87    3.66
  -5   4   6   68.21    3.55
   1  -5   6   63.72    3.33
   4   1   6   60.41    3.93
   2   2  -6    6.58    0.95
   2   2  -6    6.85    0.83
   2   2  -6    8.86    1.15
  -4   2  -6    4.78    1.25
   2   2  -6    7.36    1.15
   2  -4  -6    6.02    0.83
  -2   4   6    6.76    0.81
   4  -2   6    7.85    1.00
  -2   4   6    6.49    1.13
  -2   4   6    7.06    0.85
  -2  -2   6    5.93    0.98
  -2  -2   6    6.48    0.78
  -2   4   6    6.49    1.31
   4  -2   6    6.47    0.85
  -2   4   6    7.87    0.98
  -4   5  -6   40.41    2.25
  -4   5  -6   33.69    2.39
  -4   5  -6   41.31    3.15
   5  -1  -6   37.84    2.21
   5  -1  -6   46.80    3.07
  -4   5  -6   38.11    2.49
  -1  -4  -6   37.59    2.77
  -4   5  -6   41.73    2.63
  -1  -4  -6   39.14    2.18
   1   4   6   40.49    2.66
   1   4   6   38.63    2.57
   4  -5   6   42.91    2.50
  -5   1   6   40.82    2.66
   4  -5   6   41.39    2.27
  -5   1   6   41.72    2.30
  -5   1   6   39.96    2.09
   1   4   6   39.92    2.62
   1   4   6   40.59    2.17
  -4   8  -6   31.26    2.63
  -4   8  -6   28.30    2.72
  -4   8  -6   27.79    2.58
  -4   8  -6   27.99    2.98
  -4   8  -6   30.74    3.97
   8  -4  -6   24.06    2.86
  -4  -4  -6   27.41    3.03
   8  -4  -6   33.40    2.36
   4   4   6   27.43    2.80
   4  -8   6   30.38    2.25
   4   4   6   28.84    2.66
  -8   4   6   30.16    2.10
  -8   4   6   27.32    2.83
  -2   7  -6  135.76    7.38
  -5  -2  -6  138.10    7.56
  -5  -2  -6  138.93    6.67
  -5  -2  -6  144.34    7.14
  -2   7  -6  133.86    7.18
  -2   7  -6  140.58    8.44
  -2   7  -6  134.81    7.22
  -2   7  -6  140.27    6.94
   7  -5  -6  147.28    7.62
  -7   5   6  126.84    6.84
  -7   5   6  144.32    8.57
   5   2   6  128.42    7.36
   2  -7   6  141.45    6.72
   5   2   6  135.43    7.63
   2  -7   6  142.13    7.12
   5   2   6  126.28    7.05
   5   2   6  135.09    6.90
  -5   1  -6  225.78   10.26
   4  -5  -6  221.33   10.02
  -5   1  -6  222.06   10.21
   4  -5  -6  222.99    9.97
  -5   1  -6  218.26   10.64
   4  -5  -6  214.01   10.90
   1   4  -6  217.77   10.71
   1   4  -6  208.82   10.36
   1   4  -6  215.59   10.45
   1   4  -6  227.45   10.56
   5  -1   6  210.75   10.49
  -4   5   6  212.57   11.38
  -4   5   6  210.15    9.96
   5  -1   6  219.04   10.41
  -1  -4   6  206.58   10.73
   5  -1   6  224.89   10.09
  -1  -4   6  210.22   10.31
  -4   5   6  214.74   10.23
   4   1  -6  274.38   13.42
   4   1  -6  295.27   13.74
  -5   4  -6  289.75   13.26
  -5   4  -6  272.27   13.73
   4   1  -6  281.27   12.97
   1  -5  -6  288.87   13.41
  -5   4  -6  293.03   13.15
   4   1  -6  280.61   13.08
  -1   5   6  287.31   12.99
  -1   5   6  274.36   14.05
   5  -4   6  272.36   13.20
  -1   5   6  276.79   13.46
  -4  -1   6  289.60   13.33
  -1   5   6  270.76   13.16
   5  -4   6  289.11   13.00
  -4  -1   6  284.09   12.81
  -1   5   6  272.96   13.30
  -5   7  -6   60.69    3.73
  -5   7  -6   64.59    3.81
  -5   7  -6   58.28    4.05
  -2  -5  -6   65.86    4.29
   7  -2  -6   68.89    4.50
  -5   7  -6   65.86    4.94
  -5   7  -6   56.65    3.49
   7  -2  -6   65.95    3.58
   2   5   6   64.35    4.11
   5  -7   6   64.10    3.77
  -7   2   6   59.46    3.99
   2   5   6   68.22    4.02
   2   5   6   59.91    3.87
  10  -5  -6   28.67    3.43
  -5  10  -6   35.08    3.22
  10  -5  -6   35.12    3.16
  -5  10  -6   26.45    2.94
  -5  10  -6   26.67    4.24
  -5  10  -6   30.99    3.10
  -5  -5  -6   30.21    3.62
  -5  -5  -6   34.47    3.35
   5   5   6   29.29    3.02
   5 -10   6   30.65    2.87
   5 -10   6   33.39    3.24
   5   5   6   32.56    3.46
  -3   9  -6    8.36    1.76
   9  -6  -6   12.49    2.11
  -3   9  -6   10.58    1.82
   9  -6  -6    7.49    1.45
  -3   9  -6   10.59    2.21
  -3   9  -6   10.25    2.91
  -6  -3  -6    9.33    2.02
  -6  -3  -6    9.04    1.67
  -9   6   6    6.05    2.45
   6   3   6    8.24    1.69
   3  -9   6    8.96    1.63
  -9   6   6    7.79    1.40
   6   3   6    9.13    1.49
   6  -6  -6   58.47    3.96
  -6   0  -6   52.33    3.23
   0   6  -6   56.09    3.74
   0   6  -6   42.19    4.61
   0   6  -6   49.30    3.46
   0   6  -6   49.85    3.42
  -6   0  -6   53.12    3.69
  -6   0  -6   59.35    3.20
   6   0   6   57.46    3.74
  -6   6   6   58.63    4.76
   6   0   6   55.28    3.23
   6   0   6   57.78    3.05
   0  -6   6   54.84    3.43
   0  -6   6   45.17    3.87
  -6   6   6   52.15    3.24
   6   0   6   52.52    3.68
   3   3  -6    2.05    1.09
   3   3  -6    2.07    0.91
   3   3  -6    2.34    0.79
   3   3  -6    1.66    0.75
  -6   3  -6    3.23    1.21
   3  -6  -6    2.24    0.70
  -3   6   6    1.27    0.62
  -3  -3   6    1.86    0.44
  -3   6   6    3.46    1.46
  -3   6   6    1.98    0.77
   6  -3   6    3.17    0.87
  -3   6   6    4.58    1.24
  -3  -3   6    3.16    0.92
   6  -3   6    2.74    0.83
  -3   6   6    1.90    0.70
   0  -6  -6   71.03    4.11
   6   0  -6   79.24    4.61
  -6   6  -6   75.35    5.11
   0  -6  -6   75.76    4.63
   6   0  -6   72.70    3.93
   6   0  -6   77.92    4.95
  -6   6  -6   69.50    4.07
  -6   6  -6   72.89    4.18
   0   6   6   74.00    4.35
  -6   0   6   68.78    4.28
   0   6   6   77.53    4.48
  -6   0   6   75.04    4.20
   0   6   6   73.08    3.90
   6  -6   6   74.16    3.97
   0   6   6   74.43    4.61
   0   6   6   78.74    5.34
   6  -6   6   72.31    4.26
   9  -3  -6    2.05    1.03
  -3  -6  -6    1.92    1.28
   9  -3  -6    1.42    1.35
  -6   9  -6    0.62    0.95
  -6   9  -6   -0.43    1.66
  -6   9  -6    2.34    1.16
   6  -9   6    1.21    0.89
   3   6   6    1.26    1.12
   3   6   6    1.98    1.19
  -9   3   6    1.37    1.09
  -6  -6  -6    9.04    2.20
  -6  12  -6    8.86    2.14
  -6  12  -6   25.67    4.95
  12  -6  -6   13.06    2.28
  12  -6  -6   12.23    2.59
   6   6   6    8.21    1.96
 -12   6   6   12.25    3.47
   6 -12   6   11.46    2.39
   6   6   6    9.81    2.34
  -7  -4  -6    5.24    2.13
  -4  11  -6    2.75    1.71
  -4  11  -6    8.92    3.01
  -7  -4  -6    4.73    1.62
  -4  11  -6    6.03    2.37
  -4  11  -6    7.51    1.89
  11  -7  -6    6.78    1.99
  11  -7  -6    6.87    1.73
   4 -11   6    4.57    1.80
   7   4   6    2.62    1.59
 -11   7   6    4.35    1.52
   4 -11   6    5.26    2.25
 -11   7   6    5.47    2.73
  -7  -1  -6    2.33    1.04
   8  -7  -6    3.63    1.45
  -1   8  -6    3.94    1.39
  -7  -1  -6    2.26    1.29
  -1   8  -6    3.75    2.09
  -1   8  -6    2.50    1.15
  -1   8  -6    5.25    1.66
  -8   7   6    2.03    1.01
  -8   7   6   -0.14    1.64
   7   1   6    2.03    1.03
   7   1   6    2.54    1.28
   1  -8   6    1.64    1.39
   2   5  -6    9.01    1.64
  -7   2  -6    4.12    1.31
   2   5  -6    5.34    1.22
   2   5  -6    3.53    1.07
   5  -7  -6    5.07    1.50
   7  -2   6    6.50    1.35
  -2  -5   6    7.87    1.46
  -5   7   6    5.88    2.06
   7  -2   6    4.38    1.19
  -5   7   6    6.57    1.18
  -5   7   6    5.21    0.89
   7  -2   6    6.57    1.00
  -7   5  -6   41.71    4.03
   5   2  -6   37.68    2.65
  -7   5  -6   43.49    2.72
   5   2  -6   44.60    2.83
   5   2  -6   41.86    3.52
   5   2  -6   38.75    3.07
   2  -7  -6   39.77    2.95
  -2   7   6   42.03    2.67
  -2   7   6   42.77    2.87
   7  -5   6   39.91    2.68
  -2   7   6   44.34    4.60
  -2   7   6   37.84    2.91
  -5  -2   6   41.41    2.88
  -2   7   6   44.00    3.79
   7  -5   6   40.56    2.95
   8  -1  -6    3.83    1.57
  -7   8  -6   -0.77    1.42
  -1  -7  -6    2.25    1.27
   8  -1  -6    2.13    1.11
  -7   8  -6    0.53    0.91
  -7   8  -6    1.20    0.85
   1   7   6    1.89    1.21
   1   7   6    2.82    1.19
  -8   1   6    2.34    1.13
   7  -8   6    1.73    0.97
   1   7   6    3.11    1.24
  11  -4  -6    4.01    1.93
  11  -4  -6    2.90    1.51
  -4  -7  -6    3.07    1.73
  -7  11  -6    2.98    1.42
  -4  -7  -6    2.83    1.62
  -7  11  -6    9.07    2.81
   4   7   6    3.74    1.77
   7 -11   6    1.86    1.28
   4   7   6    1.29    1.37
  -5  13  -6   -1.64    2.59
  -8  -5  -6   -0.25    1.64
  13  -8  -6    1.57    1.76
  -5  13  -6    0.48    1.74
   8   5   6    0.19    1.71
 -13   8   6    0.12    2.58
  10  -8  -6   81.64    5.38
  -2  10  -6   89.13    5.74
  -2  10  -6   89.61    5.82
  -8  -2  -6   81.60    5.32
  -2  10  -6   85.89    6.28
  10  -8  -6   88.21    5.74
  -2  10  -6   74.19    7.57
  -8  -2  -6   84.75    6.08
   8   2   6   78.68    5.32
   2 -10   6   89.53    6.37
 -10   8   6   89.96    5.28
 -10   8   6  101.08    7.68
   1   7  -6   36.41    3.50
  -8   1  -6   29.94    3.25
   1   7  -6   33.31    3.55
   1   7  -6   33.30    3.20
   7  -8  -6   35.30    3.51
  -7   8   6   42.89    5.08
   8  -1   6   32.88    3.36
   8  -1   6   34.42    3.35
   8  -1   6   35.14    2.57
  -1  -7   6   40.06    3.71
  -7   8   6   36.10    3.05
   4  -8  -6  238.17   11.69
   4   4  -6  241.86   11.80
   4   4  -6  221.25   12.01
  -8   4  -6  242.79   12.45
   4   4  -6  239.95   11.73
   4   4  -6  245.22   12.74
   8  -4   6  249.48   11.81
  -4  -4   6  242.07   11.79
  -4   8   6  238.23   11.60
  -4   8   6  228.30   13.37
  -4   8   6  233.96   11.77
  -4   8   6  238.10   11.55
   8  -4   6  239.19   11.81
  -4   8   6  238.58   12.65
  -8   7  -6   53.42    4.52
   7   1  -6   49.81    3.70
   7   1  -6   51.93    3.23
   1  -8  -6   44.15    3.80
   7   1  -6   57.56    4.48
  -8   7  -6   53.54    3.55
  -7  -1   6   51.86    3.52
  -1   8   6   53.78    3.21
  -1   8   6   56.05    5.79
  -1   8   6   51.74    4.07
  -1   8   6   43.10    3.53
   8  -7   6   47.32    3.50
  -1   8   6   49.20    3.70
  -7  -1   6   47.97    3.53
  10  -2  -6   88.95    6.07
  -8  10  -6   80.34    6.71
  10  -2  -6   76.35    5.16
  -2  -8  -6   81.05    5.87
   2   8   6   79.54    5.60
 -10   2   6   78.82    5.26
   8 -10   6   80.93    5.20
   2   8   6   70.08    5.31
  -5  -8  -6    9.19    2.42
  -8  13  -6    9.42    3.94
  13  -5  -6    7.11    2.64
   5   8   6   15.03    3.08
   8 -13   6    2.08    1.85
 -13   5   6   12.35    3.81
   8 -13   6    7.04    2.29
   5   8   6    6.36    2.15
  -3  12  -6    2.95    1.81
  -3  12  -6    1.20    1.87
  12  -9  -6   -1.24    1.47
  -3  12  -6    2.39    3.01
   9   3   6    1.51    1.57
 -12   9   6   -0.92    2.51
 -12   9   6    2.48    1.52
   0   9  -6    1.29    1.74
   0   9  -6    2.26    1.42
   0   9  -6    1.41    1.30
   9  -9  -6   -0.09    1.28
  -9   9   6    0.34    1.07
  -9   9   6   -0.38    2.08
   9   0   6    1.21    1.06
   9   0   6    0.90    1.34
   3   6  -6    0.44    1.07
   3   6  -6    0.18    1.23
   6  -9  -6    0.10    1.27
   3   6  -6    2.61    1.29
   9  -3   6   -0.43    0.98
  -6   9   6    0.08    0.82
  -6   9   6    0.76    2.07
   9  -3   6    2.43    1.23
   6   3  -6    9.41    2.38
   6   3  -6    8.31    1.51
   6   3  -6    8.69    1.90
   3  -9  -6    9.93    1.84
  -9   6  -6   10.57    2.40
  -3   9   6   10.09    1.58
  -3   9   6   11.40    3.10
   9  -6   6   10.42    1.85
  -3   9   6   10.52    2.33
   9  -6   6    9.61    1.66
  -3   9   6   12.24    2.01
  -6  -3   6   10.79    2.02
  -3   9   6   13.39    1.92
   9   0  -6   -0.32    0.97
  -9   9  -6    1.18    1.87
   0  -9  -6    0.07    1.21
   9   0  -6    0.62    1.60
   0   9   6    1.06    1.23
   9  -9   6   -0.17    0.96
   0   9   6    0.92    1.61
   0   9   6    1.25    1.27
  -9   0   6    1.40    1.13
  -3  -9  -6    6.55    2.01
  12  -3  -6    1.42    2.12
  -9  12  -6    5.64    3.07
   9 -12   6    4.06    1.75
   9 -12   6    4.68    1.87
   3   9   6   -0.19    1.79
   3   9   6    2.29    1.77
  -1  11  -6    0.17    1.54
  -1  11  -6    0.09    2.23
  11 -10  -6    0.73    1.49
  -1  11  -6    0.71    1.59
 -11  10   6   -0.08    2.90
 -11  10   6    1.05    1.30
   8 -10  -6   21.82    2.87
   2   8  -6   20.08    2.90
   2   8  -6   17.14    2.99
   2   8  -6   30.02    3.22
  -2  -8   6   17.92    2.86
  -8  10   6   20.95    2.53
  -8  10   6   11.10    3.62
  10  -2   6   24.96    3.07
   5   5  -6    4.24    1.48
   5   5  -6    7.93    1.98
   5 -10  -6    6.02    2.05
   5   5  -6    6.22    1.51
 -10   5  -6    4.51    1.69
  -5  10   6    6.35    2.76
  -5  10   6    7.46    1.62
  -5  10   6    4.38    2.36
  -5  -5   6    7.85    1.71
  -5  10   6    6.68    1.59
  10  -5   6    4.77    1.48
  -5  -5   6    5.98    1.75
  10  -5   6    6.33    1.69
  -5  10   6    7.76    1.52
   8   2  -6    9.56    2.04
   8   2  -6   12.37    2.88
 -10   8  -6   11.98    2.79
   2 -10  -6    9.51    2.07
  -8  -2   6    7.41    1.66
  -2  10   6   12.32    3.28
  -2  10   6   10.05    1.99
  -2  10   6    9.02    2.04
  10  -8   6    6.25    1.74
  -2  10   6   10.87    1.78
  -2  10   6    8.78    2.41
 -10  11  -6    2.06    2.20
  11  -1  -6    0.50    1.91
  -1 -10  -6    2.75    1.73
  11  -1  -6    0.21    1.44
 -11   1   6   -0.57    1.29
   1  10   6    0.48    1.47
  10 -11   6   -0.42    1.31
   1  10   6    1.52    2.07
   1  10  -6    7.17    2.68
  10 -11  -6    5.17    1.74
   1  10  -6    3.68    2.00
   1  10  -6    4.16    1.78
  11  -1   6    4.35    1.95
 -10  11   6    5.63    1.75
 -10  11   6    7.81    3.87
   4   7  -6   24.01    2.92
   4   7  -6   24.77    3.03
   4   7  -6   19.57    3.25
 -11   4  -6   24.34    3.62
  11  -4   6   23.77    3.02
  -4  -7   6   23.87    3.39
  -7  11   6   18.53    2.52
  -7  11   6   19.98    4.52
  11  -4   6   24.61    3.05
   7   4  -6    1.73    2.21
   7   4  -6    3.91    1.47
 -11   7  -6    3.16    1.93
   7   4  -6    1.67    1.70
  -4  11   6    1.92    1.34
  -4  11   6    3.13    1.71
  -4  11   6    3.54    1.33
  11  -7   6    5.73    1.65
  -4  11   6    2.08    2.24
  -4  11   6    5.92    3.11
  -7  -4   6    4.46    1.85
  10   1  -6   10.94    2.32
  10   1  -6    8.88    3.00
   1 -11  -6   11.00    2.50
 -11  10  -6   11.75    3.33
  11 -10   6   11.56    2.35
  -1  11   6   12.35    3.05
  -1  11   6   10.55    2.40
   0  12  -6    4.86    5.51
   9 -12  -6   -0.24    1.39
   3   9  -6   -0.11    1.42
   3   9  -6    3.44    2.31
   3   9  -6   -0.45    1.47
  12  -3   6   -0.93    1.55
  -9  12   6   -0.32    3.12
  -9  12   6    2.38    1.51
   6   6  -6   49.90    5.03
   6   6  -6   44.00    4.10
 -12   6  -6   31.54    4.37
  -6  12   6   40.00    6.32
  -6  12   6   34.39    3.53
  12  -6   6   39.55    4.02
 -12   9  -6   13.14    3.03
   3 -12  -6   13.03    2.55
   9   3  -6    4.15    2.74
   9   3  -6    7.23    2.32
  -3  12   6    5.13    2.17
  -3  12   6    7.42    3.05
  12  -9   6    4.56    1.98
   5   8  -6   -0.66    2.17
 -13   5  -6    1.08    2.15
   8 -13  -6    2.70    1.63
   5   8  -6    0.23    1.82
  -8  13   6    6.47    3.98
  -8  13   6    1.62    1.70
 -13   8  -6    1.49    2.33
   8   5  -6    0.83    1.81
  -5  13   6    0.99    1.56
  -5  13   6    2.84    3.37
  -5  13   6   -0.60    3.15
  13  -8   6   -0.25    1.85
  -1   0  -7   63.31    3.29
  -1   0  -7   60.79    3.51
   0   1  -7   64.16    3.17
   1  -1  -7   56.88    3.44
   0  -1   7   61.03    3.27
   1   0   7   61.54    3.29
   0  -1   7   60.55    3.11
   1   0   7   65.14    3.20
  -1   1   7   60.43    3.00
   0  -1   7   58.63    3.29
  -1   1   7   63.61    3.06
  -1   1   7   63.81    3.02
  -2  -1  -7    7.50    1.09
  -1   3  -7    8.88    1.27
  -1   3  -7    7.03    0.88
  -1   3  -7    5.59    0.85
  -1   3  -7    9.73    0.92
   3  -2  -7    6.82    1.16
  -2  -1  -7    8.57    0.96
   1  -3   7    7.90    0.77
  -3   2   7    6.30    0.73
  -3   2   7    8.83    0.66
   1  -3   7    7.13    0.89
   2   1   7    8.41    1.16
   2   1   7    8.47    0.91
  -3   2   7    9.97    0.96
  -3   2   7    6.81    0.90
   2   1   7    8.33    0.85
  -2   2  -7  143.24    6.77
  -2   2  -7  144.34    7.42
   0  -2  -7  151.26    6.92
   2   0  -7  143.28    6.67
   2   0  -7  143.38    7.09
  -2   2  -7  142.28    7.17
   0  -2  -7  151.58    7.10
  -2   2  -7  144.43    6.98
   2  -2   7  153.74    6.91
  -2   0   7  146.46    6.83
   0   2   7  153.62    7.05
   0   2   7  143.61    6.76
   0   2   7  146.64    6.96
  -2   0   7  149.14    6.68
   0   2   7  147.13    6.86
  -2   0   7  142.68    6.99
   0   2   7  147.03    6.70
   0   2   7  144.55    6.96
  -2   5  -7  137.89    6.84
  -3  -2  -7  137.55    6.49
   5  -3  -7  140.73    7.38
  -2   5  -7  142.97    6.95
  -2   5  -7  140.33    6.95
  -2   5  -7  133.49    7.61
  -3  -2  -7  151.36    7.37
  -2   5  -7  144.14    7.04
   3   2   7  132.02    6.95
   3   2   7  143.15    6.45
   2  -5   7  142.32    6.73
   3   2   7  137.04    6.87
   2  -5   7  134.92    6.95
   3   2   7  149.87    6.98
  -5   3   7  138.19    6.71
  -5   3   7  143.15    7.15
   2  -3  -7  159.24    6.98
   1   2  -7  148.86    7.03
   1   2  -7  153.44    7.16
  -3   1  -7  150.13    7.55
   1   2  -7  150.54    7.14
   2  -3  -7  150.37    7.04
   1   2  -7  154.57    7.18
  -3   1  -7  144.07    7.11
   3  -1   7  156.33    7.18
   3  -1   7  146.01    7.01
  -2   3   7  141.75    7.48
  -1  -2   7  134.78    7.14
  -2   3   7  151.74    6.88
  -2   3   7  140.74    6.95
   3  -1   7  152.13    6.76
  -2   3   7  141.48    7.42
  -1  -2   7  148.08    7.37
  -3   4  -7   86.59    4.35
  -3   4  -7   94.73    5.04
  -3   4  -7   90.89    4.48
  -1  -3  -7   83.12    4.72
   4  -1  -7   87.11    4.33
  -3   4  -7   88.46    4.30
   4  -1  -7   92.28    4.92
  -3   4  -7   85.31    4.55
   1   3   7   85.52    4.19
  -4   1   7   85.12    4.36
   1   3   7   83.25    4.54
   1   3   7   87.09    4.34
   1   3   7   89.95    4.57
   3  -4   7   82.81    4.13
   3  -4   7   98.47    4.52
  -4   1   7   82.14    4.56
  -4   1   7   91.10    4.17
   7  -4  -7   42.38    3.32
  -3   7  -7   39.86    2.77
  -4  -3  -7   42.23    3.30
  -3   7  -7   41.21    2.91
  -3   7  -7   41.81    3.01
  -3   7  -7   45.34    4.46
  -3   7  -7   45.61    3.20
  -7   4   7   45.64    2.66
   4   3   7   42.77    2.86
   3  -7   7   43.32    2.67
  -7   4   7   39.91    3.06
   3  -7   7   44.45    3.00
   4   3   7   46.50    3.06
  -4   0  -7  186.45    8.60
   0   4  -7  168.65    8.67
   0   4  -7  182.27    8.69
   4  -4  -7  170.74    9.08
  -4   0  -7  191.98    9.02
   0   4  -7  192.41    8.75
   4  -4  -7  169.62    8.23
  -4   0  -7  179.22    8.39
   0   4  -7  173.58    9.37
   4   0   7  183.47    8.38
  -4   4   7  170.13    9.52
   0  -4   7  185.80    8.20
   4   0   7  180.00    8.27
  -4   4   7  175.81    8.49
   4   0   7  179.01    8.78
  -4   4   7  176.82    8.15
   0  -4   7  185.77    8.70
  -4   4   7  180.72    8.77
   4   0   7  186.44    8.44
   0  -4   7  169.23    9.11
   4   0   7  182.26    8.86
   3   1  -7   -0.04    0.32
   1  -4  -7    0.01    0.51
  -4   3  -7    1.24    0.76
  -4   3  -7   -0.09    0.75
   3   1  -7    1.37    0.54
  -4   3  -7    0.27    0.65
   3   1  -7    0.80    0.70
  -1   4   7   -0.45    0.52
   4  -3   7    0.05    0.43
  -1   4   7    0.53    0.38
  -1   4   7    0.17    0.51
  -3  -1   7   -0.07    0.29
  -3  -1   7    0.28    0.52
  -1   4   7    0.07    0.73
  -1   4   7    0.64    0.44
  -4   6  -7  339.02   16.16
  -2  -4  -7  325.21   15.68
  -4   6  -7  309.13   15.26
   6  -2  -7  325.21   14.77
  -4   6  -7  341.03   15.05
  -4   6  -7  324.30   15.17
   6  -2  -7  310.07   15.71
  -4   6  -7  331.93   15.29
   4  -6   7  312.15   14.85
   4  -6   7  333.73   15.17
  -6   2   7  312.87   15.42
  -6   2   7  337.10   14.81
   2   4   7  331.81   14.70
  -6   2   7  317.12   14.72
   2   4   7  339.46   15.36
   2   4   7  324.01   15.40
  -4   9  -7    9.79    1.65
   9  -5  -7   10.20    1.69
  -5  -4  -7   11.62    1.92
  -4   9  -7    9.96    1.77
   9  -5  -7   10.38    2.03
  -4   9  -7   10.25    2.08
  -4   9  -7   11.69    2.85
  -4   9  -7    9.32    1.72
  -5  -4  -7   10.77    2.15
   5   4   7   15.16    2.20
   4  -9   7   12.73    1.66
  -9   5   7   11.64    1.55
   5   4   7   14.50    1.93
   4  -9   7    9.08    1.78
  -5  -1  -7    0.38    0.81
   6  -5  -7    0.00    0.82
  -1   6  -7    0.11    0.64
  -1   6  -7   -0.34    0.63
  -5  -1  -7    0.18    0.44
  -5  -1  -7    0.00    0.65
  -1   6  -7   -0.22    0.75
  -1   6  -7    0.37    1.30
   5   1   7    1.04    0.90
   5   1   7    1.42    0.60
   1  -6   7   -0.38    0.96
   5   1   7    1.78    1.00
   5   1   7    0.54    0.59
  -6   5   7    0.76    1.38
   1  -6   7    0.05    0.42
  -6   5   7   -0.08    0.55
   1  -6   7   -0.15    0.57
   3  -5  -7   37.86    2.36
  -5   2  -7   32.73    2.87
   2   3  -7   44.05    2.77
   2   3  -7   41.45    2.51
   3  -5  -7   43.11    2.33
   2   3  -7   40.77    2.87
   2   3  -7   41.79    2.58
   5  -2   7   38.39    2.49
  -3   5   7   36.36    2.25
  -3   5   7   38.25    3.24
  -3   5   7   37.70    2.96
  -3   5   7   39.12    2.39
  -3   5   7   39.28    2.54
   5  -2   7   40.55    2.59
   5  -2   7   41.37    2.13
  -2  -3   7   38.31    2.74
  -2  -3   7   40.02    2.36
   0  -5  -7  103.24    5.36
  -5   5  -7  110.27    5.58
  -5   5  -7  107.75    5.05
   5   0  -7  110.79    6.13
   5   0  -7  104.18    5.10
  -5   5  -7   99.80    5.47
  -5   5  -7  113.79    6.23
   0  -5  -7  111.01    5.89
   5   0  -7  108.10    5.34
  -5   0   7  107.95    5.70
   5  -5   7  109.16    5.61
   0   5   7  105.43    5.71
   0   5   7  106.62    5.25
   0   5   7  100.47    5.73
   0   5   7  106.37    6.35
   5  -5   7  101.56    5.19
   0   5   7  110.48    5.66
  -3  -5  -7   82.80    5.37
   8  -3  -7   80.10    4.56
  -5   8  -7   83.97    6.01
  -5   8  -7   82.32    4.64
   8  -3  -7   76.79    5.29
  -5   8  -7   85.05    4.84
  -5   8  -7   81.11    5.16
  -5   8  -7   78.50    4.73
  -8   3   7   85.65    5.15
   5  -8   7   81.44    4.68
   3   5   7   84.64    5.00
   3   5   7   84.71    5.09
  11  -6  -7   42.93    4.46
  -6  -5  -7   34.45    4.27
  -6  -5  -7   44.59    4.16
  -5  11  -7   37.55    5.24
  -5  11  -7   38.45    3.84
  -5  11  -7   46.89    4.17
  11  -6  -7   41.21    3.73
   6   5   7   45.79    3.61
   6   5   7   40.85    4.06
 -11   6   7   38.81    5.16
   5 -11   7   40.47    3.95
  -6  -2  -7   10.59    1.64
   8  -6  -7    8.63    1.85
  -2   8  -7    9.78    1.68
  -6  -2  -7    9.70    1.83
  -2   8  -7    8.25    1.58
  -2   8  -7    9.59    1.93
  -2   8  -7    9.70    2.54
  -8   6   7   10.38    2.67
  -8   6   7   11.82    1.57
   2  -8   7    7.84    2.08
   2  -8   7    8.35    1.55
   6   2   7    5.88    1.64
   6   2   7    8.38    1.35
   6   2   7   10.98    1.71
   1   5  -7  100.58    5.25
  -6   1  -7   91.92    5.43
   1   5  -7   96.57    5.38
   5  -6  -7  101.41    5.82
   1   5  -7   99.99    5.34
  -6   1  -7   92.34    4.94
  -5   6   7   91.13    4.99
   6  -1   7   93.00    4.80
   6  -1   7   93.37    5.31
   6  -1   7   95.06    5.27
  -1  -5   7   89.53    5.07
  -5   6   7   90.84    4.63
  -1  -5   7   95.60    5.65
  -5   6   7   87.97    6.27
   4   2  -7   31.81    2.64
   4   2  -7   40.95    3.13
   4   2  -7   33.57    2.39
  -6   4  -7   32.96    2.62
  -6   4  -7   35.00    2.57
   2  -6  -7   35.90    2.53
  -6   4  -7   34.25    2.92
   4   2  -7   32.87    2.26
  -2   6   7   34.10    2.39
  -4  -2   7   36.13    1.99
  -4  -2   7   39.10    2.64
  -2   6   7   39.56    2.32
  -2   6   7   37.62    2.88
  -2   6   7   30.12    3.53
  -2   6   7   33.99    2.58
   6  -4   7   34.91    2.31
   6  -4   7   34.27    2.48
  -6   7  -7   53.65    3.51
   7  -1  -7   56.38    4.17
   7  -1  -7   53.13    3.21
  -1  -6  -7   60.50    4.09
  -6   7  -7   54.80    4.47
  -6   7  -7   58.04    3.52
   6  -7   7   58.83    3.64
   1   6   7   55.93    3.86
  -7   1   7   57.88    3.79
   1   6   7   57.67    3.76
   1   6   7   57.14    3.09
   1   6   7   52.66    3.76
  -7   1   7   53.80    3.29
  -6  10  -7   13.90    3.26
  -4  -6  -7   11.32    2.07
  -6  10  -7   16.82    2.25
  10  -4  -7    7.43    2.20
  10  -4  -7    9.78    1.73
  -4  -6  -7    8.27    2.14
 -10   4   7   10.99    2.17
   4   6   7   13.77    2.04
   6 -10   7   12.02    1.90
   4   6   7    7.46    1.91
  -7  -6  -7   11.75    2.61
  -6  13  -7   16.67    4.54
  -6  13  -7    8.92    2.43
  13  -7  -7   11.41    2.86
   7   6   7   11.99    2.77
   6 -13   7   14.81    3.48
 -13   7   7   15.26    4.17
  -7  -3  -7   16.99    2.86
  -3  10  -7   21.81    4.08
  10  -7  -7   16.01    2.57
  -3  10  -7   17.15    2.92
  -7  -3  -7   16.63    2.35
  -3  10  -7   11.98    2.23
  -3  10  -7   20.48    2.61
  10  -7  -7   20.18    2.48
   3 -10   7   13.14    2.78
   7   3   7   19.95    2.59
 -10   7   7   21.02    2.27
 -10   7   7   17.49    3.60
   3 -10   7   14.27    2.24
  -7   0  -7   14.91    1.63
   7  -7  -7   11.94    2.02
   0   7  -7   13.98    1.99
  -7   0  -7   13.47    2.09
   0   7  -7   16.14    2.27
   0   7  -7   15.43    1.99
  -7   0  -7   15.11    1.82
   7   0   7   15.07    2.29
   0  -7   7    9.12    2.07
   7   0   7   14.22    2.22
  -7   7   7   14.81    3.23
  -7   7   7   12.74    1.74
   7   0   7   16.74    1.78
  -7   3  -7    0.90    1.16
   4  -7  -7   -0.09    0.56
   3   4  -7    0.48    0.78
   3   4  -7   -0.19    0.99
   3   4  -7    0.16    0.87
   4  -7  -7   -0.47    0.50
   3   4  -7   -0.18    0.67
  -3  -4   7    1.29    0.91
  -4   7   7   -0.64    1.20
  -4   7   7    1.33    0.75
   7  -3   7    0.95    0.87
   7  -3   7   -0.67    0.56
   7  -3   7    0.76    0.60
  -4   7   7    1.02    0.82
  -4   7   7   -0.09    0.55
  -4   7   7   -0.14    1.42
   6   1  -7   10.47    1.38
   6   1  -7   10.17    1.79
  -7   6  -7    9.52    1.38
  -7   6  -7   10.19    2.06
  -7   6  -7   11.83    1.58
   6   1  -7   10.78    2.05
   1  -7  -7   10.33    1.78
  -1   7   7   12.79    2.08
  -1   7   7   10.15    1.71
  -6  -1   7   10.41    1.55
  -1   7   7   12.41    2.63
   7  -6   7   10.03    1.62
  -1   7   7    8.62    1.23
  -1   7   7   11.82    1.67
  -6  -1   7   12.53    1.65
  -2  -7  -7   19.69    2.86
   9  -2  -7   17.01    2.41
  -7   9  -7   15.36    2.10
   9  -2  -7   13.32    2.56
  -7   9  -7   16.54    2.08
  -7   9  -7   23.04    3.62
  -9   2   7   19.74    2.44
   2   7   7   14.74    2.47
   7  -9   7   18.17    2.23
   2   7   7   18.66    2.47
  12  -5  -7   14.50    2.87
  -7  12  -7   15.94    4.09
  -5  -7  -7   16.28    2.75
  -7  12  -7   15.74    3.16
   7 -12   7   16.02    2.51
   5   7   7   10.74    2.51
   5   7   7   12.50    2.48
 -12   5   7   23.99    4.47
   7 -12   7   12.49    2.44
  -4  12  -7   78.14    5.59
  -4  12  -7   72.14    8.14
  -8  -4  -7   75.93    5.39
  -4  12  -7   69.67    5.50
  12  -8  -7   71.26    5.69
   4 -12   7   72.78    6.19
 -12   8   7   71.58    7.87
   8   4   7   72.96    5.21
  -8  -1  -7    1.25    1.19
  -1   9  -7    0.71    1.20
  -8  -1  -7    0.98    1.36
  -1   9  -7    1.71    1.55
  -1   9  -7    2.09    1.27
   9  -8  -7   -1.68    1.09
   8   1   7    2.59    1.43
   8   1   7    4.15    1.27
  -9   8   7    0.36    2.18
   1  -9   7    0.16    1.39
  -9   8   7    0.55    0.97
   6  -8  -7   75.03    5.01
   2   6  -7   69.23    4.47
   2   6  -7   71.29    4.84
   2   6  -7   79.51    4.62
  -8   2  -7   68.63    4.83
  -6   8   7   62.44    4.13
   8  -2   7   65.29    4.42
  -6   8   7   55.62    6.21
   8  -2   7   65.68    4.51
  -2  -6   7   73.32    4.74
   5   3  -7   40.52    2.96
   5   3  -7   42.72    3.38
  -8   5  -7   40.89    4.05
   5   3  -7   46.94    4.42
   3  -8  -7   36.47    3.04
   5   3  -7   45.82    3.08
   8  -5   7   45.32    3.18
  -3   8   7   35.38    3.79
   8  -5   7   43.53    3.01
  -5  -3   7   44.93    3.12
  -3   8   7   45.57    2.93
  -3   8   7   33.05    3.24
  -3   8   7   41.60    3.01
  -3   8   7   44.79    4.98
   8   0  -7    2.77    1.72
  -8   8  -7    6.22    2.22
   0  -8  -7    3.81    1.49
   8   0  -7    6.75    1.65
   8  -8   7    5.05    1.37
   0   8   7    6.16    1.65
  -8   0   7    7.10    1.55
   0   8   7    3.97    1.33
   0   8   7    2.90    1.50
  -3  -8  -7   41.07    4.66
  -8  11  -7   41.42    5.37
  11  -3  -7   37.15    3.77
  11  -3  -7   33.93    4.27
  -3  -8  -7   45.43    4.32
   3   8   7   35.57    3.86
   8 -11   7   42.04    3.86
   3   8   7   34.20    3.98
 -11   3   7   37.51    3.91
  11  -9  -7   24.91    3.04
  -2  11  -7   18.18    3.01
  -2  11  -7   17.44    3.02
  11  -9  -7   27.13    3.39
  -2  11  -7   20.31    3.56
   9   2   7   23.09    2.83
   2 -11   7   19.97    4.43
 -11   9   7   21.97    4.55
   2 -11   7   21.38    3.34
 -11   9   7   21.84    2.74
   1   8  -7   29.02    3.62
   1   8  -7   28.36    3.23
   1   8  -7   26.55    3.04
   8  -9  -7   31.25    3.38
  -8   9   7   32.27    3.00
   9  -1   7   22.98    3.04
  -8   9   7   23.74    4.58
   4   5  -7   36.75    3.86
   4   5  -7   51.47    3.55
  -9   4  -7   44.59    3.78
   5  -9  -7   32.50    3.91
   4   5  -7   39.00    3.23
  -5   9   7   44.41    3.14
   9  -4   7   43.39    3.32
  -5   9   7   37.24    2.93
  -5   9   7   48.40    3.46
  -4  -5   7   47.48    5.31
   9  -4   7   44.15    3.35
  -5   9   7   47.69    5.06
  -5   9   7   43.54    5.39
   7   2  -7   38.60    4.35
   2  -9  -7   42.95    3.57
   7   2  -7   34.47    3.60
  -9   7  -7   41.87    4.49
   7   2  -7   36.93    2.92
  -7  -2   7   33.85    3.22
  -7  -2   7   39.30    3.10
  -2   9   7   38.97    3.17
  -2   9   7   44.34    5.40
  -2   9   7   38.87    4.10
   9  -7   7   41.40    3.60
  -2   9   7   40.60    3.72
  -2   9   7   40.04    2.83
  -1  -9  -7   30.32    3.88
  10  -1  -7   26.89    3.86
  10  -1  -7   30.34    3.19
  -9  10  -7   27.06    4.33
 -10   1   7   25.04    2.95
   1   9   7   25.19    3.28
   9 -10   7   22.41    2.94
   1   9   7   24.34    3.46
  -9  13  -7    9.95    3.71
  -4  -9  -7   19.92    3.21
  13  -4  -7   14.37    3.37
   9 -13   7   15.13    2.78
   4   9   7   14.40    2.78
   9 -13   7   16.44    3.08
   4   9   7   16.22    3.30
  13 -10  -7    7.92    2.45
  -3  13  -7   12.10    3.05
  -3  13  -7    9.45    2.77
 -13  10   7    2.20    3.05
   0  10  -7   17.27    3.27
  10 -10  -7   14.18    2.39
   0  10  -7   24.68    3.17
   0  10  -7   19.32    2.98
  10 -10  -7   18.23    3.10
 -10  10   7   19.12    2.52
  10   0   7   14.59    2.72
 -10  10   7   22.47    4.93
   0 -10   7   18.13    3.44
   3   7  -7    3.22    1.40
   3   7  -7    0.96    1.50
   3   7  -7   -1.20    1.14
   7 -10  -7    1.35    1.47
  -7  10   7   -0.58    2.31
  10  -3   7    2.40    1.38
  10  -3   7    3.65    1.52
  -3  -7   7    2.18    1.45
  -7  10   7    2.01    1.25
   6   4  -7  100.75    6.88
   4 -10  -7  109.06    6.21
   6   4  -7  101.25    6.28
   6   4  -7  117.24    7.84
 -10   6  -7  126.81    7.57
  -4  10   7  103.95    6.30
  -4  10   7  111.63    6.27
  -6  -4   7  112.72    6.40
  10  -6   7  116.36    6.65
  -4  10   7  117.94    7.65
  -6  -4   7  102.79    6.75
  -4  10   7  105.21    6.63
  -4  10   7  117.47    8.74
 -10   9  -7   16.04    3.21
   9   1  -7   11.14    2.98
   9   1  -7   16.66    2.63
   1 -10  -7   16.88    2.66
   1 -10  -7   18.29    3.02
  -1  10   7   12.62    2.86
  10  -9   7   18.81    2.66
  -1  10   7   18.15    2.83
  -9  -1   7   18.75    2.44
  -2 -10  -7   98.69    6.72
 -10  12  -7   93.35    8.03
  12  -2  -7   94.57    7.34
   2  10   7   96.07    7.28
   2  10   7   93.28    6.73
  10 -12   7   99.65    6.68
  10 -12   7  101.79    6.59
  -1  12  -7    1.02    2.03
  12 -11  -7    3.04    1.82
  -1  12  -7    1.42    2.92
  -1  12  -7    2.60    1.74
 -12  11   7    3.03    3.53
 -12  11   7   -0.47    1.62
   2   9  -7    4.45    1.77
   2   9  -7    1.56    1.62
   2   9  -7    2.54    2.09
  -9  11   7    4.29    1.54
  -9  11   7    2.17    2.77
  11  -2   7    5.18    1.88
   5   6  -7   15.11    2.39
 -11   5  -7    6.42    2.37
   5   6  -7   14.57    2.38
   6 -11  -7   13.77    2.79
   5   6  -7   19.22    3.01
  11  -5   7   15.56    2.42
  -6  11   7   14.30    2.23
  11  -5   7   12.55    3.46
  -5  -6   7   11.86    2.61
  -6  11   7    8.45    3.58
   3 -11  -7   33.43    3.47
   8   3  -7   29.33    3.57
   8   3  -7   32.23    4.73
 -11   8  -7   26.40    3.94
  11  -8   7   26.85    3.32
  -3  11   7   28.40    3.24
  -3  11   7   33.78    5.47
  -3  11   7   31.46    3.05
  -3  11   7   30.66    3.72
  -3  11   7   31.74    4.29
   0 -11  -7   28.32    3.55
 -11  11  -7   25.40    4.45
  11   0  -7   26.52    3.37
  11   0  -7   29.02    4.60
  11 -11   7   24.93    3.45
   0  11   7   27.59    3.77
   0  11   7   26.62    4.18
 -11   0   7   29.80    5.20
   1  11  -7    0.58    2.78
   1  11  -7    5.13    2.45
  11 -12  -7    6.44    2.17
   1  11  -7    3.07    1.99
 -11  12   7   11.88    4.33
 -11  12   7    4.49    1.93
   4   8  -7    7.67    2.64
   4   8  -7   12.04    2.45
   4   8  -7   13.74    2.58
 -12   4  -7   13.76    2.88
  12  -4   7    8.38    2.32
  -8  12   7    5.95    3.87
  -8  12   7   11.13    2.12
   7   5  -7   10.79    2.68
 -12   7  -7   10.58    2.72
   7   5  -7   10.69    2.22
  -5  12   7   12.76    3.73
  12  -7   7    8.05    2.26
  -5  12   7   11.53    2.10
  -5  12   7    9.79    3.81
  10   2  -7    2.13    2.73
  10   2  -7    4.27    1.97
 -12  10  -7    7.65    2.90
   2 -12  -7    4.42    2.08
  -2  12   7    9.08    3.05
  12 -10   7    4.34    2.02
  -2  12   7    6.24    2.44
  10 -13  -7    1.27    1.76
   3  10  -7    3.30    2.40
   3  10  -7    3.20    2.99
 -10  13   7   -2.11    3.47
  13  -3   7    1.10    2.38
 -10  13   7    0.66    1.74
 -13   6  -7    0.13    2.02
   7 -13  -7    1.71    1.57
   6   7  -7   -2.29    1.57
   6   7  -7   -0.50    1.95
  13  -6   7   -0.73    1.98
  -7  13   7    2.09    1.53
  -7  13   7    3.10    3.99
 -13   9  -7    5.88    2.72
   9   4  -7    3.94    2.33
  13  -9   7    1.46    2.00
  -4  13   7    5.91    3.43
  13  -9   7    3.06    1.84
  -4  13   7    0.10    3.72
   1   0  -8   87.39    4.32
   0  -1  -8   90.14    4.65
  -1   1  -8   72.47    4.92
   1   0  -8   96.33    4.62
   0  -1  -8   85.08    4.43
   1   0  -8   91.68    4.49
  -1   0   8   93.44    4.44
   0   1   8   86.53    4.39
   0   1   8   89.34    4.39
  -1   0   8   88.48    4.22
   1  -1   8   89.86    4.46
  -1   0   8   93.48    4.45
   1  -1   8   96.73    4.48
   0   1   8   88.67    4.29
  -2   0  -8    4.95    1.03
   0   2  -8    3.29    0.67
   0   2  -8    4.22    0.65
   0   2  -8    4.70    0.70
  -2   0  -8    3.35    0.71
   2  -2  -8    2.57    0.72
   0   2  -8    4.59    0.92
   2  -2  -8    8.51    1.29
   0   2  -8    2.98    0.53
   0  -2   8    3.88    0.78
  -2   2   8    4.03    0.63
  -2   2   8    3.16    0.54
   2   0   8    3.11    0.89
  -2   2   8    4.69    0.66
   2   0   8    3.70    0.67
   2   0   8    5.14    0.55
   0  -2   8    3.93    0.92
   0  -2   8    5.60    0.64
  -2   3  -8  106.67    5.40
   3  -1  -8  104.78    5.48
  -1  -2  -8  109.92    5.44
  -2   3  -8  106.19    5.29
  -1  -2  -8  102.32    5.16
  -2   3  -8  102.37    5.03
  -2   3  -8  106.92    4.87
   2  -3   8  107.45    5.19
   1   2   8   98.32    4.78
   1   2   8  102.46    4.92
   1   2   8  101.13    5.15
  -3   1   8   98.68    4.88
  -3   1   8  106.65    5.06
   2  -3   8  110.21    5.10
   1   2   8   98.08    5.11
  -3   1   8  104.31    5.24
   1   2   8  107.06    5.17
  -3  -1  -8   69.20    3.54
   4  -3  -8   60.30    3.93
  -1   4  -8   66.85    3.52
  -1   4  -8   61.05    3.41
  -3  -1  -8   62.41    3.77
  -1   4  -8   64.21    4.07
  -3  -1  -8   64.15    3.08
  -1   4  -8   56.10    3.45
   1  -4   8   64.27    3.21
   3   1   8   64.61    3.35
   3   1   8   66.56    3.38
   1  -4   8   58.42    3.47
  -4   3   8   69.05    3.34
  -4   3   8   64.34    3.57
   3   1   8   59.44    3.63
   3   1   8   58.31    3.68
   2   1  -8  209.83    9.50
   1  -3  -8  198.16    9.22
   2   1  -8  196.00    9.08
   2   1  -8  189.91    9.27
  -3   2  -8  203.68    9.37
  -3   2  -8  170.65    9.95
   1  -3  -8  198.38    9.38
  -2  -1   8  200.20    9.20
  -1   3   8  201.38    9.12
   3  -2   8  197.31    9.01
  -1   3   8  191.58    9.43
  -2  -1   8  201.40    9.49
   3  -2   8  206.36    9.33
  -1   3   8  193.13    9.56
  -1   3   8  203.38    9.36
  -2  -3  -8  154.13    7.01
  -2  -3  -8  158.46    7.98
  -3   5  -8  155.64    7.57
  -3   5  -8  169.79    8.32
   5  -2  -8  155.82    8.11
  -3   5  -8  158.23    7.52
  -3   5  -8  149.67    7.64
  -3   5  -8  158.28    7.47
   3  -5   8  150.62    7.20
   2   3   8  157.05    7.63
   3  -5   8  147.53    7.46
   2   3   8  146.79    7.63
   2   3   8  155.40    7.16
  -5   2   8  154.26    7.78
   2   3   8  155.62    7.45
  -5   2   8  153.29    7.07
  -5   2   8  158.18    7.27
  -2   6  -8   45.17    3.15
  -4  -2  -8   50.22    3.47
   6  -4  -8   52.32    3.66
  -4  -2  -8   47.60    2.58
  -2   6  -8   50.46    3.22
  -2   6  -8   50.14    4.09
  -2   6  -8   45.14    3.11
  -4  -2  -8   52.06    3.13
   2  -6   8   50.47    2.82
  -6   4   8   52.40    2.90
   4   2   8   50.29    3.00
   4   2   8   50.49    3.11
  -6   4   8   47.46    3.30
   4   2   8   49.16    3.22
   2  -6   8   50.72    3.14
   1   3  -8    2.32    0.73
  -4   1  -8    3.18    1.06
   1   3  -8    3.20    0.70
   3  -4  -8    1.60    0.50
   3  -4  -8    3.13    0.62
  -4   1  -8    1.80    0.66
   1   3  -8    2.56    0.79
   1   3  -8    2.66    0.77
   4  -1   8    2.83    0.66
   4  -1   8    2.42    0.46
   4  -1   8    3.62    0.86
  -1  -3   8    4.15    1.03
  -3   4   8    1.65    0.54
  -3   4   8    3.76    0.55
  -1  -3   8    3.41    0.83
  -3   4   8    2.69    1.14
   4   0  -8   61.99    3.00
   4   0  -8   58.75    3.76
   4   0  -8   60.24    3.23
  -4   4  -8   58.57    2.96
  -4   4  -8   60.49    3.73
  -4   4  -8   58.58    3.47
   0  -4  -8   60.06    3.57
  -4   0   8   60.28    2.86
   0   4   8   57.85    3.09
   0   4   8   51.02    3.71
  -4   0   8   62.98    3.51
   0   4   8   60.94    3.44
   4  -4   8   54.02    3.30
   0   4   8   57.94    3.48
   4  -4   8   60.72    2.97
  -4   0   8   62.40    3.14
   0   4   8   59.39    3.35
  -4   7  -8   31.60    3.58
  -4   7  -8   36.39    2.51
  -3  -4  -8   32.79    2.87
  -4   7  -8   29.76    2.56
  -4   7  -8   35.85    2.46
  -4   7  -8   34.28    2.72
   7  -3  -8   36.92    3.41
  -7   3   8   34.71    2.73
   3   4   8   34.32    2.15
  -7   3   8   34.76    2.18
   3   4   8   30.92    2.52
   3   4   8   36.73    2.77
   4  -7   8   32.05    2.36
   8  -5  -8  132.69    7.47
  -3   8  -8  140.12    8.43
  -3   8  -8  122.75    7.05
  -3   8  -8  134.24    7.04
  -3   8  -8  130.05    7.26
  -5  -3  -8  124.43    7.40
  -5  -3  -8  133.09    7.00
  -8   5   8  125.30    6.56
   3  -8   8  126.01    6.55
  -8   5   8  135.47    8.62
  -8   5   8  118.00    7.16
   5   3   8  126.38    6.77
   5   3   8  134.95    7.03
   3  -8   8  127.46    7.00
   5  -5  -8  287.63   13.98
   0   5  -8  265.00   14.34
   0   5  -8  268.08   13.46
   0   5  -8  295.64   13.58
  -5   0  -8  295.13   13.82
   0   5  -8  282.65   13.46
  -5   0  -8  293.60   13.33
  -5   5   8  288.16   13.26
   5   0   8  278.24   13.12
   5   0   8  270.84   12.88
   5   0   8  291.68   13.66
   0  -5   8  287.02   14.07
   0  -5   8  279.43   12.81
  -5   5   8  257.76   14.51
   0  -5   8  280.27   13.45
   5   0   8  296.34   13.70
   5   0   8  297.40   13.07
   2  -5  -8  148.93    7.54
   3   2  -8  152.41    7.95
   3   2  -8  150.82    7.75
  -5   3  -8  140.92    8.16
  -5   3  -8  148.61    7.80
   2  -5  -8  163.12    7.42
   3   2  -8  151.42    7.34
   3   2  -8  152.74    7.52
   5  -3   8  146.25    7.30
  -3  -2   8  149.38    7.17
  -2   5   8  149.10    7.57
   5  -3   8  152.77    7.56
  -3  -2   8  158.10    7.76
  -2   5   8  152.54    7.37
  -2   5   8  154.08    8.28
  -2   5   8  158.22    7.36
   5  -3   8  154.92    6.93
  -2   5   8  153.04    7.87
  -5   6  -8   70.71    4.17
  -1  -5  -8   72.33    4.54
   6  -1  -8   74.50    3.86
  -5   6  -8   80.82    5.05
  -5   6  -8   73.42    3.81
   6  -1  -8   67.22    4.69
   6  -1  -8   71.46    3.80
  -5   6  -8   80.78    4.25
  -6   1   8   72.66    3.90
   1   5   8   75.15    4.37
   1   5   8   73.08    4.42
  -6   1   8   75.76    4.39
   1   5   8   76.36    3.80
   5  -6   8   67.29    4.14
  -4  -5  -8    2.91    1.25
   9  -4  -8    0.62    1.22
  -5   9  -8    1.06    1.76
  -4  -5  -8   -0.01    1.13
   9  -4  -8    0.08    0.86
  -5   9  -8    1.21    0.95
  -5   9  -8    0.51    1.04
  -9   4   8   -0.27    0.93
   4   5   8   -0.60    0.86
   4   5   8    0.79    1.09
   5  -9   8    0.53    0.85
   5  -9   8    0.27    0.89
  -6  -4  -8    1.98    1.21
  10  -6  -8    2.20    1.20
  -4  10  -8    2.54    1.36
  -6  -4  -8    0.97    1.46
  -4  10  -8    1.40    1.74
  10  -6  -8    1.22    1.52
  -4  10  -8    0.71    1.88
  -4  10  -8    0.49    1.13
 -10   6   8    3.69    2.20
   4 -10   8    0.42    1.10
   6   4   8    2.14    1.24
 -10   6   8    0.08    0.92
   6   4   8    1.01    1.08
  -1   7  -8   20.40    2.32
   7  -6  -8   17.23    2.50
  -1   7  -8   17.30    3.04
  -1   7  -8   20.49    2.33
  -6  -1  -8   24.64    2.80
  -1   7  -8   18.86    2.39
  -6  -1  -8   23.83    2.29
   1  -7   8   27.14    2.53
   6   1   8   29.10    2.83
   6   1   8   24.31    2.67
   6   1   8   21.63    2.10
  -7   6   8   18.80    1.97
   1  -7   8   22.66    2.90
  -7   6   8   17.57    3.20
   6   1   8   20.05    1.89
  -6   2  -8    1.30    0.99
   2   4  -8    1.77    0.82
   4  -6  -8    0.81    0.55
   2   4  -8    1.63    0.78
   2   4  -8    1.14    1.03
   4  -6  -8    0.48    0.53
   4  -6  -8    1.48    1.21
   2   4  -8    0.29    0.89
   6  -2   8    0.19    0.66
  -4   6   8    0.54    0.52
   6  -2   8    0.81    0.48
  -2  -4   8    1.07    0.69
  -4   6   8    0.35    0.59
   6  -2   8    0.62    0.81
  -4   6   8    1.31    1.27
  -2  -4   8    1.28    0.97
  -4   6   8    0.31    1.27
   5   1  -8  102.53    5.11
  -6   5  -8  106.95    5.49
  -6   5  -8  100.96    6.00
   5   1  -8  102.37    5.76
   1  -6  -8   99.35    5.64
   5   1  -8   99.54    6.05
   5   1  -8  100.27    5.26
  -5  -1   8   99.72    4.94
  -5  -1   8  104.07    5.60
  -1   6   8   95.48    5.39
   6  -5   8   96.03    5.42
  -1   6   8  100.98    5.57
   6  -5   8  102.36    5.08
  -1   6   8  100.47    5.15
  -1   6   8   90.97    5.71
  -1   6   8  104.75    6.49
  -6   8  -8    3.86    1.17
  -6   8  -8    3.94    1.68
  -6   8  -8    1.40    0.98
   8  -2  -8    2.67    0.92
   8  -2  -8    0.78    1.34
  -2  -6  -8    4.39    1.39
  -8   2   8    4.41    1.38
   2   6   8    0.19    0.88
   6  -8   8    4.31    1.16
   2   6   8    5.59    1.52
  -5  -6  -8   54.09    4.87
  -6  11  -8   57.84    4.33
  11  -5  -8   49.44    4.99
  11  -5  -8   54.86    4.15
  -6  11  -8   54.98    6.25
  -5  -6  -8   57.45    4.53
   5   6   8   63.37    4.45
   5   6   8   55.86    4.54
   6 -11   8   61.20    4.60
   6 -11   8   63.70    4.21
  12  -7  -8    1.83    1.69
  12  -7  -8   -1.07    1.34
  -7  -5  -8   -0.67    1.40
  -5  12  -8    0.32    1.74
  -5  12  -8   -0.07    2.60
  -5  12  -8    1.84    1.62
 -12   7   8    2.51    2.85
   5 -12   8    0.88    2.05
   7   5   8    1.95    1.47
   5 -12   8   -0.62    1.60
  -2   9  -8    0.48    1.88
  -7  -2  -8    1.31    1.34
  -7  -2  -8    0.35    1.01
  -2   9  -8    0.16    1.04
   9  -7  -8    4.30    1.49
  -2   9  -8   -0.28    0.97
  -2   9  -8    2.31    1.58
  -9   7   8   -0.10    0.87
   2  -9   8    0.36    1.38
   2  -9   8    2.28    1.27
   7   2   8    2.70    1.19
  -9   7   8    0.51    2.13
  -7   1  -8    4.55    1.12
   6  -7  -8    3.08    1.35
   1   6  -8    4.53    1.48
  -7   1  -8    3.38    1.28
   1   6  -8    4.93    1.28
   1   6  -8    6.49    1.44
  -6   7   8    4.60    1.09
   7  -1   8    7.61    1.13
  -6   7   8    5.70    2.26
   7  -1   8    5.07    1.36
   7  -1   8    6.12    1.44
  -1  -6   8    6.21    1.58
   3  -7  -8    3.03    0.87
   4   3  -8    5.68    1.37
  -7   4  -8    4.09    1.36
  -7   4  -8    4.57    1.32
   3  -7  -8    2.80    0.91
  -7   4  -8    3.52    1.23
   4   3  -8    1.50    0.83
   4   3  -8    2.80    1.32
   4   3  -8    3.54    0.94
   7  -4   8    2.34    0.87
  -3   7   8    2.75    1.03
  -3   7   8    3.04    0.86
  -3   7   8    2.04    1.45
  -4  -3   8    3.02    0.99
  -3   7   8    0.42    1.10
   7  -4   8    2.54    0.99
  -3   7   8    2.45    0.90
   7   0  -8    1.76    1.36
  -7   7  -8   -0.11    1.19
   7   0  -8    1.32    1.02
   7   0  -8   -0.60    0.97
  -7   7  -8   -0.17    0.75
   0  -7  -8    0.65    1.02
   7  -7   8    0.44    0.78
   0   7   8   -0.14    0.60
  -7   0   8    0.50    0.72
   0   7   8   -0.65    1.02
   0   7   8    0.63    0.89
  -7   0   8   -0.31    0.73
   0   7   8   -0.60    1.29
   0   7   8    0.14    0.82
  10  -3  -8   13.53    2.62
  -3  -7  -8   15.78    2.43
  -3  -7  -8   14.89    2.65
  -7  10  -8   10.85    2.83
  -7  10  -8   13.08    2.05
 -10   3   8   11.69    2.16
   3   7   8   17.64    2.72
   3   7   8   18.59    2.60
   7 -10   8   13.22    1.98
  -7  13  -8    5.77    3.43
  -6  -7  -8    5.00    2.15
  13  -6  -8    3.23    2.28
   6   7   8    3.47    1.99
   7 -13   8    6.01    2.29
   6   7   8    6.55    2.25
 -13   6   8    6.86    3.36
  -3  11  -8   38.27    4.47
  -8  -3  -8   33.09    4.26
  -3  11  -8   35.39    4.00
  11  -8  -8   39.64    4.20
  -8  -3  -8   41.29    3.96
  -3  11  -8   37.57    5.31
  11  -8  -8   42.86    3.92
  -3  11  -8   37.40    3.97
   8   3   8   44.51    4.00
 -11   8   8   43.90    6.16
   3 -11   8   40.48    4.72
 -11   8   8   37.87    3.45
   0   8  -8   20.97    2.58
  -8   0  -8   27.44    3.17
  -8   0  -8   25.89    2.53
   8  -8  -8   22.62    2.87
   0   8  -8   30.57    3.46
   0   8  -8   21.37    2.78
   0  -8   8   20.38    2.98
  -8   8   8   25.28    2.56
   8   0   8   23.33    2.90
   8   0   8   23.34    2.34
  -8   8   8   30.72    4.59
   3   5  -8  127.17    7.15
   5  -8  -8  134.36    7.97
   3   5  -8  138.41    7.63
   3   5  -8  130.54    7.09
  -5   8   8  128.68    6.91
  -5   8   8  130.88    6.68
   8  -3   8  142.98    7.29
  -5   8   8  110.77    8.51
   8  -3   8  129.40    7.13
  -3  -5   8  136.70    7.39
   6   2  -8    6.20    1.65
   2  -8  -8    5.65    1.42
  -8   6  -8    7.75    1.90
   6   2  -8    9.10    1.43
   6   2  -8    3.28    1.65
  -2   8   8    3.68    1.63
  -2   8   8    6.64    1.41
   8  -6   8    7.53    1.50
  -2   8   8    6.00    1.48
  -2   8   8    7.47    2.40
  -2   8   8    6.72    1.22
  -6  -2   8    4.19    1.28
  -6  -2   8    7.77    1.52
  -8   9  -8   32.43    4.19
  -1  -8  -8   36.14    3.84
   9  -1  -8   40.30    4.32
   9  -1  -8   30.36    3.27
  -9   1   8   29.67    3.16
   1   8   8   28.88    3.55
   8  -9   8   31.08    3.07
   1   8   8   25.14    3.21
  -4  -8  -8    3.78    1.77
  12  -4  -8    5.16    2.17
  -8  12  -8    4.44    2.60
   8 -12   8    3.04    1.84
   4   8   8    4.77    2.09
   8 -12   8    3.69    1.66
   4   8   8    5.29    1.98
  -4  13  -8   19.54    3.28
  -4  13  -8   22.32    3.48
  13  -9  -8   19.30    3.12
 -13   9   8   18.62    4.73
   9   4   8   21.10    3.15
  -1  10  -8   14.30    2.61
  10  -9  -8   15.06    2.62
  -1  10  -8   20.81    3.32
  -1  10  -8    8.82    2.23
   1 -10   8   14.61    2.79
   9   1   8   12.49    2.17
 -10   9   8   17.38    2.36
 -10   9   8   17.20    4.28
   2   7  -8   55.58    4.19
   2   7  -8   57.79    4.16
   2   7  -8   46.58    4.67
   7  -9  -8   56.62    4.51
  -7   9   8   55.68    3.81
  -7   9   8   64.31    6.92
   9  -2   8   53.14    4.22
   9  -2   8   57.03    4.19
   5   4  -8   20.45    2.75
   4  -9  -8   21.94    2.34
  -9   5  -8   22.64    3.05
   4  -9  -8   25.27    2.63
   5   4  -8   25.92    2.63
   5   4  -8   20.55    3.38
   5   4  -8   26.77    2.68
  -4   9   8   28.12    3.58
   9  -5   8   22.71    2.40
  -4   9   8   31.55    4.34
  -5  -4   8   25.92    2.63
  -4   9   8   22.13    2.38
   9  -5   8   21.01    2.59
  -4   9   8   22.72    2.38
  -4   9   8   18.75    2.50
   8   1  -8   52.00    4.09
   8   1  -8   54.99    5.39
  -9   8  -8   49.91    5.19
   1  -9  -8   49.06    4.25
  -1   9   8   63.82    6.41
  -1   9   8   51.45    4.79
  -1   9   8   46.81    3.32
  -1   9   8   51.42    3.84
  -1   9   8   50.34    4.11
  -8  -1   8   53.17    3.91
   9  -8   8   50.62    3.89
  11  -2  -8   11.21    2.22
  -2  -9  -8   11.10    2.36
  11  -2  -8    8.36    2.61
  -9  11  -8    7.49    2.85
   2   9   8    8.54    2.36
   9 -11   8    7.59    1.87
   9 -11   8   10.06    2.26
 -11   2   8    7.51    1.93
   2   9   8    9.74    2.51
  -2  12  -8   30.56    3.98
  -2  12  -8   21.36    3.40
  12 -10  -8   22.52    3.12
  -2  12  -8   20.78    4.44
 -12  10   8   35.70    5.92
 -12  10   8   22.44    2.89
   1   9  -8   17.14    3.10
   1   9  -8   14.36    2.66
   1   9  -8   11.89    2.25
   9 -10  -8   10.37    2.31
  -9  10   8   19.75    4.40
  10  -1   8   12.17    2.51
  -9  10   8   10.80    1.97
   4   6  -8   62.67    4.31
 -10   4  -8   61.28    4.82
   6 -10  -8   54.73    5.14
   4   6  -8   60.54    4.38
   4   6  -8   53.92    5.11
  10  -4   8   59.87    4.24
  -6  10   8   59.77    4.03
  10  -4   8   55.76    4.30
  -4  -6   8   52.04    4.47
  -4  -6   8   57.12    4.15
  -6  10   8   52.35    6.68
   3 -10  -8    1.17    1.29
   7   3  -8   -0.41    1.31
 -10   7  -8    0.44    1.58
   7   3  -8    0.52    1.89
   3 -10  -8    0.02    1.07
   7   3  -8    1.08    1.10
  -3  10   8    0.23    1.32
  -3  10   8   -0.16    1.59
  -3  10   8    2.27    2.30
  10  -7   8    1.63    1.27
  -7  -3   8    0.53    0.97
  -3  10   8    1.74    1.17
  -7  -3   8    0.53    1.21
  -3  10   8    1.70    1.23
 -10  10  -8    6.03    2.71
  10   0  -8   10.31    2.15
   0 -10  -8    2.51    1.74
  10   0  -8    7.49    2.52
   0 -10  -8    9.65    2.58
   0  10   8   10.05    2.38
 -10   0   8    8.95    1.93
  10 -10   8    7.58    1.95
   0  10   8   11.15    2.61
  13  -3  -8   10.24    3.03
  -3 -10  -8   13.35    2.92
 -10  13  -8    5.39    3.31
  10 -13   8    8.84    2.89
   3  10   8    7.18    3.14
   3  10   8    9.71    2.91
  10 -13   8   13.66    2.84
   0  11  -8   77.89    6.36
  11 -11  -8   87.34    5.96
   0  11  -8   85.60    6.33
   0  11  -8   85.83    7.71
 -11  11   8   88.69    5.78
   8 -11  -8   69.48    6.57
   3   8  -8   66.23    5.94
   3   8  -8   52.63    5.13
   3   8  -8   59.83    4.79
  -8  11   8   68.24    8.23
  -3  -8   8   64.25    5.27
  -8  11   8   64.66    4.64
  11  -3   8   70.21    5.08
   5 -11  -8   91.31    7.01
   6   5  -8  104.70    6.18
   6   5  -8   97.82    6.69
 -11   6  -8   94.13    6.81
  -5  11   8   97.79    7.72
  -5  11   8   98.35    5.93
  -5  11   8   90.65    5.78
  -6  -5   8   96.42    6.59
  -5  11   8   88.12    8.91
  11  -6   8  106.74    6.44
 -11   9  -8   17.38    3.39
   2 -11  -8   15.92    3.07
   2 -11  -8   19.34    2.89
   9   2  -8   23.56    4.18
   9   2  -8   19.35    2.99
  -9  -2   8   17.56    2.57
  -2  11   8   18.67    3.13
  -2  11   8   24.05    3.74
  11  -9   8   20.35    2.90
  12  -1  -8   10.51    3.19
  12  -1  -8   18.70    3.04
 -11  12  -8   21.14    4.23
  -1 -11  -8   14.88    2.99
   1  11   8   20.40    3.91
 -12   1   8   16.13    2.97
  11 -12   8   19.92    3.16
   1  11   8   20.46    3.57
  11 -12   8   18.68    3.05
   2  10  -8   -0.50    1.67
  10 -12  -8   -0.87    1.32
   2  10  -8    1.41    1.84
   2  10  -8   -1.74    2.15
  12  -2   8    0.20    1.69
 -10  12   8   -1.35    1.28
 -10  12   8   -0.37    3.27
   5   7  -8    7.97    2.74
 -12   5  -8   11.39    2.73
   5   7  -8    9.23    2.30
  -7  12   8    5.87    3.52
  12  -5   8   11.80    2.61
  -7  12   8   11.05    2.16
   8   4  -8    0.33    2.35
   8   4  -8    3.13    1.84
 -12   8  -8    0.58    2.13
  -4  12   8    2.68    2.76
  -4  12   8    1.15    1.79
  12  -8   8   -1.23    1.50
  -4  12   8    2.15    1.48
  -4  12   8   -0.85    2.85
  11   1  -8    5.26    2.44
   1 -12  -8    6.46    2.29
 -12  11  -8   13.38    3.50
  11   1  -8   11.19    3.52
  -1  12   8   12.68    3.02
  12 -11   8    8.51    2.38
  12 -11   8    6.07    2.25
  -1  12   8   11.42    3.47
   4   9  -8    2.80    2.57
   9 -13  -8   -0.41    1.57
   4   9  -8   -1.85    1.85
  -9  13   8   -0.57    3.75
  -9  13   8    1.64    1.56
 -13   7  -8    9.01    2.76
   7   6  -8    4.29    3.22
   7   6  -8    8.17    2.77
  13  -7   8    1.64    2.10
  -6  13   8    8.87    4.01
  -6  13   8    6.00    1.99
  10   3  -8    2.71    2.44
 -13  10  -8    5.51    3.04
  13 -10   8    5.60    2.39
  13 -10   8   -1.68    1.73
  -3  13   8   -0.58    3.36
   0   0  -9  766.05   36.84
   0   0   9  825.15   36.20
   0   0   9  849.38   36.30
   0   0   9  811.49   36.33
   2  -1  -9    5.84    1.07
   2  -1  -9    8.82    1.01
  -1   2  -9    9.65    1.10
  -1   2  -9    9.77    1.35
  -1   2  -9    6.34    0.99
  -1   2  -9    7.85    0.70
  -1  -1  -9    7.14    1.14
  -1   2  -9    8.16    0.96
  -1  -1  -9    7.60    0.97
  -2   1   9    6.67    0.82
   1   1   9    7.47    1.14
  -2   1   9    8.62    0.80
   1  -2   9    8.67    1.07
  -2   1   9    8.77    0.97
   1   1   9    7.96    0.85
   1   1   9    9.79    0.93
   1  -2   9    7.53    0.83
   1  -2  -9  256.83   11.27
  -2   1  -9  192.77   11.63
   1  -2  -9  255.15   11.10
   1   1  -9  251.35   11.09
  -2   1  -9  254.35   10.89
   1   1  -9  236.43   10.94
  -1  -1   9  224.82   11.22
   2  -1   9  246.30   11.18
  -1   2   9  232.98   10.92
  -1  -1   9  250.20   11.20
  -1  -1   9  243.24   10.81
  -1   2   9  230.75   11.25
  -1   2   9  244.87   10.93
  -1   2   9  233.04   10.97
   2  -1   9  227.51   11.01
  -1   2   9  253.84   10.85
  -1   2   9  223.70   11.09
  -2   4  -9   51.36    2.80
  -2  -2  -9   46.90    2.84
  -2   4  -9   48.28    2.93
   4  -2  -9   50.25    3.24
  -2  -2  -9   46.29    3.09
  -2   4  -9   50.82    3.24
  -2   4  -9   49.68    2.65
   2  -4   9   46.22    2.84
  -4   2   9   48.24    2.57
   2   2   9   48.50    2.82
   2  -4   9   48.31    2.68
   2   2   9   47.19    2.78
  -4   2   9   48.80    2.74
   2   2   9   48.92    2.52
  -4   2   9   47.17    2.89
   2   2   9   46.52    2.91
  -3   0  -9  444.21   19.69
   3  -3  -9  383.45   20.08
   0   3  -9  435.36   19.72
   0   3  -9  435.83   19.57
   0   3  -9  457.09   19.63
   0   3  -9  451.52   20.21
   0   3  -9  420.73   19.64
  -3   0  -9  445.77   20.09
   3   0   9  419.93   19.45
  -3   3   9  418.17   20.28
   0  -3   9  424.93   19.78
   3   0   9  443.26   19.69
  -3   3   9  437.08   19.50
   0  -3   9  413.27   20.06
   0  -3   9  443.21   19.36
  -3   3   9  435.36   19.66
   3   0   9  434.07   19.38
   3   0   9  425.28   19.88
   3   0  -9  320.53   14.30
   0  -3  -9  322.68   14.66
  -3   3  -9  316.26   14.40
  -3   3  -9  309.46   14.80
   3   0  -9  312.58   14.63
   3   0  -9  309.64   14.95
  -3   3  -9  318.04   14.98
   0  -3  -9  326.11   14.91
  -3   3  -9  344.23   15.35
   0   3   9  318.01   14.56
  -3   0   9  315.98   14.28
  -3   0   9  310.73   14.77
   0   3   9  312.26   14.74
  -3   0   9  324.28   14.52
   3  -3   9  326.09   14.66
   0   3   9  312.02   14.88
   0   3   9  316.36   14.72
   0   3   9  318.32   14.43
  -3  -3  -9  158.66    7.97
   6  -3  -9  164.49    8.54
  -3   6  -9  150.31    8.00
  -3   6  -9  167.37    8.79
  -3   6  -9  161.42    7.92
  -3   6  -9  160.48    7.86
  -3  -3  -9  153.76    8.33
   3   3   9  159.43    7.78
  -6   3   9  157.27    8.14
  -6   3   9  157.14    7.58
   3   3   9  158.97    7.96
   3  -6   9  158.57    7.73
   3  -6   9  161.11    8.04
   3   3   9  159.40    7.92
   3   3   9  154.74    7.31
  -1   5  -9   10.98    1.98
  -4  -1  -9   11.41    1.70
   5  -4  -9   12.91    1.91
  -1   5  -9   15.05    1.62
  -1   5  -9   14.49    1.60
  -4  -1  -9   12.62    1.45
  -1   5  -9   11.92    1.51
   1  -5   9   15.53    1.13
   4   1   9   12.33    1.64
   4   1   9   12.85    1.34
   4   1   9   17.93    1.56
   1  -5   9   12.06    1.47
   4   1   9   11.83    1.72
  -5   4   9   11.73    1.56
   1  -5   9   16.90    2.12
  -5   4   9   11.98    2.32
  -5   4   9   12.88    1.34
   2   2  -9    6.60    1.18
   2   2  -9    8.45    1.11
  -4   2  -9    3.81    1.27
   2   2  -9    6.16    0.82
   2   2  -9    7.29    1.21
   2  -4  -9    6.82    0.91
   2  -4  -9    7.30    1.00
  -2   4   9    5.11    0.78
  -2   4   9    5.64    1.21
   4  -2   9    5.45    0.95
  -2   4   9    7.11    1.34
  -2   4   9    6.59    1.03
   4  -2   9    6.59    0.84
  -2  -2   9    4.47    0.82
  -2  -2   9    8.20    1.29
  -4   5  -9    0.11    0.41
   5  -1  -9   -0.33    0.80
  -1  -4  -9   -0.41    0.64
   5  -1  -9    0.31    0.48
  -4   5  -9   -0.49    0.84
  -4   5  -9    1.16    0.72
   4  -5   9   -0.01    0.30
   1   4   9    0.13    0.58
  -5   1   9   -0.47    0.26
   4  -5   9   -0.90    0.43
   1   4   9    0.48    0.39
   1   4   9    0.12    0.66
  -5   1   9    0.04    0.58
  -4   8  -9    2.83    1.21
  -4   8  -9    2.29    1.49
  -4   8  -9    3.02    1.07
  -4  -4  -9    2.21    1.00
  -4  -4  -9    3.47    1.35
   8  -4  -9    1.65    1.29
  -4   8  -9    2.04    1.20
  -8   4   9    1.86    1.01
  -8   4   9    4.95    0.95
   4   4   9    2.35    0.98
   4  -8   9    3.07    1.13
   4   4   9    4.30    1.23
   4  -8   9    1.80    0.82
  -2   7  -9    6.92    1.36
  -5  -2  -9    7.02    1.27
  -2   7  -9    5.88    1.40
   7  -5  -9    5.25    1.61
  -2   7  -9    6.27    1.30
  -2   7  -9    6.87    2.00
  -5  -2  -9    6.64    1.54
   2  -7   9    4.23    0.88
  -7   5   9    7.28    2.31
  -7   5   9    5.81    1.06
  -7   5   9    4.78    1.36
   5   2   9    3.63    0.97
   5   2   9    4.95    1.27
   5   2   9    9.60    1.43
   2  -7   9    6.23    1.32
   1   4  -9   90.76    5.05
   1   4  -9   89.93    4.80
   4  -5  -9   85.10    5.44
   1   4  -9   88.83    4.90
   4  -5  -9   92.97    4.52
  -5   1  -9   88.73    4.74
   1   4  -9   87.54    4.96
  -5   1  -9   90.65    5.26
   4  -5  -9   91.87    4.54
   5  -1   9   87.00    4.48
   5  -1   9   86.47    4.39
  -4   5   9   84.75    4.63
   5  -1   9   91.37    4.85
  -1  -4   9   87.12    5.26
  -1  -4   9   85.94    4.86
  -4   5   9   86.57    5.70
   5  -1   9   96.84    5.05
  -5   4  -9   54.16    3.61
   1  -5  -9   52.45    3.31
   4   1  -9   50.69    3.59
   4   1  -9   50.91    3.07
   4   1  -9   53.36    2.86
  -5   4  -9   54.59    3.48
  -5   4  -9   59.97    3.58
  -4  -1   9   54.37    2.85
  -1   5   9   51.31    3.08
   5  -4   9   50.10    2.78
  -1   5   9   49.57    3.75
  -1   5   9   54.92    3.28
  -1   5   9   49.84    2.92
   5  -4   9   44.69    3.09
  -1   5   9   51.36    3.39
  -4  -1   9   53.49    3.31
  -2  -5  -9   57.87    4.00
  -5   7  -9   56.68    3.25
   7  -2  -9   53.64    4.11
  -5   7  -9   55.25    4.32
  -5   7  -9   47.18    3.45
   2   5   9   52.04    3.68
   2   5   9   58.50    3.72
  -7   2   9   58.68    3.84
   5  -7   9   57.22    3.48
  10  -5  -9    0.26    1.37
  -5  10  -9    4.38    2.28
  -5  -5  -9    1.75    1.48
  -5  -5  -9    0.48    1.12
  -5  10  -9    2.00    1.35
  10  -5  -9    1.19    1.05
  -5  10  -9    0.54    1.09
   5 -10   9   -0.83    0.98
   5   5   9    2.19    1.22
   5 -10   9   -0.28    0.93
   5   5   9    1.10    1.11
  -3   9  -9   15.20    3.13
  -6  -3  -9   12.44    2.04
   9  -6  -9    9.24    2.08
  -3   9  -9   11.34    2.22
  -3   9  -9   12.15    1.96
  -6  -3  -9   11.03    2.27
  -3   9  -9   15.48    2.26
  -9   6   9   11.56    1.63
   3  -9   9   12.13    1.95
   3  -9   9   13.39    2.48
   6   3   9   14.62    2.06
  -9   6   9   13.51    3.27
   6   3   9   14.34    1.89
  -6   0  -9  157.02    7.95
   0   6  -9  163.58    8.20
   0   6  -9  155.33    8.28
   6  -6  -9  156.74    8.72
   0   6  -9  144.33    8.13
  -6   0  -9  161.81    8.53
   6   0   9  162.18    8.38
   6   0   9  159.77    7.75
   6   0   9  161.47    8.40
  -6   6   9  159.68    7.91
   0  -6   9  169.66    8.21
   0  -6   9  136.10    8.58
  -6   6   9  156.45    9.64
   3   3  -9  124.73    6.30
   3   3  -9  119.56    6.89
   3  -6  -9  120.95    6.18
  -6   3  -9  123.24    7.16
   3   3  -9  128.52    6.48
   3  -6  -9  126.94    6.40
   3   3  -9  122.55    6.69
  -3  -3   9  122.69    6.00
   6  -3   9  118.86    6.47
  -3   6   9  120.88    7.36
  -3  -3   9  132.54    6.78
   6  -3   9  126.94    6.29
  -3   6   9  117.74    6.44
  -3   6   9  117.57    6.21
  -3   6   9  132.48    7.08
  -3   6   9  119.33    6.15
  -6   6  -9  143.69    7.66
   6   0  -9  151.34    8.44
   6   0  -9  161.02    7.45
  -6   6  -9  161.72    8.56
   0  -6  -9  149.09    8.07
   0   6   9  147.76    8.03
   0   6   9  145.82    7.29
   0   6   9  145.04    7.71
   0   6   9  148.00    7.89
  -6   0   9  142.58    7.80
   6  -6   9  154.77    7.78
   0   6   9  152.33    8.65
  -6   9  -9   41.34    3.28
  -6   9  -9   46.69    4.87
  -3  -6  -9   42.46    3.81
  -3  -6  -9   38.58    3.68
   9  -3  -9   48.56    3.13
   9  -3  -9   38.85    4.15
   3   6   9   43.45    3.48
  -9   3   9   44.83    3.61
   3   6   9   40.97    3.89
   6  -9   9   37.83    3.08
  -6  -6  -9   15.25    2.77
  12  -6  -9   16.81    2.90
  12  -6  -9   12.23    2.83
  -6  12  -9   13.86    2.46
  -6  12  -9    7.90    3.02
   6   6   9   16.08    2.83
   6 -12   9    7.70    2.33
   6   6   9   13.18    2.38
 -12   6   9    8.87    3.45
  -4  11  -9    2.97    2.68
  -4  11  -9   -1.23    1.12
  -7  -4  -9    0.52    1.39
  -4  11  -9    1.01    1.51
  -7  -4  -9    0.44    1.73
  11  -7  -9    1.28    1.14
  11  -7  -9    1.45    1.60
   7   4   9    0.28    1.29
 -11   7   9   -0.38    2.53
   4 -11   9    2.29    1.82
   4 -11   9    0.20    1.55
  -7  -1  -9    2.76    1.40
  -1   8  -9    1.78    1.16
   8  -7  -9    3.70    1.44
  -1   8  -9    0.44    1.04
  -1   8  -9    3.05    1.90
  -7  -1  -9    2.00    1.13
  -1   8  -9    1.92    1.28
  -8   7   9    5.81    2.60
   7   1   9    1.82    0.97
  -8   7   9    3.15    1.08
   7   1   9    3.71    1.45
   1  -8   9    3.31    1.51
   1  -8   9    2.51    1.24
   2   5  -9    2.24    1.03
   2   5  -9    3.71    1.14
  -7   2  -9    5.71    1.57
   2   5  -9    3.25    1.36
   5  -7  -9    3.89    1.56
  -5   7   9    4.56    1.95
  -2  -5   9    5.65    1.45
   7  -2   9    5.12    1.30
   7  -2   9    3.42    1.16
   7  -2   9    4.49    1.20
  -5   7   9    4.52    0.85
  -5   7   9    2.91    0.93
   5   2  -9    1.46    0.78
   5   2  -9    2.89    0.87
   2  -7  -9    2.63    0.89
   2  -7  -9    4.28    1.16
   5   2  -9    1.52    1.14
  -7   5  -9    3.05    1.31
   5   2  -9    2.32    1.41
  -7   5  -9    1.37    0.92
  -5  -2   9    2.00    0.91
  -2   7   9    3.49    1.10
  -2   7   9    2.17    0.94
   7  -5   9    1.91    0.97
  -2   7   9    2.31    1.31
  -2   7   9    2.59    1.77
  -2   7   9    2.37    0.85
   8  -1  -9    7.11    1.78
   8  -1  -9    4.44    1.73
  -1  -7  -9    3.38    1.55
  -7   8  -9    4.14    1.90
  -7   8  -9    2.89    1.17
  -8   1   9    5.22    1.40
   1   7   9    1.47    1.16
   1   7   9    5.43    1.62
   7  -8   9    5.02    1.30
  -7  11  -9    6.54    1.80
  -4  -7  -9    7.68    1.99
  -7  11  -9    4.10    2.55
  -4  -7  -9    4.71    2.00
  11  -4  -9    5.23    2.05
 -11   4   9    4.25    1.71
   4   7   9    5.29    1.89
   4   7   9    4.84    1.68
   7 -11   9    7.90    2.00
   7 -11   9    9.04    1.89
  13  -8  -9   -1.04    1.96
  -5  13  -9    1.51    1.99
  -5  13  -9   -0.77    2.79
  -8  -5  -9    0.51    1.86
  13  -8  -9   -1.86    1.71
   8   5   9    0.91    1.71
   5 -13   9    3.61    2.59
 -13   8   9    1.84    3.10
  -8  -2  -9    2.99    1.81
  10  -8  -9    2.22    1.57
  -2  10  -9    0.26    1.28
  -8  -2  -9    2.90    1.38
  -2  10  -9    2.79    1.90
  -2  10  -9    1.90    1.41
 -10   8   9    2.48    1.19
   8   2   9    2.02    1.30
   2 -10   9    1.01    1.60
 -10   8   9    1.29    2.64
   7  -8  -9   21.57    2.95
   1   7  -9   18.34    2.35
  -8   1  -9   14.19    2.46
   1   7  -9   25.86    3.10
   1   7  -9   19.12    2.44
  -7   8   9   22.89    2.34
   8  -1   9   24.43    2.75
   8  -1   9   21.17    2.69
  -1  -7   9   20.19    2.86
  -7   8   9   21.90    3.94
   4  -8  -9    4.79    1.21
   4   4  -9    7.10    1.43
  -8   4  -9    6.09    1.63
   4   4  -9    9.67    2.01
   4   4  -9    5.53    1.30
  -8   4  -9    4.42    1.49
   4   4  -9    2.23    1.50
   4  -8  -9    6.73    1.23
  -4   8   9    7.59    1.26
  -4   8   9    4.79    1.13
  -4  -4   9    2.89    1.26
  -4   8   9    8.88    2.52
   8  -4   9    6.31    1.46
   8  -4   9    7.37    1.40
  -4   8   9    5.90    1.94
  -4   8   9    5.20    1.39
  -8   7  -9   12.29    2.40
  -8   7  -9   15.04    1.84
   7   1  -9   17.60    2.54
   7   1  -9   14.07    2.67
   1  -8  -9   14.97    2.26
   7   1  -9   13.22    1.67
  -7  -1   9   16.19    2.05
  -1   8   9   18.20    3.18
  -1   8   9   13.91    2.38
   8  -7   9   12.05    2.00
  -7  -1   9   14.45    2.09
  -1   8   9   12.98    1.65
  -1   8   9   17.92    2.34
  -1   8   9   15.83    2.10
  -8  10  -9    1.53    1.99
  10  -2  -9    1.70    1.73
  -2  -8  -9   -1.74    1.03
  -2  -8  -9    0.40    1.41
  10  -2  -9   -0.16    1.22
   2   8   9    0.50    1.47
   8 -10   9    0.37    1.11
 -10   2   9    2.32    1.34
   2   8   9    0.69    1.17
  -8  13  -9   -1.08    2.76
  13  -5  -9    3.48    2.40
  -5  -8  -9    5.41    2.21
   5   8   9    2.92    1.84
   5   8   9    1.76    1.99
   8 -13   9    0.72    1.95
 -13   5   9    0.08    2.57
  -3  12  -9    7.44    2.30
  12  -9  -9    3.69    1.66
  -3  12  -9    7.00    2.28
  12  -9  -9    3.73    2.06
 -12   9   9    4.81    1.73
   3 -12   9    4.74    3.40
 -12   9   9    8.30    3.25
   9   3   9    2.12    1.97
   0   9  -9   32.38    3.76
   9  -9  -9   37.47    3.91
   0   9  -9   27.79    3.76
   0   9  -9   31.61    3.54
  -9   9   9   34.28    5.47
   9   0   9   36.08    3.87
  -9   9   9   35.48    3.24
   0  -9   9   35.88    4.09
   6  -9  -9   12.82    2.47
   3   6  -9   11.25    1.92
   3   6  -9   14.15    2.55
   3   6  -9   15.48    2.28
  -3  -6   9   16.16    2.42
  -6   9   9   17.32    2.14
  -6   9   9    6.94    2.84
   9  -3   9   13.07    1.99
   9  -3   9   20.12    2.50
  -9   6  -9   48.75    4.09
   6   3  -9   46.24    4.38
   6   3  -9   54.21    5.31
   3  -9  -9   45.29    3.65
   3  -9  -9   48.66    3.39
   6   3  -9   45.90    3.37
  -6  -3   9   48.85    3.60
   9  -6   9   47.58    3.68
  -3   9   9   48.92    4.73
  -3   9   9   43.05    5.44
  -3   9   9   43.53    3.95
  -3   9   9   48.19    3.29
  -3   9   9   43.01    3.31
  -6  -3   9   46.52    3.69
   0  -9  -9    1.06    1.54
   0  -9  -9    1.57    1.36
  -9   9  -9    2.53    1.97
   9   0  -9    1.25    1.90
   9   0  -9    2.57    1.43
   0   9   9   -0.54    1.38
   0   9   9    1.16    1.41
   9  -9   9    2.26    1.35
  -9   0   9    2.30    1.25
  -9  12  -9    7.84    3.21
  -3  -9  -9    8.67    2.41
  12  -3  -9    4.30    2.28
  12  -3  -9    4.59    1.86
   9 -12   9    8.14    2.28
   3   9   9    5.61    2.09
   3   9   9    8.63    2.42
   9 -12   9    4.94    1.98
  -1  11  -9    3.87    2.14
  11 -10  -9    6.21    1.98
  11 -10  -9    5.23    2.23
  -1  11  -9    5.30    2.09
  -1  11  -9    9.76    3.00
 -11  10   9   10.15    3.75
 -11  10   9    6.81    1.75
   2   8  -9    3.74    1.50
   2   8  -9    1.28    1.76
   2   8  -9    4.20    1.71
   8 -10  -9    0.99    1.59
  -2  -8   9    4.67    1.85
  -8  10   9    3.87    1.50
  10  -2   9    4.04    1.65
  -8  10   9    0.34    2.89
   5 -10  -9   -0.79    1.66
   5   5  -9    0.63    0.98
 -10   5  -9    1.60    1.49
   5   5  -9   -0.78    1.75
   5   5  -9    0.03    1.06
   5   5  -9    4.42    1.80
  -5  10   9    1.34    1.18
  -5  -5   9    1.05    1.33
  -5  10   9    1.13    2.06
  -5  -5   9    0.17    1.04
  -5  10   9    1.08    1.01
  -5  10   9    1.15    2.32
  10  -5   9   -0.40    1.10
   8   2  -9   12.65    2.51
   8   2  -9   13.05    3.11
   2 -10  -9   18.26    2.52
   2 -10  -9   11.14    2.41
 -10   8  -9   16.04    3.00
  -2  10   9   17.14    2.71
  10  -8   9   16.75    2.51
  -8  -2   9   17.84    2.44
  -2  10   9   16.66    3.82
  -2  10   9   11.68    2.76
  -2  10   9   13.52    1.93
  -1 -10  -9    5.61    2.04
 -10  11  -9    3.21    2.51
  11  -1  -9    6.62    2.77
  11  -1  -9    3.55    1.82
   1  10   9    5.16    2.33
  10 -11   9    5.16    1.94
   1  10   9    5.00    2.07
 -11   1   9    4.74    1.78
  10 -11   9    6.46    1.97
   1  10  -9   -0.26    1.51
   1  10  -9   -0.10    2.16
   1  10  -9    0.09    1.66
  11  -1   9    0.10    1.75
 -10  11   9   -2.06    2.87
 -10  11   9   -0.77    1.26
   7 -11  -9    1.47    1.71
 -11   4  -9   -0.19    1.58
   4   7  -9    2.06    1.46
   4   7  -9    0.06    1.26
   4   7  -9   -2.63    1.52
  -7  11   9   -1.27    2.54
  11  -4   9    0.59    1.31
  -7  11   9   -0.53    1.05
  -4  -7   9    1.00    1.54
  11  -4   9    0.68    1.70
   7   4  -9   13.63    3.41
   7   4  -9   20.33    2.63
   7   4  -9   16.51    2.99
 -11   7  -9   18.29    3.10
  -7  -4   9   15.14    2.28
  11  -7   9   17.12    2.62
  -4  11   9   21.14    4.44
  -7  -4   9   17.58    2.95
  -4  11   9   16.57    3.54
  -4  11   9   19.78    2.90
  -4  11   9   16.55    2.28
   1 -11  -9    1.62    1.60
 -11  10  -9   -3.50    1.78
  10   1  -9   -0.06    2.24
  10   1  -9   -0.96    1.62
  -1  11   9    3.03    2.17
  11 -10   9   -0.34    1.33
 -10  -1   9   -0.30    1.38
  -1  11   9    0.06    1.65
   3   9  -9    0.58    2.23
   3   9  -9    0.42    1.62
 -12   3  -9    2.05    2.15
   3   9  -9    2.00    1.65
  -9  12   9    0.18    3.19
  12  -3   9   -0.29    1.66
  -9  12   9    0.47    1.33
 -12   6  -9    9.26    2.56
   6   6  -9    5.32    1.97
   6   6  -9    6.29    2.52
  -6  12   9    6.50    3.62
  12  -6   9    5.68    2.08
  -6  12   9    9.26    1.97
   9   3  -9    0.76    1.73
   9   3  -9    5.07    2.95
 -12   9  -9   -1.68    2.05
  -3  12   9    1.72    1.89
  12  -9   9    1.15    1.77
  12  -9   9    0.59    1.46
  -3  12   9    1.83    2.60
   5   8  -9   -1.09    1.75
 -13   5  -9    1.18    3.07
   5   8  -9   -1.12    2.24
  -8  13   9   -0.37    3.63
  -8  13   9    0.21    1.48
 -13   8  -9   13.05    3.17
   8   5  -9   14.34    3.23
  13  -8   9   12.73    2.83
  -5  13   9   17.57    4.94
  -5  13   9   18.50    2.66
  -1   0 -10   17.91    2.05
   0   1 -10   20.31    1.33
   0   1 -10   19.29    1.60
   0   1 -10   22.91    1.93
   1  -1 -10   17.40    2.01
  -1   1  10   21.04    1.40
  -1   1  10   20.43    1.34
   1   0  10   16.26    1.55
   1   0  10   20.00    1.31
   0  -1  10   19.93    1.76
   0  -1  10   17.29    1.39
   0  -1  10   21.56    1.62
  -1   1  10   19.71    1.30
   1   0  10   20.83    1.78
  -1   1  10   19.64    1.33
  -1   3 -10   21.27    1.61
  -2  -1 -10   21.49    1.89
  -1   3 -10   23.32    1.95
  -2  -1 -10   21.58    1.64
  -1   3 -10   19.84    1.81
  -1   3 -10   23.37    1.44
   3  -2 -10   21.75    1.46
   3  -2 -10   17.72    2.04
  -3   2  10   22.60    1.63
   1  -3  10   21.77    1.44
   2   1  10   21.75    1.44
   2   1  10   18.52    1.90
   1  -3  10   23.61    1.73
  -3   2  10   22.65    1.43
   2   1  10   18.67    1.41
  -3   2  10   21.10    1.51
  -2   2 -10  765.15   35.32
   0  -2 -10  750.38   35.40
   2   0 -10  764.59   35.11
   2   0 -10  768.69   35.60
  -2   2 -10  708.17   36.10
   0  -2 -10  804.68   35.68
  -2   0  10  787.85   35.50
   0   2  10  776.98   35.42
   2  -2  10  847.19   35.43
   0   2  10  828.75   35.41
   0   2  10  793.30   35.30
   0   2  10  839.53   35.26
   2  -2  10  824.13   35.43
  -2   0  10  814.84   35.37
   0   2  10  794.85   35.18
   5  -3 -10  137.04    7.73
  -2   5 -10  140.20    7.89
  -3  -2 -10  144.42    7.30
  -2   5 -10  147.65    7.40
  -2   5 -10  143.23    7.14
  -2   5 -10  143.72    7.26
  -3  -2 -10  154.15    7.78
  -5   3  10  145.21    7.00
   3   2  10  144.07    7.45
   2  -5  10  148.36    7.38
   3   2  10  147.61    7.21
   3   2  10  145.28    7.20
  -5   3  10  148.47    7.47
   2  -5  10  148.80    7.05
   3   2  10  146.49    6.84
  -3   1 -10   47.09    3.26
   1   2 -10   44.56    2.63
   2  -3 -10   46.67    2.70
   2  -3 -10   43.24    2.55
   1   2 -10   47.54    2.56
   1   2 -10   46.84    2.72
   3  -1  10   43.52    2.48
   3  -1  10   44.77    2.17
  -1  -2  10   42.43    2.26
  -2   3  10   49.90    3.09
   3  -1  10   43.49    2.73
  -1  -2  10   42.44    2.77
  -2   3  10   43.66    2.48
   3  -1  10   44.42    2.45
  -2   3  10   43.14    2.45
  -1  -2  10   46.31    2.95
  -2   3  10   43.46    2.50
  -2   3  10   39.45    2.86
  -3   4 -10    2.74    0.82
  -3   4 -10    2.55    0.53
  -1  -3 -10    2.60    0.71
  -3   4 -10    1.43    0.79
  -1  -3 -10    2.08    0.82
   4  -1 -10    0.76    0.83
  -3   4 -10    1.83    0.54
  -4   1  10    1.89    0.44
   1   3  10    1.55    0.71
   3  -4  10    5.63    0.90
   1   3  10    2.02    0.47
   1   3  10    2.75    0.75
   3  -4  10    3.18    0.82
   1   3  10    2.67    0.72
  -4   1  10    2.63    0.82
  -4   1  10    2.73    0.64
  -3   7 -10    4.87    1.72
  -3   7 -10    3.67    1.16
  -3   7 -10    4.11    1.11
  -4  -3 -10    4.14    1.10
   7  -4 -10    4.24    1.42
  -4  -3 -10    4.53    1.37
  -3   7 -10    5.00    1.32
   4   3  10    5.73    1.15
  -7   4  10    5.12    1.27
   4   3  10    6.01    1.19
   4   3  10    5.45    1.19
  -7   4  10    6.39    1.05
   3  -7  10    6.62    1.32
   3  -7  10    4.15    0.93
   0   4 -10  238.68   11.75
  -4   0 -10  243.07   11.04
   0   4 -10  234.00   11.05
   4  -4 -10  227.15   11.61
  -4   0 -10  236.58   11.48
   0   4 -10  224.19   11.07
   0   4 -10  242.05   11.04
  -4   4  10  214.19   11.85
   0  -4  10  236.15   10.58
   4   0  10  225.89   10.67
   0  -4  10  220.09   11.50
  -4   4  10  223.53   10.81
   4   0  10  231.28   10.72
   4   0  10  228.15   11.26
   0  -4  10  236.47   11.16
  -4   4  10  231.70   11.07
   4   0  10  234.31   11.09
   1  -4 -10    0.84    0.59
  -4   3 -10    1.05    1.08
   3   1 -10    0.68    0.60
  -4   3 -10    0.91    0.38
   1  -4 -10    0.43    0.51
  -4   3 -10    1.36    0.71
   3   1 -10    0.73    0.44
   3   1 -10    0.69    0.76
  -3  -1  10    0.97    0.31
   4  -3  10    0.97    0.39
  -1   4  10    0.15    0.43
  -1   4  10    1.13    0.72
  -1   4  10    0.16    0.83
   4  -3  10    1.09    0.62
  -3  -1  10    0.97    0.68
  -1   4  10    1.45    0.68
  -3  -1  10    0.65    0.47
  -2  -4 -10  192.56    9.86
  -4   6 -10  193.37    9.19
  -2  -4 -10  190.92    9.48
  -4   6 -10  187.98    9.51
   6  -2 -10  184.82   10.00
   6  -2 -10  188.90    9.03
  -4   6 -10  184.37   10.07
   2   4  10  187.53    8.87
   2   4  10  188.42    9.13
   2   4  10  194.31    9.51
   4  -6  10  202.32    9.36
  -6   2  10  199.78    8.94
  -6   2  10  191.55    9.66
  -6   2  10  187.12    8.79
   2   4  10  194.17    9.55
  -5  -4 -10   -0.26    1.08
  -4   9 -10    1.09    1.16
  -4   9 -10    1.85    1.13
  -5  -4 -10    0.98    1.02
  -4   9 -10    2.46    2.06
  -4   9 -10    1.39    1.91
   9  -5 -10    1.14    1.39
  -9   5  10    0.44    0.89
   4  -9  10    0.81    1.11
  -9   5  10   -0.53    1.06
   5   4  10    0.33    0.95
   5   4  10    1.95    1.08
   4  -9  10    1.06    0.85
  -5  -1 -10   14.19    1.69
  -5  -1 -10   11.38    1.85
  -1   6 -10   12.96    1.72
  -1   6 -10   10.93    1.61
   6  -5 -10   14.93    2.15
  -1   6 -10   12.88    2.47
  -1   6 -10   16.01    1.88
   5   1  10   11.19    1.76
   1  -6  10   12.80    2.11
  -6   5  10   13.01    2.65
   1  -6  10   15.61    1.31
   1  -6  10   15.06    1.85
  -6   5  10   12.26    1.44
   5   1  10   10.87    1.75
   5   1  10   10.92    1.35
   5   1  10   10.76    1.35
  -6   5  10   11.74    1.71
   3  -5 -10  100.42    5.01
   2   3 -10   92.33    5.31
   2   3 -10  103.76    5.33
   2   3 -10  100.47    5.00
   2   3 -10   90.24    5.08
  -5   2 -10   87.87    5.68
   3  -5 -10   88.79    4.81
  -2  -3  10   91.98    5.36
   5  -2  10   98.99    4.95
   5  -2  10   95.54    4.88
   5  -2  10   90.69    5.11
  -2  -3  10   95.82    5.00
  -3   5  10   90.46    5.77
   5  -2  10   95.28    4.47
  -3   5  10   95.00    4.90
  -3   5  10   97.62    5.68
   5   0 -10  129.15    6.05
   5   0 -10  131.70    7.23
  -5   5 -10  125.84    6.72
   5   0 -10  122.98    6.33
   0  -5 -10  134.36    6.61
  -5   5 -10  125.17    7.02
  -5   5 -10  118.39    5.97
   0  -5 -10  127.74    6.84
  -5   0  10  127.85    6.75
  -5   0  10  123.86    6.21
   0   5  10  123.18    6.65
   5  -5  10  137.35    6.63
   0   5  10  129.88    6.22
   0   5  10  127.44    7.12
   0   5  10  122.39    6.74
  -3  -5 -10  138.63    7.42
  -5   8 -10  133.14    7.01
  -5   8 -10  143.11    7.45
   8  -3 -10  135.61    7.96
  -3  -5 -10  137.74    7.88
  -5   8 -10  136.64    8.35
  -8   3  10  131.75    7.51
   5  -8  10  132.13    7.10
   3   5  10  133.95    7.44
   5  -8  10  142.72    7.52
   3   5  10  125.21    7.27
  -5  11 -10   41.94    5.51
  -6  -5 -10   49.57    4.04
  -5  11 -10   46.25    4.44
  -5  11 -10   56.20    4.30
  11  -6 -10   48.55    3.79
  -6  -5 -10   47.23    5.04
  11  -6 -10   47.24    4.79
   5 -11  10   47.69    4.49
   6   5  10   46.80    3.85
   6   5  10   51.16    4.03
 -11   6  10   45.44    6.19
  -2   8 -10  338.63   16.29
  -6  -2 -10  325.30   15.95
  -2   8 -10  333.22   16.19
  -2   8 -10  330.44   17.45
   8  -6 -10  346.92   16.74
  -2   8 -10  323.96   16.10
  -6  -2 -10  346.74   16.72
   6   2  10  317.65   15.80
  -8   6  10  329.22   15.68
  -8   6  10  330.64   17.96
   2  -8  10  323.63   16.81
   6   2  10  324.39   15.66
   2  -8  10  341.28   16.10
   1   5 -10   37.10    2.74
   1   5 -10   35.44    2.83
  -6   1 -10   36.73    2.61
   1   5 -10   36.22    2.71
   5  -6 -10   30.51    3.32
  -6   1 -10   32.73    3.02
   6  -1  10   37.52    2.30
  -5   6  10   38.56    2.52
   6  -1  10   38.49    3.25
  -5   6  10   34.17    4.00
  -1  -5  10   38.91    3.59
   6  -1  10   38.79    2.82
   6  -1  10   35.61    2.21
  -1  -5  10   33.85    2.67
  -6   4 -10  231.67   11.87
   2  -6 -10  247.41   11.40
   4   2 -10  237.06   11.22
   4   2 -10  233.40   11.85
   4   2 -10  239.21   12.16
   4   2 -10  241.33   11.45
  -6   4 -10  237.46   12.13
   2  -6 -10  245.61   11.66
  -6   4 -10  239.84   11.89
  -4  -2  10  241.94   11.72
  -2   6  10  238.08   12.40
  -2   6  10  237.68   11.26
   6  -4  10  234.91   11.55
   6  -4  10  235.38   11.12
  -2   6  10  246.03   11.65
  -2   6  10  228.85   11.30
  -4  -2  10  227.40   10.99
  -2   6  10  234.62   11.90
  -1  -6 -10   -0.13    0.84
  -1  -6 -10    0.23    0.79
   7  -1 -10    2.91    1.41
  -6   7 -10   -0.18    0.85
  -6   7 -10    1.40    1.33
   6  -7  10   -0.25    0.73
  -7   1  10   -0.52    0.82
   1   6  10   -0.99    0.80
   1   6  10   -0.69    0.97
   1   6  10    0.49    0.55
  -6  10 -10   40.57    3.75
  10  -4 -10   36.40    4.22
  10  -4 -10   39.80    3.19
  -6  10 -10   39.97    4.93
  -4  -6 -10   42.60    4.04
  -4  -6 -10   47.14    4.70
   6 -10  10   42.94    3.97
   6 -10  10   41.93    3.24
   4   6  10   40.21    3.77
   4   6  10   43.31    4.08
 -10   4  10   36.32    3.86
  -7  -6 -10   -0.03    1.70
  13  -7 -10   -1.87    1.80
  -6  13 -10   -1.27    1.73
  -6  13 -10   -0.56    2.36
 -13   7  10    2.55    2.98
   7   6  10    1.21    1.68
   6 -13  10   -1.38    2.24
  -3  10 -10    0.75    1.63
  -7  -3 -10   -0.13    1.18
  -7  -3 -10   -0.50    1.48
  10  -7 -10   -1.80    1.14
  -3  10 -10    1.12    1.29
  -3  10 -10    2.43    2.08
  -3  10 -10    1.24    1.33
 -10   7  10    2.38    2.40
   3 -10  10   -0.63    1.44
   3 -10  10    1.02    1.32
   7   3  10    0.11    1.13
 -10   7  10    0.59    1.06
   0   7 -10    1.38    1.09
   0   7 -10    0.25    1.05
  -7   0 -10   -0.48    0.88
   7  -7 -10   -0.05    1.21
   0   7 -10    0.60    0.94
  -7   0 -10    0.26    1.11
   7   0  10    0.69    0.99
  -7   7  10    1.02    1.89
  -7   7  10    0.70    0.80
   0  -7  10    0.74    1.21
   7   0  10    1.85    0.86
   7   0  10    3.13    1.40
   4  -7 -10    1.22    0.75
  -7   3 -10    2.17    1.36
   3   4 -10    1.52    0.83
   4  -7 -10    0.53    0.65
   3   4 -10    1.51    1.18
   3   4 -10    1.24    1.04
   3   4 -10    1.06    0.96
   7  -3  10   -0.57    0.65
  -4   7  10    0.46    0.72
  -4   7  10    1.64    1.52
  -4   7  10    1.22    1.52
   7  -3  10    1.17    0.98
  -4   7  10    3.61    0.81
  -3  -4  10    0.32    0.92
  -7   6 -10    0.71    0.87
   6   1 -10   -1.13    0.61
   1  -7 -10    1.12    0.88
   6   1 -10    0.58    1.10
  -7   6 -10    0.43    1.09
   1  -7 -10    0.32    0.84
   6   1 -10    1.19    1.34
  -1   7  10    1.45    1.03
   7  -6  10   -0.04    0.77
  -1   7  10    0.11    1.12
  -6  -1  10   -0.39    0.75
  -1   7  10   -0.59    0.51
  -1   7  10    0.58    1.30
  -7   9 -10    5.58    2.34
   9  -2 -10    6.40    2.14
  -2  -7 -10    5.87    1.63
  -7   9 -10    5.56    1.48
  -2  -7 -10    4.57    1.70
   2   7  10    5.02    1.70
   2   7  10    6.03    1.64
  -9   2  10    3.30    1.31
   7  -9  10    5.23    1.38
  -5  -7 -10    0.96    1.57
  -7  12 -10   -2.58    2.12
  -7  12 -10    0.88    1.56
  12  -5 -10    1.21    1.99
   5   7  10   -1.57    1.34
   7 -12  10   -1.02    1.57
 -12   5  10    2.34    2.57
   5   7  10    0.70    1.50
   7 -12  10   -0.50    1.91
  -4  12 -10   34.36    3.99
  -8  -4 -10   35.68    3.79
  -4  12 -10   25.85    3.59
  12  -8 -10   33.67    4.08
  12  -8 -10   29.91    3.32
  -4  12 -10   29.19    4.99
   8   4  10   25.96    3.18
 -12   8  10   20.42    4.65
   4 -12  10   24.45    3.95
  -8  -1 -10    0.37    1.55
  -8  -1 -10    0.64    1.15
  -1   9 -10    0.46    1.13
   9  -8 -10    0.53    1.48
  -1   9 -10    0.23    1.30
  -1   9 -10    1.57    1.63
  -9   8  10    4.06    2.54
   8   1  10    0.31    1.03
   1  -9  10    1.73    1.57
  -9   8  10    2.19    1.16
   2   6 -10  217.86   10.99
   6  -8 -10  233.76   11.85
   2   6 -10  208.92   11.09
  -8   2 -10  197.05   11.47
   2   6 -10  225.63   11.54
  -6   8  10  199.60   12.79
  -2  -6  10  218.42   11.45
  -6   8  10  226.61   10.86
   8  -2  10  220.50   11.24
   8  -2  10  219.46   11.08
   5   3 -10   83.63    5.33
   5   3 -10   78.41    4.75
   3  -8 -10   75.99    4.87
  -8   5 -10   85.78    4.98
   5   3 -10   75.80    5.61
   5   3 -10   83.16    4.65
   3  -8 -10   84.72    4.72
  -8   5 -10   78.52    5.31
  -3   8  10   72.13    4.93
  -3   8  10   79.95    6.15
   8  -5  10   81.02    4.94
  -3   8  10   76.40    4.59
  -3   8  10   83.48    5.56
  -3   8  10   74.68    4.60
  -5  -3  10   74.64    4.86
  -8   8 -10  348.39   16.52
   8   0 -10  353.87   17.94
   0  -8 -10  339.50   16.85
   8   0 -10  351.03   17.24
  -8   8 -10  341.29   17.80
   0  -8 -10  353.82   17.41
   0   8  10  356.72   17.11
   0   8  10  330.86   17.27
   8  -8  10  334.36   16.76
  -8   0  10  345.40   16.96
  -8  11 -10   88.04    7.10
  11  -3 -10   74.75    5.51
  11  -3 -10   81.57    6.42
  -3  -8 -10   76.15    6.82
  -3  -8 -10   85.02    5.76
 -11   3  10   79.98    5.74
   3   8  10   90.22    5.90
   3   8  10   74.36    5.83
   8 -11  10   82.36    5.44
  -2  11 -10   29.75    4.23
  11  -9 -10   35.10    3.92
  -2  11 -10   32.26    3.73
  11  -9 -10   29.17    3.36
  -2  11 -10   32.62    3.84
 -11   9  10   38.90    5.96
 -11   9  10   32.47    3.26
   2 -11  10   27.58    4.12
   1   8 -10   20.89    3.01
   8  -9 -10   22.61    3.04
   1   8 -10   21.73    2.81
   1   8 -10   15.38    2.51
  -1  -8  10   23.02    3.18
  -8   9  10   13.85    2.09
   9  -1  10   22.92    2.88
  -8   9  10   13.48    3.77
   9  -1  10   22.11    3.13
   4   5 -10    7.73    1.65
   4   5 -10   11.04    2.55
  -9   4 -10   10.15    2.13
   5  -9 -10    7.93    2.24
   4   5 -10   14.14    2.49
   4   5 -10    9.79    1.73
  -5   9  10    9.00    1.62
  -4  -5  10   11.97    2.10
   9  -4  10    9.44    1.90
  -5   9  10    7.81    2.91
   9  -4  10   10.50    1.75
  -9   7 -10    0.43    1.41
   7   2 -10    0.30    1.81
   7   2 -10    1.98    1.43
   2  -9 -10    0.12    1.04
   7   2 -10    0.87    0.98
   2  -9 -10    2.58    1.47
  -2   9  10    1.75    1.42
  -2   9  10    2.77    1.65
  -7  -2  10    1.34    1.09
   9  -7  10   -0.01    1.11
  -7  -2  10    1.34    1.19
  -2   9  10    4.09    1.20
  -2   9  10    3.75    2.11
  10  -1 -10   -0.12    1.82
  10  -1 -10    0.98    1.51
  -9  10 -10   -1.09    1.80
  -1  -9 -10    1.69    1.36
  -1  -9 -10   -1.23    1.39
   1   9  10    2.27    1.44
 -10   1  10    1.45    1.32
   9 -10  10   -0.25    1.07
   1   9  10    0.90    1.74
   9 -10  10    0.66    1.33
  13  -4 -10    6.65    3.00
  -4  -9 -10    5.40    2.38
  -9  13 -10    2.08    3.09
   4   9  10    3.43    2.34
   9 -13  10    6.47    2.40
   9 -13  10    4.08    2.14
   4   9  10    6.57    2.33
  13 -10 -10   -1.65    2.32
  -3  13 -10    5.39    3.42
  -3  13 -10   -0.30    2.65
   0  10 -10   51.22    5.33
   0  10 -10   43.88    4.39
   0  10 -10   44.17    4.51
  10 -10 -10   53.91    4.88
   0 -10  10   44.04    4.79
 -10  10  10   40.82    3.79
 -10  10  10   37.47    6.04
   3   7 -10    0.43    1.53
   7 -10 -10   -0.92    1.54
   3   7 -10    0.24    1.09
   3   7 -10    1.29    1.32
  10  -3  10    0.23    1.25
  -7  10  10    1.19    1.12
  10  -3  10    1.56    1.54
  -7  10  10   -1.99    2.25
  -3  -7  10   -0.86    1.19
   6   4 -10   58.87    5.28
   6   4 -10   53.63    5.72
 -10   6 -10   60.32    4.83
   6   4 -10   55.87    4.09
  10  -6  10   54.83    4.33
  -4  10  10   52.26    6.43
  -6  -4  10   54.80    4.47
  -4  10  10   60.45    4.52
  -4  10  10   63.45    6.04
  -6  -4  10   59.83    4.29
  -4  10  10   56.96    3.97
 -10   9 -10   -0.49    1.62
   9   1 -10   -1.22    1.74
   1 -10 -10   -0.63    1.39
   9   1 -10    2.12    1.50
   1 -10 -10   -1.19    1.24
  10  -9  10   -0.47    1.13
  -1  10  10   -0.49    1.81
  -9  -1  10    1.11    1.17
  -1  10  10    1.67    1.52
  12  -2 -10   20.17    3.95
  12  -2 -10   19.27    3.05
  -2 -10 -10   18.14    3.13
 -10  12 -10   14.27    3.73
 -12   2  10   15.82    2.94
  10 -12  10   21.10    3.34
  10 -12  10   17.69    2.95
   2  10  10   15.48    3.28
   2  10  10   28.05    3.84
  -1  12 -10    0.84    2.03
  12 -11 -10    1.69    1.67
  -1  12 -10    0.74    4.37
  -1  12 -10    1.99    2.17
 -12  11  10   -0.12    3.67
 -12  11  10   -1.58    1.59
   2   9 -10    8.54    2.15
   2   9 -10    6.38    2.68
   9 -11 -10    8.95    2.43
   2   9 -10   12.70    2.57
  -9  11  10    8.56    3.98
  -9  11  10    6.05    1.76
  11  -2  10   11.81    2.42
   5   6 -10   20.29    2.80
   5   6 -10   18.48    2.73
 -11   5 -10   23.98    3.47
   5   6 -10   23.27    3.53
   6 -11 -10   21.35    3.40
  -5  -6  10   14.95    2.80
  -6  11  10   19.18    2.56
  -5  -6  10   18.56    2.72
  -6  11  10   14.78    4.28
  11  -5  10   22.50    3.02
   8   3 -10   65.09    5.78
 -11   8 -10   49.55    5.24
   3 -11 -10   58.04    4.46
   8   3 -10   56.56    6.39
  -3  11  10   54.90    4.10
  -3  11  10   52.96    5.81
  -3  11  10   60.89    5.37
  -3  11  10   61.42    7.00
  -8  -3  10   56.92    4.38
  11  -8  10   61.11    5.14
   0 -11 -10   34.47    4.06
 -11  11 -10   38.12    5.01
  11   0 -10   40.95    4.19
  11   0 -10   37.87    5.12
  11 -11  10   41.51    4.36
   0  11  10   42.26    4.98
   0  11  10   35.76    4.32
 -11   0  10   32.65    3.70
  11 -11  10   32.47    3.87
   1  11 -10    4.59    2.30
  11 -12 -10    3.19    1.92
   1  11 -10    6.76    2.66
   1  11 -10    5.65    3.02
 -11  12  10    5.56    2.02
 -11  12  10    3.52    3.81
   4   8 -10   44.90    5.28
   4   8 -10   57.62    5.02
   4   8 -10   53.20    4.97
 -12   4 -10   49.15    5.00
  -8  12  10   43.44    4.19
  -8  12  10   43.17    6.77
   7   5 -10   -0.34    1.49
   5 -12 -10   -0.72    2.24
   7   5 -10    2.29    2.05
 -12   7 -10    1.84    1.96
  12  -7  10    0.04    1.46
  -5  12  10    1.44    3.04
  12  -7  10   -0.01    1.45
  -5  12  10   -1.06    1.21
  10   2 -10   21.55    4.53
 -12  10 -10   15.75    3.71
   2 -12 -10   28.21    3.62
  10   2 -10   21.53    3.59
  -2  12  10   20.08    3.41
  12 -10  10   21.42    3.07
  -2  12  10   18.94    3.96
  12 -10  10   22.55    3.27
   3  10 -10   -0.90    4.17
 -10  13  10    2.75    6.28
   6   7 -10    1.81    2.40
   6   7 -10    3.53    2.03
 -13   6 -10    2.19    3.21
  13  -6  10    1.73    2.13
  -7  13  10   -0.56    3.71
  -7  13  10    4.42    1.81
   9   4 -10    1.81    2.34
 -13   9 -10   -3.80    2.22
  13  -9  10    1.71    2.00
  -4  13  10    5.04    3.48
  13  -9  10    0.60    1.72
   1   0 -11    2.01    0.68
  -1   1 -11    3.02    1.24
   1   0 -11    2.59    0.73
   0  -1 -11    1.65    0.73
   1   0 -11    2.38    0.90
   0  -1 -11    1.35    0.85
   0   1  11    1.34    0.37
   0   1  11    2.73    0.66
  -1   0  11    1.54    0.64
  -1   0  11    2.13    0.56
   1  -1  11    1.10    0.66
  -1   0  11    2.15    0.68
   0   1  11    2.34    0.66
   0   1  11    2.36    0.75
   1  -1  11    1.97    0.73
   2  -2 -11  526.66   27.45
   0   2 -11  596.00   26.85
   0   2 -11  651.62   27.29
  -2   0 -11  595.88   27.24
  -2   0 -11  588.82   27.64
   0   2 -11  587.53   27.11
   0  -2  11  602.63   27.29
   2   0  11  616.85   26.81
   0  -2  11  580.59   27.40
  -2   2  11  610.84   26.98
   2   0  11  629.95   27.11
  -2   2  11  606.13   26.94
   2   0  11  617.57   27.37
   0  -2  11  617.77   27.00
  -2   2  11  593.10   27.01
  -1  -2 -11   25.28    2.15
  -2   3 -11   26.58    1.83
  -2   3 -11   28.66    2.06
   3  -1 -11   29.98    2.31
  -2   3 -11   29.74    2.25
  -1  -2 -11   24.47    1.90
  -2   3 -11   32.17    1.64
   3  -1 -11   28.70    1.47
   1   2  11   28.17    2.00
  -3   1  11   26.12    1.65
  -3   1  11   29.28    1.99
  -3   1  11   28.10    1.83
   1   2  11   26.84    1.85
   1   2  11   31.36    2.02
   1   2  11   30.32    1.79
   1   2  11   26.15    1.60
   2  -3  11   28.38    1.97
   2  -3  11   27.45    1.86
  -1   4 -11   15.07    1.96
   4  -3 -11   13.57    1.94
  -1   4 -11   11.67    1.29
  -1   4 -11    8.91    1.29
  -3  -1 -11   14.61    1.89
  -3  -1 -11   12.11    1.42
  -1   4 -11   11.90    1.47
   1  -4  11   14.45    1.59
  -4   3  11   12.93    1.24
   3   1  11   13.86    1.31
  -4   3  11   14.03    1.51
   3   1  11   12.63    1.71
   1  -4  11   13.82    1.22
   3   1  11   15.53    1.28
   1  -3 -11    0.87    0.56
  -3   2 -11    2.58    1.30
   2   1 -11    0.71    0.41
   1  -3 -11    0.89    0.63
   2   1 -11    2.25    0.72
   2   1 -11    1.15    0.67
  -3   2 -11    1.47    0.55
  -1   3  11    0.95    0.42
  -1   3  11    2.72    0.83
  -1   3  11    1.75    0.73
  -2  -1  11    1.63    0.72
   3  -2  11    0.38    0.56
   3  -2  11    0.61    0.55
  -1   3  11    0.89    0.46
  -2  -1  11    0.18    0.55
  -3   5 -11   29.03    2.36
  -3   5 -11   35.67    2.08
  -2  -3 -11   32.21    2.58
  -3   5 -11   33.16    2.17
  -2  -3 -11   32.31    2.35
   5  -2 -11   31.88    3.04
  -3   5 -11   29.01    2.57
   3  -5  11   30.71    2.12
   2   3  11   32.91    2.29
   3  -5  11   28.07    2.26
   2   3  11   29.32    2.26
   2   3  11   31.73    2.24
   2   3  11   33.55    1.91
  -5   2  11   35.67    2.47
  -5   2  11   31.23    1.91
   6  -4 -11  232.21   12.06
  -4  -2 -11  232.84   11.47
  -2   6 -11  241.15   12.39
  -4  -2 -11  228.58   11.93
  -2   6 -11  223.41   11.56
  -2   6 -11  245.95   11.53
  -2   6 -11  233.30   11.40
   4   2  11  230.85   11.64
  -6   4  11  239.77   11.17
   2  -6  11  250.93   11.61
   4   2  11  242.62   11.35
   4   2  11  233.15   11.32
  -6   4  11  230.05   11.63
   2  -6  11  243.76   11.13
   1   3 -11    2.52    0.78
   1   3 -11    3.34    0.86
   3  -4 -11    2.70    0.70
   1   3 -11    2.46    0.68
  -4   1 -11    1.96    0.76
  -4   1 -11    3.61    1.12
   1   3 -11    2.53    0.79
   3  -4 -11    2.45    0.68
  -1  -3  11    1.71    0.95
  -1  -3  11    1.61    0.86
   4  -1  11    4.06    0.76
   4  -1  11    1.91    0.63
  -1  -3  11    2.78    0.47
   4  -1  11    2.38    0.45
  -3   4  11    2.19    0.72
   4  -1  11    2.63    0.91
  -3   4  11    3.25    0.66
  -3   4  11    1.76    1.00
  -4   4 -11  179.22    8.84
   4   0 -11  181.85    8.75
  -4   4 -11  199.17    9.53
   4   0 -11  201.26    9.81
   0  -4 -11  185.38    9.23
   0  -4 -11  191.32    9.55
  -4   4 -11  201.73    9.97
   4   0 -11  189.48    9.19
  -4   4 -11  192.17    9.65
   4  -4  11  183.52    9.26
   4  -4  11  184.56    9.23
  -4   0  11  194.45    9.04
  -4   0  11  196.87    9.48
   0   4  11  192.38    8.97
  -4   0  11  189.49    8.72
   0   4  11  184.99    9.34
   0   4  11  193.92    9.43
   0   4  11  205.32    9.62
  -4   7 -11   11.20    2.14
  -4   7 -11   11.36    1.55
  -3  -4 -11   13.08    2.02
  -3  -4 -11   11.50    1.70
   7  -3 -11   14.91    2.29
  -4   7 -11   14.31    1.99
  -7   3  11   11.98    1.28
   4  -7  11   12.10    1.77
   3   4  11   11.46    1.67
   3   4  11   13.42    1.48
  -7   3  11   12.82    1.88
   3   4  11   10.88    1.57
   4  -7  11   12.08    1.50
  -3   8 -11   47.65    3.41
  -3   8 -11   49.89    3.54
  -5  -3 -11   40.74    3.25
   8  -5 -11   38.62    4.06
  -3   8 -11   43.46    4.70
  -5  -3 -11   43.64    3.75
  -3   8 -11   46.05    3.50
   5   3  11   45.87    3.22
  -8   5  11   46.33    3.63
  -8   5  11   47.31    2.98
   3  -8  11   49.88    3.05
   5   3  11   49.70    3.34
   3  -8  11   42.77    3.40
   0   5 -11   65.74    4.14
  -5   0 -11   69.64    4.06
   0   5 -11   64.23    4.11
  -5   0 -11   73.20    4.56
   0   5 -11   68.91    4.11
   5  -5 -11   65.29    4.64
   5   0  11   73.00    4.24
   0  -5  11   69.14    4.71
   5   0  11   72.26    3.71
   5   0  11   68.80    4.38
  -5   5  11   71.13    3.88
   5   0  11   67.52    3.66
   0  -5  11   72.75    4.23
  -5   5  11   60.48    5.10
   3   2 -11   99.14    5.26
   3   2 -11   95.46    4.99
  -5   3 -11   93.58    5.33
   2  -5 -11  103.92    5.37
   3   2 -11   98.11    5.64
   3   2 -11  103.07    5.59
  -5   3 -11   93.65    6.08
  -5   3 -11   93.09    4.79
   2  -5 -11  101.74    5.15
  -3  -2  11   99.85    5.54
  -2   5  11  100.17    5.36
   5  -3  11   99.77    5.33
  -2   5  11   97.38    5.78
  -2   5  11   94.03    5.58
  -2   5  11   94.55    5.00
  -3  -2  11   96.27    4.99
   5  -3  11  103.93    4.93
  -5   6 -11   26.18    1.80
  -5   6 -11   30.31    3.10
   6  -1 -11   25.85    1.92
  -1  -5 -11   28.64    2.59
  -5   6 -11   26.87    2.56
   6  -1 -11   25.32    2.94
  -1  -5 -11   21.88    2.26
   1   5  11   29.38    2.69
   1   5  11   25.92    1.77
   5  -6  11   21.78    2.18
   1   5  11   23.21    2.48
  -6   1  11   25.77    2.53
  -5   9 -11    8.41    1.80
   9  -4 -11    8.78    2.13
   9  -4 -11    8.16    1.44
  -5   9 -11   12.73    2.73
  -5   9 -11    7.33    1.53
  -4  -5 -11   10.82    1.85
  -4  -5 -11    6.85    1.84
   4   5  11    7.08    1.47
   5  -9  11    7.02    1.37
  -9   4  11    6.80    1.64
   4   5  11    9.17    1.80
   5  -9  11   10.26    1.87
  10  -6 -11   23.12    3.27
  -4  10 -11   21.55    2.96
  -6  -4 -11   23.47    3.40
  -4  10 -11   28.10    3.11
  -6  -4 -11   24.74    2.97
  10  -6 -11   26.21    2.76
  -4  10 -11   24.18    3.93
 -10   6  11   22.85    4.31
   4 -10  11   28.75    3.20
   4 -10  11   22.73    3.45
   6   4  11   32.08    3.07
 -10   6  11   23.59    2.41
   6   4  11   24.67    2.83
  -1   7 -11   12.83    2.00
  -1   7 -11   10.24    1.89
  -1   7 -11   13.78    1.89
   7  -6 -11   13.05    2.27
  -1   7 -11   13.22    2.72
  -6  -1 -11   13.54    2.20
  -6  -1 -11   13.26    1.85
  -7   6  11   13.09    3.06
   1  -7  11   10.99    2.19
   6   1  11   16.42    2.30
   6   1  11   12.30    1.59
   1  -7  11   15.52    2.04
  -7   6  11   13.94    1.66
   4  -6 -11   77.31    5.41
   2   4 -11   81.04    4.74
   4  -6 -11   81.77    4.36
   2   4 -11   91.66    5.02
  -6   2 -11   65.53    5.10
   2   4 -11   85.85    4.63
   2   4 -11   82.46    5.10
   4  -6 -11   83.45    4.48
   6  -2  11   73.84    4.73
  -4   6  11   83.05    4.50
   6  -2  11   85.36    4.60
   6  -2  11   85.56    4.41
  -2  -4  11   83.42    4.56
  -4   6  11   78.94    5.71
  -2  -4  11   78.32    5.07
  -6   5 -11   -0.89    0.80
   5   1 -11   -1.12    1.04
   5   1 -11    0.61    1.01
   1  -6 -11    1.11    0.78
   5   1 -11    0.19    0.66
  -6   5 -11    1.03    0.91
   1  -6 -11    0.76    0.83
   5   1 -11    0.63    0.54
  -1   6  11   -0.07    0.87
  -5  -1  11    0.43    0.52
   6  -5  11    1.14    0.85
  -1   6  11    1.49    1.29
  -1   6  11    0.94    0.60
  -5  -1  11    0.07    0.77
  -1   6  11    0.09    0.83
  -6   8 -11  161.42    8.22
  -6   8 -11  146.87    9.03
  -2  -6 -11  160.42    8.26
  -2  -6 -11  141.86    8.56
   8  -2 -11  147.43    8.90
   2   6  11  155.48    8.27
   6  -8  11  155.68    8.03
   2   6  11  152.93    8.38
   6  -8  11  159.82    8.36
  -8   2  11  138.47    8.27
  11  -5 -11   11.04    2.59
  11  -5 -11   11.87    2.66
  -5  -6 -11    7.76    2.01
  -5  -6 -11   11.01    2.69
  -6  11 -11    8.48    3.13
  -6  11 -11   10.57    2.20
   5   6  11    8.93    2.00
   6 -11  11    8.23    2.06
   5   6  11   14.03    2.46
   6 -11  11    9.64    1.96
  12  -7 -11   -0.46    1.40
  12  -7 -11   -0.22    1.68
  -5  12 -11   -3.07    2.28
  -7  -5 -11    2.49    1.65
  -5  12 -11    0.12    1.51
   5 -12  11    1.69    1.97
   7   5  11   -1.50    1.39
   5 -12  11   -2.15    1.74
 -12   7  11    0.13    2.72
  -7  -2 -11    0.35    1.40
  -7  -2 -11    0.88    1.18
  -2   9 -11    0.01    1.33
   9  -7 -11   -0.03    1.34
  -2   9 -11    0.39    1.89
  -2   9 -11    0.24    1.15
  -2   9 -11    0.39    1.19
  -9   7  11    0.33    0.85
   7   2  11    0.82    1.03
  -9   7  11    0.01    1.94
   2  -9  11   -0.27    1.10
   2  -9  11    1.69    1.53
  -7   1 -11   -0.26    1.07
  -7   1 -11    1.34    1.00
   1   6 -11    0.59    1.06
   1   6 -11   -0.08    0.88
   1   6 -11    0.73    0.90
   6  -7 -11    1.81    1.33
   7  -1  11    1.56    1.00
  -6   7  11    2.03    0.86
   7  -1  11    1.30    1.21
   7  -1  11    1.55    0.98
  -6   7  11   -0.77    1.37
  -1  -6  11   -0.16    1.10
   4   3 -11    0.25    1.20
  -7   4 -11    3.52    1.27
   4   3 -11    3.58    0.94
   4   3 -11    5.56    1.23
   3  -7 -11    3.06    0.98
  -7   4 -11    4.12    1.58
  -7   4 -11    1.59    1.26
   3  -7 -11    3.73    1.07
   4   3 -11    1.73    1.21
   7  -4  11    4.18    1.18
  -4  -3  11    2.31    1.10
  -3   7  11    2.64    1.44
  -3   7  11    4.02    0.98
  -3   7  11    2.49    1.08
   7  -4  11    2.85    0.87
  -3   7  11    2.44    1.59
   7   0 -11    0.81    1.20
   0  -7 -11    0.91    1.09
   0  -7 -11    0.41    0.89
  -7   7 -11    0.07    0.85
   7   0 -11    0.99    0.75
   7   0 -11   -0.36    1.26
  -7   7 -11    1.50    1.34
   0   7  11   -0.05    0.66
  -7   0  11   -0.81    0.77
   0   7  11    0.81    1.10
   0   7  11    1.43    1.03
   7  -7  11    0.86    0.90
  -7   0  11   -0.60    0.59
  -7  10 -11    3.06    2.03
  -3  -7 -11    1.67    1.66
  10  -3 -11    4.88    1.96
  -3  -7 -11    2.67    1.62
  -7  10 -11    2.96    1.42
   3   7  11    3.42    1.44
   7 -10  11    2.76    1.53
   7 -10  11    1.94    1.24
 -10   3  11    2.62    1.44
   3   7  11    0.78    1.33
  13  -6 -11   -0.30    1.99
  -7  13 -11    0.14    2.85
  -6  -7 -11   -0.50    1.59
   7 -13  11    0.09    1.84
   6   7  11    0.26    1.78
   6   7  11    0.06    1.88
 -13   6  11   -1.26    2.59
   7 -13  11   -1.03    1.99
  -8  -3 -11   48.82    5.16
  -3  11 -11   33.77    3.88
  -8  -3 -11   41.19    4.12
  11  -8 -11   47.10    4.06
  -3  11 -11   41.65    4.25
  11  -8 -11   43.97    4.63
 -11   8  11   43.71    3.65
   8   3  11   39.09    3.79
 -11   8  11   29.68    5.23
   3 -11  11   40.83    4.82
   0   8 -11  262.56   13.88
   8  -8 -11  283.42   14.36
   0   8 -11  265.42   13.77
  -8   0 -11  264.33   13.45
   0   8 -11  280.73   14.24
  -8   0 -11  262.35   14.26
   8   0  11  273.38   14.05
  -8   8  11  298.05   13.54
   8   0  11  309.98   14.23
  -8   8  11  243.03   15.67
   0  -8  11  262.97   14.35
   3   5 -11   96.53    5.99
   5  -8 -11   83.10    6.17
   3   5 -11   94.12    6.31
  -8   3 -11   95.83    6.20
   3   5 -11   88.53    5.51
   3   5 -11   89.90    5.36
  -3  -5  11  102.52    5.96
   8  -3  11   94.16    5.33
  -5   8  11   78.96    6.79
   8  -3  11   89.89    5.59
   8  -3  11   91.30    5.06
  -5   8  11   90.04    5.23
   6   2 -11  295.88   14.57
   6   2 -11  281.15   14.86
   2  -8 -11  275.79   13.92
   6   2 -11  274.26   13.42
  -8   6 -11  282.46   14.27
   6   2 -11  280.27   14.18
  -8   6 -11  275.38   13.58
   2  -8 -11  270.07   13.53
   8  -6  11  274.74   13.75
  -2   8  11  271.54   13.87
  -2   8  11  273.78   13.30
  -2   8  11  264.70   14.19
  -6  -2  11  278.94   13.83
  -2   8  11  295.78   15.11
  -1  -8 -11    9.48    2.21
  -8   9 -11    7.93    1.74
  -1  -8 -11   12.08    2.21
   9  -1 -11   11.12    2.13
   9  -1 -11   10.69    2.57
  -8   9 -11    9.31    2.47
   1   8  11   11.35    2.24
   1   8  11   12.81    2.32
   8  -9  11   14.72    2.21
  -9   1  11   10.87    2.07
  -4  -8 -11   43.15    4.55
  12  -4 -11   42.49    4.28
  12  -4 -11   36.40    4.77
  -8  12 -11   37.06    5.26
   8 -12  11   43.79    4.08
   8 -12  11   41.82    4.45
   4   8  11   49.84    4.64
   4   8  11   41.16    4.66
  13  -9 -11    4.43    2.77
  13  -9 -11    5.06    2.21
  -4  13 -11    4.03    2.39
  -4  13 -11    4.38    2.60
 -13   9  11    8.05    3.93
  -1  10 -11    8.08    2.13
  10  -9 -11    9.93    2.45
  -1  10 -11   10.15    2.75
  -1  10 -11    7.86    2.09
 -10   9  11    7.39    3.06
 -10   9  11   11.51    2.02
   1 -10  11   11.05    2.64
   2   7 -11   39.18    3.96
   2   7 -11   34.25    3.49
   7  -9 -11   39.88    4.20
   2   7 -11   30.51    3.27
  -2  -7  11   35.35    3.82
  -7   9  11   22.41    4.66
   9  -2  11   37.97    3.72
   9  -2  11   25.45    3.03
  -7   9  11   34.52    3.15
   5   4 -11    6.93    1.50
   4  -9 -11    6.14    1.44
   5   4 -11    7.89    1.61
  -9   5 -11    6.89    1.83
   5   4 -11   10.02    2.29
   5   4 -11    8.83    2.52
   9  -5  11    6.82    1.72
  -4   9  11    7.02    1.42
  -4   9  11    8.68    2.75
  -5  -4  11    7.69    1.67
  -4   9  11    7.20    2.23
   8   1 -11    4.59    2.24
   8   1 -11    3.67    1.67
  -9   8 -11    2.69    1.79
   1  -9 -11    5.29    1.51
   1  -9 -11    0.86    1.35
  -1   9  11    3.12    1.17
  -1   9  11    2.98    1.58
  -1   9  11    1.25    1.52
   9  -8  11    1.41    1.28
  -8  -1  11    2.58    1.30
  -2  -9 -11    4.06    2.00
  11  -2 -11    1.81    2.08
  -9  11 -11    2.92    2.38
  11  -2 -11    2.61    1.81
   9 -11  11    2.38    1.57
   2   9  11    2.83    1.76
   2   9  11    2.53    1.80
   9 -11  11    4.37    1.72
 -11   2  11    5.51    1.81
  12 -10 -11   22.28    4.56
  -2  12 -11   28.28    4.02
  12 -10 -11   24.53    3.39
  -2  12 -11   29.95    3.97
 -12  10  11   34.22    6.12
 -12  10  11   27.24    3.22
   9 -10 -11    1.74    1.78
   1   9 -11   -0.75    1.57
   1   9 -11   -0.69    1.24
   1   9 -11    1.53    1.48
  -1  -9  11   -1.04    1.53
  10  -1  11    1.55    1.38
  -9  10  11    1.03    2.74
  -9  10  11    3.01    1.36
   4   6 -11   52.63    5.10
   6 -10 -11   47.39    4.96
   4   6 -11   54.92    3.98
 -10   4 -11   52.67    4.34
   4   6 -11   47.79    3.95
  -6  10  11   52.67    3.88
  -6  10  11   45.51    6.14
  -4  -6  11   55.83    4.23
  10  -4  11   53.45    3.97
  10  -4  11   53.76    4.64
   7   3 -11   -0.32    0.96
   7   3 -11   -1.59    1.16
   7   3 -11   -1.39    1.76
   3 -10 -11   -0.11    1.12
 -10   7 -11   -1.46    1.33
   3 -10 -11    2.40    1.43
  10  -7  11    1.56    1.38
  -3  10  11   -0.42    1.87
  -3  10  11    0.16    1.05
  -7  -3  11    0.05    1.35
  -3  10  11   -1.09    1.49
  -3  10  11    0.88    1.41
  -7  -3  11    0.15    1.03
 -10  10 -11   39.97    4.85
  10   0 -11   44.92    5.45
  10   0 -11   44.56    4.45
   0 -10 -11   40.42    4.14
   0  10  11   29.76    3.88
  10 -10  11   42.87    4.15
   0  10  11   39.55    4.59
  10 -10  11   37.35    3.94
 -10   0  11   30.71    3.60
  11 -11 -11   21.51    3.15
   0  11 -11   27.02    3.68
   0  11 -11   20.98    3.36
   0  11 -11   26.38    4.45
 -11  11  11   16.75    4.91
 -11  11  11   21.45    2.82
   3   8 -11   63.60    4.91
   8 -11 -11   59.82    5.67
   3   8 -11   59.91    4.80
 -11   3 -11   58.29    4.95
   3   8 -11   56.24    5.75
  11  -3  11   61.56    4.72
  11  -3  11   55.05    6.95
  -8  11  11   49.39    7.15
  -8  11  11   64.78    4.47
   6   5 -11   35.31    4.21
   6   5 -11   31.87    3.39
   5 -11 -11   18.89    3.66
 -11   6 -11   31.45    4.04
  -6  -5  11   34.65    3.54
  -5  11  11   21.50    4.79
  -5  11  11   25.85    2.94
  11  -6  11   35.98    3.77
  -6  -5  11   27.98    3.57
  11  -6  11   27.54    2.96
   9   2 -11   19.38    4.00
 -11   9 -11   14.78    3.25
   2 -11 -11   26.05    4.17
   9   2 -11   23.16    3.52
   2 -11 -11   28.78    3.38
  -2  11  11   25.45    4.01
  11  -9  11   22.96    3.15
  -9  -2  11   21.81    2.85
  -2  11  11   27.86    3.72
  11  -9  11   23.69    3.03
  12  -1 -11    3.39    2.79
  12  -1 -11    1.85    2.15
  -1 -11 -11   -0.54    1.77
 -11  12 -11    0.96    2.69
   1  11  11    1.45    2.54
 -12   1  11    0.98    2.03
  11 -12  11    0.59    2.01
  11 -12  11   -0.46    1.88
   1  11  11    2.36    2.18
   2  10 -11    3.73    2.88
   2  10 -11    6.93    2.32
   2  10 -11    4.21    2.09
 -10  12  11    1.43    3.71
 -10  12  11    5.07    1.79
 -12   5 -11   10.90    2.89
   5   7 -11    7.32    2.08
   7 -12 -11   11.04    3.28
   5   7 -11    6.48    2.15
   5   7 -11    9.10    3.01
  -7  12  11    3.31    1.69
  12  -5  11    5.16    2.31
  -7  12  11    6.06    3.66
   8   4 -11   14.32    3.00
 -12   8 -11   12.83    3.08
   8   4 -11   11.09    3.89
  12  -8  11   11.99    2.52
  -4  12  11   16.10    3.97
  -4  12  11   17.16    4.42
  -4  12  11   11.74    2.16
  12  -8  11   13.90    2.46
  11   1 -11    0.98    2.08
 -12  11 -11   -1.30    2.37
  11   1 -11    1.00    3.09
   1 -12 -11    0.74    1.99
  12 -11  11    0.79    1.93
  -1  12  11    1.61    2.43
  12 -11  11   -1.74    1.63
  -1  12  11    1.48    2.25
   4   9 -11    3.61    2.27
   4   9 -11   -0.60    2.61
  -9  13  11    1.30    3.98
  -9  13  11    0.44    1.56
   7   6 -11    2.61    2.46
   7   6 -11    0.11    1.90
  -6  13  11    0.66    3.53
  -6  13  11    0.81    1.41
  13  -7  11    1.71    2.07
   0   0 -12  195.85   10.16
   0   0  12  199.49    9.28
   0   0  12  197.65    9.38
   0   0  12  196.74    9.45
   2  -1 -12  710.08   33.43
   2  -1 -12  694.65   33.46
  -1  -1 -12  739.93   33.30
  -1  -1 -12  756.15   33.69
  -1   2 -12  724.62   33.12
  -1   2 -12  792.74   34.00
  -1   2 -12  728.08   33.45
   1   1  12  715.30   33.35
  -2   1  12  772.29   33.16
   1   1  12  684.55   33.07
   1   1  12  744.18   33.04
   1  -2  12  764.55   33.36
   1  -2  12  713.85   33.14
  -2   1  12  787.80   33.20
  -2   1  12  760.81   33.00
   1  -2 -12   43.50    2.78
   1  -2 -12   50.96    3.07
  -2   1 -12   45.83    2.40
  -2   1 -12   49.89    3.63
   1   1 -12   44.73    2.60
   1   1 -12   47.22    2.74
  -1   2  12   45.63    2.60
  -1  -1  12   47.21    2.91
  -1  -1  12   44.03    2.45
  -1   2  12   46.62    2.94
  -1   2  12   42.78    2.53
  -1   2  12   45.92    2.53
  -1  -1  12   41.82    2.79
  -1   2  12   43.32    2.59
   2  -1  12   49.58    2.91
   2  -1  12   42.72    2.69
  -1   2  12   45.73    2.39
  -2  -2 -12    8.38    1.25
  -2  -2 -12    5.65    1.22
   4  -2 -12    6.68    1.41
  -2   4 -12    5.51    0.97
  -2   4 -12    5.96    0.79
  -2   4 -12    3.72    1.09
  -2   4 -12    4.13    1.05
   2   2  12    5.49    1.13
   2   2  12    5.20    0.81
  -4   2  12    5.11    1.01
   2  -4  12    4.49    0.86
   2  -4  12    6.18    1.07
  -4   2  12    4.34    0.71
   2   2  12    5.39    0.64
  -4   2  12    3.83    0.81
   2   2  12    5.24    0.95
   2   2  12    5.82    0.96
   0   3 -12   20.64    1.49
  -3   0 -12   20.83    1.97
   0   3 -12   22.63    2.02
   0   3 -12   21.05    1.70
  -3   0 -12   20.53    2.28
   3  -3 -12   14.83    1.79
   0   3 -12   20.53    1.63
   3  -3 -12   21.31    2.43
  -3   3  12   18.85    2.24
   0  -3  12   19.09    1.92
   0  -3  12   21.91    2.25
   3   0  12   23.13    1.37
  -3   3  12   20.52    1.56
   3   0  12   20.15    1.58
  -3   3  12   24.51    1.56
   3   0  12   23.18    2.18
   0  -3  12   18.40    1.43
  -3   3  12   19.60    1.57
   3   0 -12   60.02    3.10
  -3   3 -12   61.29    3.36
  -3   3 -12   60.03    4.35
  -3   3 -12   60.15    3.97
  -3   3 -12   64.63    3.56
   0  -3 -12   58.82    3.74
   3   0 -12   71.05    3.97
   0  -3 -12   66.11    3.57
  -3   0  12   58.81    3.13
   0   3  12   59.44    3.27
  -3   0  12   62.29    3.40
   3  -3  12   62.39    3.54
   0   3  12   60.61    3.56
   0   3  12   59.46    3.18
   3  -3  12   65.47    3.56
  -3   0  12   63.59    3.68
   0   3  12   66.60    3.57
   0   3  12   66.14    3.52
  -3  -3 -12    1.93    0.93
  -3   6 -12    3.27    0.88
   6  -3 -12    3.35    1.41
  -3   6 -12    2.60    0.88
  -3   6 -12    2.55    1.26
  -3   6 -12    4.47    1.17
  -3  -3 -12    2.65    1.11
   3   3  12    1.33    0.86
   3  -6  12    2.93    0.84
   3   3  12    3.07    0.99
   3   3  12    1.73    0.78
  -6   3  12    2.54    0.69
   3   3  12    2.66    0.59
   3  -6  12    3.65    1.05
  -6   3  12    1.47    0.95
   5  -4 -12  263.59   13.40
  -1   5 -12  259.46   12.72
  -4  -1 -12  264.03   13.20
  -1   5 -12  273.91   13.43
  -4  -1 -12  276.79   12.75
  -1   5 -12  263.10   12.77
  -1   5 -12  271.44   12.62
   1  -5  12  254.16   12.24
  -5   4  12  230.01   13.63
   4   1  12  251.18   12.93
   1  -5  12  275.46   13.32
   4   1  12  265.76   12.39
  -5   4  12  258.95   12.77
  -5   4  12  280.83   12.46
   1  -5  12  288.97   12.91
   2   2 -12  334.33   14.80
   2   2 -12  318.88   15.05
  -4   2 -12  328.56   14.87
   2  -4 -12  321.63   14.87
   2   2 -12  315.11   15.16
  -4   2 -12  320.68   15.93
   2  -4 -12  322.64   15.07
  -2   4  12  309.44   15.34
   4  -2  12  333.65   14.65
  -2  -2  12  319.01   14.98
  -2   4  12  309.30   14.74
   4  -2  12  316.24   14.84
   4  -2  12  328.68   15.10
  -2   4  12  312.65   15.36
  -2  -2  12  316.05   15.31
  -4   5 -12  352.00   16.55
  -4   5 -12  348.59   16.61
  -1  -4 -12  331.84   16.23
  -4   5 -12  337.98   15.89
   5  -1 -12  346.49   16.88
   5  -1 -12  356.24   16.11
  -1  -4 -12  329.55   16.57
   1   4  12  348.69   16.09
  -5   1  12  349.58   15.69
   1   4  12  345.90   16.34
   4  -5  12  343.83   16.18
   1   4  12  351.64   15.84
  -5   1  12  353.66   16.46
   1   4  12  341.05   16.32
  -5   1  12  359.61   16.06
   4  -5  12  352.68   16.34
   8  -4 -12   74.58    5.30
  -4   8 -12   70.24    4.62
  -4  -4 -12   71.43    5.01
  -4  -4 -12   67.38    4.46
  -4   8 -12   66.14    4.30
  -4   8 -12   70.07    5.49
   4  -8  12   69.43    4.18
  -8   4  12   67.77    4.72
  -8   4  12   75.41    4.01
   4   4  12   72.80    4.49
   4   4  12   65.36    4.35
   4  -8  12   78.38    4.71
  -2   7 -12   39.08    3.00
  -5  -2 -12   32.24    3.49
   7  -5 -12   36.12    3.68
  -2   7 -12   41.18    4.21
  -5  -2 -12   38.07    2.86
  -2   7 -12   35.91    3.17
  -2   7 -12   35.28    2.90
  -7   5  12   36.13    2.55
   2  -7  12   33.45    3.78
   5   2  12   39.89    3.54
  -7   5  12   31.88    4.27
   2  -7  12   35.99    2.44
   5   2  12   34.09    2.61
   5   2  12   37.83    2.65
   2  -7  12   38.63    2.95
  -7   5  12   39.18    3.09
   4  -5 -12   22.48    2.86
   1   4 -12   25.69    2.06
   1   4 -12   24.69    2.33
   4  -5 -12   26.98    1.98
  -5   1 -12   27.00    2.90
   1   4 -12   23.89    2.32
  -5   1 -12   21.96    2.19
   1   4 -12   21.14    2.22
   5  -1  12   23.89    1.54
  -1  -4  12   21.34    2.28
   5  -1  12   25.66    2.01
  -4   5  12   23.75    3.04
   5  -1  12   22.21    2.43
  -4   5  12   24.24    1.85
  -1  -4  12   24.87    2.67
   5  -1  12   25.14    1.82
  -5   4 -12   62.16    4.32
   4   1 -12   68.08    4.41
   1  -5 -12   63.28    3.82
   4   1 -12   63.89    3.81
   4   1 -12   64.04    3.46
  -5   4 -12   73.09    4.14
  -5   4 -12   65.67    4.63
   1  -5 -12   66.80    4.08
  -4  -1  12   68.59    4.13
  -4  -1  12   61.75    3.54
  -4  -1  12   62.58    3.17
  -1   5  12   63.43    3.97
  -1   5  12   69.82    3.62
   5  -4  12   67.87    3.32
  -1   5  12   64.80    4.11
  -1   5  12   65.59    4.34
   5  -4  12   66.76    3.88
   5  -4  12   64.69    3.90
  -2  -5 -12    7.00    1.60
   7  -2 -12    6.76    1.84
  -2  -5 -12    6.19    1.41
  -5   7 -12    5.62    1.39
  -5   7 -12    6.61    1.15
  -5   7 -12    6.55    1.86
   2   5  12    7.83    0.99
   5  -7  12    5.62    1.20
   5  -7  12    7.40    1.48
   2   5  12    7.00    1.40
  -7   2  12    7.40    1.58
   2   5  12    6.18    1.47
  -5  10 -12    7.01    1.98
  -5  -5 -12    8.09    2.27
  -5  10 -12   11.01    1.93
  -5  10 -12   11.30    2.85
  10  -5 -12   11.88    1.83
  10  -5 -12    9.37    2.35
  -5  -5 -12   11.90    2.11
   5   5  12    7.83    1.81
 -10   5  12    6.21    1.89
   5   5  12    8.48    1.97
   5 -10  12   11.19    1.79
   5 -10  12   11.06    2.23
  -6  -3 -12    0.75    1.14
  -3   9 -12    1.27    1.73
  -3   9 -12    1.13    1.37
  -3   9 -12    0.19    1.03
  -6  -3 -12    0.54    1.41
  -3   9 -12    0.52    1.21
   9  -6 -12    2.49    1.55
   6   3  12    1.25    1.05
  -9   6  12    1.64    2.13
   3  -9  12    0.76    1.52
   3  -9  12    3.13    1.39
   6   3  12    0.18    0.96
  -9   6  12    1.45    0.99
   0   6 -12   14.25    1.92
  -6   0 -12   17.13    2.47
  -6   0 -12   15.99    1.94
   6  -6 -12   17.40    2.55
   0   6 -12   20.04    2.26
   0   6 -12   16.34    2.14
   6   0  12   17.20    1.66
  -6   6  12   13.99    2.93
   0  -6  12   16.18    2.09
   6   0  12   13.94    1.95
  -6   6  12   13.25    1.65
   0  -6  12   10.73    2.13
   6   0  12   17.46    2.27
  -6   3 -12    9.96    1.56
   3   3 -12   11.12    1.46
   3   3 -12    8.51    1.78
   3   3 -12   14.23    2.15
   3   3 -12    9.93    1.55
  -6   3 -12   12.85    2.32
   3  -6 -12   14.27    1.55
   3  -6 -12   13.24    1.66
  -3   6  12   16.43    2.56
   6  -3  12   12.79    1.42
   6  -3  12   14.66    1.62
  -3   6  12   11.90    1.44
   6  -3  12   14.18    1.85
  -3   6  12   14.92    2.26
  -3  -3  12   12.48    1.40
  -3  -3  12   11.61    1.88
  -6   6 -12   26.53    3.02
   6   0 -12   25.46    3.11
   0  -6 -12   21.83    2.52
   6   0 -12   21.56    2.03
  -6   6 -12   22.40    2.45
   0  -6 -12   20.47    2.20
   0   6  12   24.23    2.53
  -6   0  12   18.35    2.32
   0   6  12   19.03    2.49
   6  -6  12   21.58    2.24
   0   6  12   22.26    2.81
   0   6  12   22.43    1.92
   9  -3 -12    4.15    1.85
  -3  -6 -12    4.44    1.73
  -6   9 -12    1.12    1.74
  -6   9 -12    0.34    1.01
  -3  -6 -12    5.82    1.66
   9  -3 -12    5.23    1.74
   3   6  12    3.21    1.45
   3   6  12    2.55    1.32
  -9   3  12    3.09    1.34
   6  -9  12    5.07    1.34
   6  -9  12    3.91    1.44
  -6  12 -12    6.68    2.11
  12  -6 -12    3.58    2.23
  -6  -6 -12    1.09    1.73
  -6  12 -12    2.22    2.53
   6   6  12    1.68    1.61
 -12   6  12    0.11    2.77
   6 -12  12    2.39    1.86
   6   6  12   -0.13    1.50
   6 -12  12    2.17    2.13
  11  -7 -12   57.24    5.27
  -4  11 -12   43.31    4.34
  11  -7 -12   53.79    4.06
  -4  11 -12   52.65    6.04
  -7  -4 -12   56.99    5.11
  -7  -4 -12   52.38    4.19
  -4  11 -12   58.13    5.07
   4 -11  12   46.80    4.65
 -11   7  12   47.26    6.27
   7   4  12   52.43    4.12
   4 -11  12   45.29    5.12
  -1   8 -12   80.89    5.34
  -7  -1 -12   87.01    5.21
  -7  -1 -12   81.18    5.77
  -1   8 -12   88.16    5.61
  -1   8 -12   83.54    5.34
   8  -7 -12   89.64    5.90
   7   1  12   84.32    4.86
   7   1  12   81.25    5.50
  -8   7  12   76.26    6.85
  -8   7  12   86.53    4.96
   1  -8  12   86.97    6.04
   1  -8  12   75.39    5.19
   2   5 -12  213.40   10.98
   2   5 -12  222.16   10.85
   2   5 -12  229.17   11.30
  -7   2 -12  196.48   11.47
   5  -7 -12  217.15   11.81
   2   5 -12  211.18   11.39
   7  -2  12  219.63   10.83
  -2  -5  12  226.79   11.56
  -2  -5  12  226.52   11.45
  -5   7  12  199.34   12.14
   7  -2  12  236.98   10.53
   7  -2  12  198.06   10.98
  -5   7  12  220.80   10.66
   2  -7 -12  119.66    6.12
   5   2 -12  111.61    6.64
   5   2 -12  114.22    7.08
   2  -7 -12  109.25    6.30
  -7   5 -12  110.70    6.46
   5   2 -12  111.49    5.74
   5   2 -12  104.11    5.97
  -7   5 -12  112.18    6.48
  -7   5 -12  106.78    6.53
  -5  -2  12  115.02    6.42
  -2   7  12  116.26    6.36
   7  -5  12  100.32    6.10
  -2   7  12  105.99    6.57
  -2   7  12  108.71    5.83
  -2   7  12  107.85    7.08
  -7   8 -12  107.77    6.23
  -1  -7 -12  101.91    6.25
  -1  -7 -12  109.58    6.83
  -7   8 -12  117.52    7.22
   8  -1 -12  111.12    7.24
   7  -8  12  105.01    6.16
   7  -8  12  108.20    6.38
  -8   1  12  115.73    6.55
   1   7  12   95.67    6.43
   1   7  12  104.66    6.37
  11  -4 -12   10.28    2.65
  -7  11 -12   14.13    3.54
  -4  -7 -12    7.92    2.05
  -7  11 -12   14.22    2.48
  -4  -7 -12   11.93    2.98
   7 -11  12   10.48    2.02
   4   7  12   10.77    2.18
 -11   4  12   12.28    2.48
   4   7  12   10.29    2.28
   7 -11  12   14.37    2.53
  13  -8 -12    2.30    2.36
  13  -8 -12    1.36    1.88
  -5  13 -12   -1.64    2.73
  -8  -5 -12   -0.64    1.80
  -5  13 -12    0.57    2.08
   5 -13  12    1.07    2.42
 -13   8  12   -1.17    3.17
   8   5  12    3.93    2.08
  -8  -2 -12   -0.67    1.15
  10  -8 -12    0.22    1.51
  -2  10 -12    0.26    1.28
  -2  10 -12   -0.45    1.65
  -2  10 -12   -0.68    1.25
  -8  -2 -12    2.82    2.02
 -10   8  12    0.59    1.09
 -10   8  12    3.09    2.63
   8   2  12    0.16    1.06
   2 -10  12   -0.05    1.67
   1   7 -12    3.34    1.39
  -8   1 -12    6.39    1.92
   1   7 -12    7.43    1.84
   1   7 -12    8.31    1.82
   7  -8 -12    3.99    1.80
   8  -1  12    7.98    1.93
  -1  -7  12    6.04    1.84
   8  -1  12    5.21    1.56
  -7   8  12    5.49    1.31
  -7   8  12    9.18    2.91
  -8   4 -12    8.60    2.01
   4   4 -12   12.45    2.29
   4  -8 -12    9.35    1.59
   4   4 -12   10.94    2.41
   4   4 -12   12.18    1.84
   4   4 -12    9.27    1.59
   4  -8 -12    8.92    1.44
  -8   4 -12   13.02    2.12
  -4   8  12   10.35    1.60
  -4   8  12    9.50    2.48
   8  -4  12   12.55    1.64
  -4  -4  12    9.41    1.89
   8  -4  12    6.85    1.57
  -4   8  12   11.38    2.46
   8  -4  12   12.07    1.65
  -8   7 -12   32.17    3.04
   7   1 -12   28.01    3.48
   1  -8 -12   29.85    3.33
   7   1 -12   30.75    4.03
  -8   7 -12   32.10    3.71
   1  -8 -12   36.70    3.28
   7   1 -12   32.38    2.63
  -1   8  12   31.89    4.00
  -1   8  12   35.64    3.59
  -1   8  12   31.40    3.53
  -7  -1  12   34.34    2.78
  -7  -1  12   32.22    3.23
   8  -7  12   29.14    3.06
  -1   8  12   32.61    2.52
  -8  10 -12    4.07    2.28
  10  -2 -12    4.90    2.21
  -2  -8 -12    5.08    1.97
  -8  10 -12    4.72    1.58
  -2  -8 -12    3.84    1.71
  10  -2 -12    3.40    1.62
   8 -10  12    0.62    1.25
 -10   2  12    4.11    1.69
   2   8  12    4.44    1.88
   8 -10  12    3.79    1.54
   2   8  12    2.99    1.61
  13  -5 -12    7.35    2.95
  -8  13 -12    5.52    3.22
  -5  -8 -12    9.41    2.70
   8 -13  12    8.70    2.59
   5   8  12   11.40    2.74
   5   8  12    7.67    2.39
 -13   5  12   13.02    3.88
  12  -9 -12   13.93    2.94
  -3  12 -12   10.42    2.71
  12  -9 -12    6.43    2.00
  -3  12 -12    8.47    2.58
 -12   9  12    6.48    1.91
 -12   9  12    3.39    3.33
   3 -12  12    5.46    2.64
   0   9 -12    9.78    2.49
   0   9 -12   14.67    2.44
   9  -9 -12   14.37    2.71
   0   9 -12   15.79    2.75
   0  -9  12   14.49    2.90
  -9   9  12   12.53    3.75
  -9   9  12   15.58    2.16
   6  -9 -12   -0.01    1.48
   3   6 -12    2.50    1.21
   3   6 -12    2.57    1.29
   3   6 -12    1.48    1.44
   9  -3  12    1.60    1.16
  -3  -6  12    1.28    1.37
  -6   9  12    2.74    2.12
   9  -3  12   -0.57    1.22
  -6   9  12    1.92    1.11
   6   3 -12    2.66    1.18
   3  -9 -12    2.52    1.19
   3  -9 -12    4.13    1.48
   6   3 -12    5.27    2.17
   6   3 -12    1.76    1.47
  -9   6 -12    2.28    1.43
   6   3 -12    4.44    1.69
  -3   9  12    1.13    2.06
  -3   9  12    7.37    2.29
  -3   9  12    3.05    1.16
  -3   9  12    2.26    1.39
  -6  -3  12    1.45    1.24
   9  -6  12    2.84    1.42
   0  -9 -12    2.18    1.57
   0  -9 -12    4.44    1.67
   9   0 -12    0.36    1.56
   9   0 -12    3.37    2.17
  -9   9 -12    3.12    1.94
  -9   0  12    3.28    1.51
   0   9  12    1.91    1.66
   9  -9  12    4.40    1.61
   0   9  12    2.58    1.84
   9  -9  12    2.63    1.49
  12  -3 -12    6.85    2.86
  12  -3 -12    8.62    2.52
  -3  -9 -12   10.49    2.61
  -9  12 -12    8.50    3.05
 -12   3  12    7.67    2.30
   3   9  12    7.84    2.48
   9 -12  12    6.62    2.25
   3   9  12    8.11    2.36
   9 -12  12   11.02    2.37
  -1  11 -12    8.87    3.07
  -1  11 -12    6.44    2.29
  -1  11 -12    9.95    2.60
  11 -10 -12    8.96    2.17
  11 -10 -12   10.69    2.62
 -11  10  12    9.43    2.07
 -11  10  12   10.39    4.21
   1 -11  12    1.59    2.36
   8 -10 -12   21.16    3.28
   2   8 -12   19.62    2.88
   2   8 -12   19.80    2.82
   2   8 -12   23.01    3.54
  10  -2  12   15.27    2.47
  -2  -8  12   20.13    3.11
  -8  10  12   15.14    2.31
  10  -2  12   15.69    2.78
  -8  10  12   13.36    4.14
   5   5 -12   29.05    4.36
 -10   5 -12   36.41    3.86
   5   5 -12   33.75    3.33
   5   5 -12   37.51    4.32
   5   5 -12   30.60    3.30
   5 -10 -12   33.80    4.52
  10  -5  12   40.27    3.07
  -5  10  12   29.45    3.04
  -5  -5  12   37.67    3.66
  10  -5  12   33.26    3.53
  -5  10  12   29.31    4.70
   8   2 -12    8.03    2.67
   8   2 -12   13.44    2.69
 -10   8 -12   18.23    3.16
   2 -10 -12   15.13    2.76
   2 -10 -12   13.59    2.24
  -8  -2  12   13.19    2.22
  -2  10  12   12.66    2.93
  10  -8  12   13.21    2.22
  10  -8  12   14.99    2.51
  -2  10  12   14.79    2.60
  -2  10  12   12.01    1.90
  -2  10  12   15.30    3.51
 -10  11 -12   19.57    3.72
  -1 -10 -12   21.16    3.20
  11  -1 -12   22.24    3.17
  11  -1 -12   16.10    3.60
   1  10  12   19.61    3.24
 -11   1  12   16.07    2.72
  10 -11  12   17.08    2.74
   1  10  12   16.83    3.20
  10 -11  12   22.12    3.26
   1  10 -12    3.60    2.64
   1  10 -12    2.27    1.88
   1  10 -12    0.51    1.68
  10 -11 -12    2.21    2.21
 -10  11  12   -0.05    3.25
 -10  11  12    4.35    1.68
 -11   4 -12   34.31    3.98
   7 -11 -12   37.62    4.51
   4   7 -12   35.38    3.86
   4   7 -12   40.09    4.04
   4   7 -12   45.31    5.02
  -4  -7  12   38.73    4.04
  11  -4  12   37.70    4.15
  -7  11  12   36.67    3.55
  -7  11  12   51.04    6.90
   7   4 -12   13.78    2.31
   7   4 -12   11.16    3.32
 -11   7 -12    7.88    2.44
   7   4 -12   12.44    2.80
  -4  11  12   12.17    2.01
  -7  -4  12   12.46    2.60
  11  -7  12    6.61    1.85
  -4  11  12    9.97    3.37
  -7  -4  12   12.63    2.26
  -4  11  12   16.96    3.53
  11  -7  12   10.40    2.32
  10   1 -12   33.73    4.13
  10   1 -12   36.42    5.31
   1 -11 -12   34.25    4.00
 -11  10 -12   44.99    5.10
  -1  11  12   44.10    4.80
 -10  -1  12   34.27    3.77
  11 -10  12   37.54    4.08
  -1  11  12   29.74    4.32
  11 -10  12   33.51    3.84
   3   9 -12    1.40    2.23
   3   9 -12    2.95    1.93
   3   9 -12   -1.14    1.58
  -9  12  12    0.89    1.45
  -9  12  12   -0.34    3.33
   6   6 -12   -0.10    1.79
 -12   6 -12    1.70    1.90
   6   6 -12    2.57    1.74
   6 -12 -12    1.21    2.14
  -6  12  12    2.35    3.35
  12  -6  12    0.48    1.82
  -6  12  12    0.87    1.33
 -12   9 -12   -0.06    2.05
   9   3 -12   -2.39    1.63
   9   3 -12    2.91    3.11
  -3  12  12    1.13    2.58
  12  -9  12    0.09    1.48
  12  -9  12   -1.23    1.46
   5   8 -12    2.51    2.08
   5   8 -12    1.04    2.62
  -8  13  12    1.34    3.73
  -8  13  12    5.44    1.95
   8   5 -12   13.88    3.27
  -5  13  12   17.81    4.96
  -5  13  12   18.41    2.82
  13  -8  12   15.60    3.18
   0   1 -13   19.87    2.41
   1  -1 -13   19.83    2.36
  -1   0 -13   19.61    2.49
   0   1 -13   23.41    1.62
   0   1 -13   22.86    2.17
   1  -1 -13   23.93    2.17
   0  -1  13   20.55    1.99
   0  -1  13   25.58    1.91
   1   0  13   22.59    1.84
  -1   1  13   23.15    1.62
   0  -1  13   19.46    1.61
  -1   1  13   24.57    1.70
  -1   1  13   23.09    1.56
   1   0  13   23.97    1.54
   1   0  13   19.22    1.92
   3  -2 -13    6.64    1.07
  -2  -1 -13    8.53    1.20
  -1   3 -13    6.12    1.14
  -1   3 -13    3.64    0.96
  -1   3 -13    6.35    0.84
  -1   3 -13    5.94    1.10
  -2  -1 -13    4.18    1.20
   3  -2 -13    8.43    1.45
   1  -3  13    5.30    1.13
   1  -3  13    6.13    1.18
   2   1  13    3.86    1.04
   2   1  13    6.77    0.87
  -3   2  13    4.65    0.85
  -3   2  13    5.26    0.95
   1  -3  13    6.14    0.91
  -3   2  13    6.19    0.82
   2   1  13    7.02    1.00
   2   0 -13  145.12    6.92
   0  -2 -13  159.16    7.64
   0  -2 -13  143.53    7.24
  -2   2 -13  145.84    6.94
  -2   2 -13  121.57    7.95
   2   0 -13  140.09    7.37
  -2   0  13  147.48    7.18
  -2   0  13  144.85    6.85
  -2   0  13  148.22    7.31
   2  -2  13  143.31    7.20
   0   2  13  151.18    6.99
   0   2  13  142.93    7.19
   0   2  13  152.54    7.24
   0   2  13  154.46    7.07
   2  -2  13  145.04    7.24
   0   2  13  144.82    6.86
  -2   5 -13    0.41    1.01
   5  -3 -13    2.75    1.27
  -2   5 -13    0.72    0.78
  -3  -2 -13    1.69    0.84
  -2   5 -13    1.94    0.82
  -3  -2 -13    0.22    0.87
  -2   5 -13    1.01    0.66
  -5   3  13    1.36    0.85
  -5   3  13    1.94    0.59
   3   2  13    0.00    0.78
   3   2  13    2.27    0.77
   2  -5  13    1.47    0.66
   2  -5  13    1.16    0.87
   3   2  13    1.67    0.75
   3   2  13    1.54    0.61
   2  -3 -13   19.90    1.90
  -3   1 -13   18.50    2.46
   1   2 -13   23.62    1.67
   1   2 -13   18.83    1.64
   1   2 -13   21.53    2.05
   2  -3 -13   24.06    1.99
  -3   1 -13   21.07    1.40
  -2   3  13   21.41    1.59
  -2   3  13   20.75    1.52
   3  -1  13   21.63    1.23
   3  -1  13   19.18    1.98
  -1  -2  13   17.07    1.90
  -1  -2  13   21.06    1.40
  -1  -2  13   20.06    2.14
   3  -1  13   21.37    1.69
  -2   3  13   20.96    2.08
  -2   3  13   19.87    1.49
  -1  -3 -13  100.32    5.68
   4  -1 -13  101.08    5.82
  -3   4 -13  102.75    5.46
  -3   4 -13  104.30    5.69
   4  -1 -13   97.22    4.62
  -3   4 -13   98.93    5.11
  -1  -3 -13  101.41    5.36
  -4   1  13  101.18    5.17
   1   3  13   99.09    5.27
  -4   1  13   94.56    4.84
  -4   1  13  102.26    5.48
   1   3  13  106.26    5.42
   1   3  13   94.90    4.78
   1   3  13   99.93    4.99
   3  -4  13  101.95    5.38
   1   3  13  101.63    5.32
   3  -4  13   95.96    5.17
  -3   7 -13   43.49    3.26
  -4  -3 -13   46.28    3.35
  -3   7 -13   46.40    3.49
  -3   7 -13   57.40    3.39
  -4  -3 -13   46.58    3.86
   7  -4 -13   52.99    4.13
  -3   7 -13   46.92    4.04
  -7   4  13   44.07    3.46
   3  -7  13   47.12    3.04
   4   3  13   46.81    3.35
  -7   4  13   50.21    2.97
   4   3  13   50.89    3.32
   3  -7  13   46.59    3.48
   4   3  13   47.22    3.22
   0   4 -13  256.00   12.32
  -4   0 -13  266.06   12.57
   4  -4 -13  237.79   12.34
   0   4 -13  268.22   12.64
   4  -4 -13  242.57   13.15
   0   4 -13  262.39   12.52
   0   4 -13  248.44   12.41
  -4   0 -13  257.69   13.09
   4   0  13  275.93   12.27
   4   0  13  267.13   12.05
   0  -4  13  278.69   12.73
   0  -4  13  256.42   12.07
  -4   4  13  277.63   12.31
  -4   4  13  238.95   13.24
   0  -4  13  260.07   13.04
   4   0  13  283.61   12.88
  -4   4  13  278.51   12.56
  -4   3 -13    1.34    1.17
   1  -4 -13    1.02    0.71
   3   1 -13    0.65    0.81
   1  -4 -13    0.96    0.75
  -4   3 -13    1.81    0.73
   3   1 -13    1.69    0.78
   3   1 -13    1.81    0.52
  -1   4  13    1.99    0.85
  -3  -1  13    1.05    0.61
  -3  -1  13    1.57    0.88
   4  -3  13    1.76    0.74
  -1   4  13    0.75    0.53
   4  -3  13    1.26    0.73
  -1   4  13    2.02    0.92
  -3  -1  13    2.63    0.54
  -2  -4 -13   41.85    3.35
   6  -2 -13   45.63    3.71
  -2  -4 -13   40.88    3.06
  -4   6 -13   41.66    3.46
  -4   6 -13   49.08    3.40
   6  -2 -13   43.18    2.81
  -4   6 -13   45.84    2.82
   2   4  13   46.65    3.10
   4  -6  13   45.09    3.15
   4  -6  13   40.59    2.85
   2   4  13   44.19    2.88
   2   4  13   44.82    3.09
  -6   2  13   46.07    2.55
   2   4  13   44.66    2.55
  -6   2  13   42.85    3.17
  -4   9 -13    1.05    1.25
  -5  -4 -13    1.83    1.32
   9  -5 -13    1.48    1.63
  -5  -4 -13   -1.16    1.11
  -4   9 -13   -0.09    0.96
  -4   9 -13    1.13    1.69
  -9   5  13    0.42    1.12
  -9   5  13    2.65    1.03
   4  -9  13    1.38    0.97
   5   4  13   -0.69    0.95
   4  -9  13    0.63    1.19
   5   4  13    1.25    1.05
  -1   6 -13    5.44    1.31
  -5  -1 -13    6.17    1.61
  -1   6 -13    7.21    1.88
  -5  -1 -13    6.14    1.28
  -1   6 -13    5.86    1.35
   6  -5 -13    6.90    1.84
  -1   6 -13    5.66    1.29
  -6   5  13    5.46    1.06
   1  -6  13    6.25    1.41
   5   1  13    7.25    1.14
   1  -6  13    6.06    1.68
  -6   5  13    8.06    1.58
  -6   5  13    6.87    2.09
   5   1  13   10.42    1.78
  -5   2 -13    1.37    1.24
  -5   2 -13    2.79    0.87
   3  -5 -13    2.12    0.77
   2   3 -13    1.00    0.89
   3  -5 -13    1.89    0.77
   2   3 -13    0.12    0.67
   2   3 -13    1.07    0.97
   2   3 -13    0.66    0.57
  -2  -3  13    1.22    0.76
  -3   5  13   -0.95    0.94
   5  -2  13    1.08    0.61
  -3   5  13    1.57    0.67
  -2  -3  13    3.40    1.16
  -3   5  13    0.00    0.94
   5  -2  13    1.21    0.84
   5  -2  13    0.66    0.63
  -5   5 -13   18.85    2.40
   5   0 -13   19.31    2.56
   0  -5 -13   20.27    2.08
   5   0 -13   21.11    1.99
   0  -5 -13   19.40    2.27
  -5   5 -13   18.41    2.22
  -5   0  13   19.21    1.31
   0   5  13   14.89    1.96
   0   5  13   23.37    1.65
   5  -5  13   19.82    2.11
  -5   0  13   19.26    1.73
   0   5  13   17.50    2.21
  -5   0  13   14.40    1.97
   0   5  13   17.31    2.12
   5  -5  13   17.19    1.95
  -5   8 -13    2.47    1.22
  -5   8 -13    2.30    1.00
  -5   8 -13    3.45    1.72
   8  -3 -13    2.59    1.53
  -3  -5 -13    3.85    1.50
  -3  -5 -13    2.64    1.18
   5  -8  13    3.07    1.28
   3   5  13    4.31    1.32
   5  -8  13    3.35    1.17
   3   5  13    3.83    1.32
  -8   3  13    3.21    1.25
  -5  11 -13    8.53    3.04
  11  -6 -13   14.62    2.23
  11  -6 -13   10.63    2.79
  -6  -5 -13   15.08    2.59
  -5  11 -13   18.12    2.78
  -6  -5 -13   11.54    2.95
  -5  11 -13   15.41    2.60
   5 -11  13   11.53    2.52
 -11   6  13   11.25    3.68
   6   5  13   16.90    2.50
   5 -11  13   11.74    2.84
   6   5  13   14.82    2.48
   8  -6 -13   35.23    3.91
  -6  -2 -13   38.34    3.56
  -2   8 -13   39.63    4.49
  -2   8 -13   34.72    3.39
  -6  -2 -13   39.41    3.16
  -2   8 -13   43.68    3.75
  -2   8 -13   36.87    3.47
  -8   6  13   36.48    4.93
   6   2  13   36.62    3.51
   2  -8  13   31.79    3.73
   2  -8  13   33.27    3.33
  -8   6  13   35.52    2.66
   6   2  13   35.83    2.83
   1   5 -13    2.88    1.07
   1   5 -13    5.61    1.22
  -6   1 -13    4.36    1.16
  -6   1 -13    4.41    1.57
   1   5 -13    6.98    1.44
   5  -6 -13    2.61    1.52
  -1  -5  13    4.65    1.54
   6  -1  13    5.03    1.17
  -5   6  13    4.07    1.73
   6  -1  13    7.08    1.52
  -1  -5  13    4.78    1.27
   6  -1  13    6.40    0.99
  -5   6  13    6.11    1.13
   6  -1  13    4.66    0.95
  -6   4 -13  257.21   13.58
   2  -6 -13  258.15   12.85
   4   2 -13  260.75   12.71
  -6   4 -13  257.02   12.82
  -6   4 -13  235.84   13.19
   4   2 -13  285.22   13.55
   4   2 -13  273.45   12.39
   2  -6 -13  264.82   12.61
   4   2 -13  277.69   13.27
  -2   6  13  248.96   13.11
  -4  -2  13  263.66   13.06
   6  -4  13  275.57   12.68
  -2   6  13  260.92   12.44
  -2   6  13  269.60   13.43
  -4  -2  13  259.94   12.31
   6  -4  13  255.46   12.77
  -2   6  13  259.97   12.89
  -6   7 -13  108.60    6.08
  -1  -6 -13  100.99    6.25
   7  -1 -13  103.54    5.43
  -6   7 -13  105.58    6.53
  -1  -6 -13  101.48    5.91
   7  -1 -13  121.57    7.04
   1   6  13   94.53    5.88
   1   6  13  103.32    6.15
  -7   1  13   96.03    5.99
   6  -7  13   94.81    5.71
   6  -7  13  100.73    5.94
   1   6  13  102.32    5.27
  10  -4 -13  154.73   10.01
  -4  -6 -13  186.31   10.24
  -6  10 -13  170.24    9.41
  -4  -6 -13  166.27    9.36
  -6  10 -13  174.61   10.61
   6 -10  13  175.77    9.04
   6 -10  13  165.56    9.46
 -10   4  13  147.39    9.38
   4   6  13  167.66    9.29
   4   6  13  178.56    9.46
  13  -7 -13   40.66    5.01
  -6  13 -13   38.11    5.76
  -6  13 -13   34.96    4.33
  -7  -6 -13   45.66    4.76
   6 -13  13   30.15    4.53
   7   6  13   44.63    4.56
 -13   7  13   33.54    5.57
  -7  -3 -13   35.79    4.25
  -7  -3 -13   34.29    3.61
  -3  10 -13   32.62    4.78
  -3  10 -13   42.45    4.15
  -3  10 -13   36.59    3.95
  10  -7 -13   42.61    4.53
   7   3  13   37.66    3.53
   3 -10  13   39.37    3.99
   3 -10  13   45.77    4.87
 -10   7  13   45.07    6.08
 -10   7  13   38.98    3.36
   0   7 -13   40.41    3.35
   0   7 -13   47.85    4.16
  -7   0 -13   43.35    3.36
   0   7 -13   44.48    3.54
  -7   0 -13   40.20    4.23
   7  -7 -13   44.22    4.36
  -7   7  13   37.35    4.97
  -7   7  13   41.50    3.08
   0  -7  13   42.17    3.44
   7   0  13   57.44    4.03
   0  -7  13   46.17    4.41
   7   0  13   51.47    3.97
   3   4 -13    2.25    1.03
   4  -7 -13    1.69    0.83
   3   4 -13    1.08    1.29
   3   4 -13    1.07    0.81
   3   4 -13    1.41    1.19
   4  -7 -13    0.81    0.82
  -7   3 -13    2.33    1.10
  -7   3 -13   -0.39    1.24
   7  -3  13    1.08    0.75
   7  -3  13   -0.44    0.84
  -4   7  13    0.10    1.40
  -4   7  13   -1.58    1.10
  -3  -4  13    1.63    1.05
  -4   7  13    1.72    0.83
  -3  -4  13    1.10    1.13
   7  -3  13    0.72    0.74
   6   1 -13   -1.18    1.19
   6   1 -13   -1.60    1.21
   1  -7 -13   -0.59    0.85
  -7   6 -13    1.33    1.21
   1  -7 -13    1.83    1.03
   6   1 -13    0.00    0.74
  -7   6 -13    0.08    1.09
   7  -6  13   -0.28    0.79
  -1   7  13   -1.25    1.03
  -1   7  13    3.14    1.21
  -6  -1  13    0.99    0.97
  -1   7  13    0.03    1.23
  -1   7  13    1.74    0.76
   7  -6  13   -0.16    0.93
  -7   9 -13   16.61    2.92
  -7   9 -13   14.37    2.17
  -2  -7 -13   17.91    2.83
  -2  -7 -13   11.59    2.16
   9  -2 -13   15.19    2.95
  -9   2  13   15.06    2.42
   7  -9  13   16.80    2.49
   7  -9  13   15.64    2.19
   2   7  13   17.72    2.67
   2   7  13   12.47    2.16
  -7  12 -13    0.41    2.25
  -5  -7 -13    2.20    1.76
  12  -5 -13    0.91    1.86
  -7  12 -13    1.91    1.78
   5   7  13    0.09    1.51
   7 -12  13   -1.65    1.63
 -12   5  13   -0.21    2.73
   5   7  13    0.47    1.69
  -4  12 -13   12.41    2.86
  12  -8 -13   10.45    2.24
  -4  12 -13   15.10    2.85
  -8  -4 -13    8.51    2.37
  12  -8 -13    9.75    2.75
 -12   8  13   10.74    4.07
   8   4  13    6.40    2.03
   4 -12  13    9.84    2.86
  -1   9 -13    6.23    2.09
  -8  -1 -13    3.81    1.91
   9  -8 -13    6.50    2.07
  -1   9 -13    7.63    1.99
  -1   9 -13   10.43    2.08
  -8  -1 -13    4.92    1.55
   1  -9  13    5.66    2.11
  -9   8  13    7.04    3.15
  -9   8  13    6.05    1.39
   2   6 -13   24.57    3.05
   2   6 -13   25.28    2.79
   2   6 -13   22.73    2.54
  -8   2 -13   23.15    3.19
   6  -8 -13   23.08    3.33
   8  -2  13   24.07    2.96
  -6   8  13   24.94    4.22
  -2  -6  13   21.01    2.97
   8  -2  13   24.71    2.65
  -6   8  13   21.28    2.34
  -8   5 -13    9.55    1.96
   5   3 -13    8.66    2.20
   3  -8 -13   10.32    1.67
   3  -8 -13    7.28    1.62
  -8   5 -13    7.64    1.82
   5   3 -13    4.39    1.76
   5   3 -13    3.12    1.16
   5   3 -13    6.79    1.33
   8  -5  13    4.19    1.24
  -3   8  13    7.62    2.18
  -5  -3  13    8.14    1.70
  -3   8  13    5.40    2.04
   8  -5  13    5.32    1.54
  -3   8  13    5.49    1.26
  -8   8 -13   11.90    1.98
   0  -8 -13    8.62    2.01
   8   0 -13    8.41    2.15
   8   0 -13    5.21    2.09
   0  -8 -13   14.94    2.18
  -8   8 -13    9.89    2.38
   8  -8  13    6.15    1.59
   0   8  13   11.20    2.32
   8  -8  13    6.30    1.61
   0   8  13    9.57    2.06
  -8   0  13    8.97    1.82
  -8  11 -13    4.69    2.50
  -8  11 -13    3.31    2.46
  11  -3 -13    2.64    1.86
  11  -3 -13    1.12    2.17
  -3  -8 -13    3.96    1.88
 -11   3  13    2.57    1.70
   3   8  13    3.29    1.68
   8 -11  13    7.49    2.14
   8 -11  13    1.69    1.41
   3   8  13    6.02    2.20
  11  -9 -13   -2.22    1.64
  -2  11 -13   -1.67    1.55
  -2  11 -13    1.76    1.75
 -11   9  13    0.52    1.18
   2 -11  13   -1.85    1.72
 -11   9  13    1.49    2.92
   1   8 -13   -0.37    1.21
   1   8 -13    0.21    1.11
   8  -9 -13    2.06    1.73
   1   8 -13    1.07    1.74
  -8   9  13   -2.58    2.22
  -1  -8  13   -0.19    1.30
  -8   9  13    1.14    1.06
   9  -1  13    1.23    1.49
   9  -1  13    0.34    1.13
   4   5 -13   38.75    4.20
   4   5 -13   34.77    3.30
   4   5 -13   37.05    3.57
   5  -9 -13   37.14    4.52
   4   5 -13   35.77    4.44
  -9   4 -13   38.24    3.79
  -5   9  13   40.57    3.39
  -4  -5  13   35.48    3.67
   9  -4  13   39.92    3.81
  -5   9  13   39.75    5.05
   9  -4  13   35.40    2.88
   7   2 -13   30.18    4.28
   2  -9 -13   29.12    3.38
   7   2 -13   34.98    3.08
   7   2 -13   27.50    3.56
   2  -9 -13   30.48    3.18
  -9   7 -13   23.63    3.24
   9  -7  13   31.88    3.21
  -2   9  13   30.38    3.48
  -2   9  13   32.58    3.84
  -2   9  13   32.66    2.84
   9  -7  13   27.49    3.06
  -2   9  13   28.59    4.01
  -7  -2  13   30.83    3.18
  -7  -2  13   36.05    3.49
  -1  -9 -13   61.69    5.56
  10  -1 -13   71.61    5.38
  -1  -9 -13   68.31    5.14
  10  -1 -13   80.25    6.43
  -9  10 -13   74.65    6.17
   1   9  13   66.49    5.23
   9 -10  13   72.90    5.03
 -10   1  13   73.99    5.28
   1   9  13   68.01    6.08
   9 -10  13   68.67    5.21
  -9  13 -13   12.51    3.80
  -4  -9 -13   19.76    3.44
  13  -4 -13   10.21    3.70
   9 -13  13   21.29    3.69
   4   9  13   14.13    3.36
   9 -13  13   20.30    3.38
   0  10 -13   44.69    4.69
  10 -10 -13   47.15    4.98
   0  10 -13   56.46    5.12
   0  10 -13   43.38    5.06
 -10  10  13   46.14    4.09
   0 -10  13   48.91    5.14
 -10  10  13   45.22    6.65
   3   7 -13    3.85    1.62
   7 -10 -13    0.10    1.64
   3   7 -13    1.68    1.85
 -10   3 -13    0.90    1.55
   3   7 -13    2.07    1.29
  10  -3  13    3.53    1.76
  -7  10  13   -1.61    2.26
  -3  -7  13    0.50    1.42
  10  -3  13    0.47    1.28
  -7  10  13   -0.26    1.04
   6   4 -13   22.59    3.45
   6   4 -13   29.25    4.34
 -10   6 -13   22.28    3.10
   6   4 -13   26.24    2.94
  10  -6  13   25.13    2.74
  -4  10  13   25.69    2.72
  -4  10  13   16.45    3.33
  -4  10  13   24.75    4.47
  -6  -4  13   23.27    2.94
  10  -6  13   20.47    2.95
 -10   9 -13    2.29    2.16
   9   1 -13    3.14    2.51
   1 -10 -13    0.76    1.53
   1 -10 -13   -0.54    1.56
   9   1 -13    7.20    2.26
  -1  10  13   -0.94    1.64
  -9  -1  13    0.61    1.33
  10  -9  13   -0.47    1.25
  -1  10  13    0.66    1.65
  10  -9  13    0.32    1.35
  12  -2 -13    3.66    2.65
 -10  12 -13    1.11    2.62
  12  -2 -13    4.85    2.24
  -2 -10 -13    6.98    2.30
 -12   2  13    4.43    2.03
   2  10  13    4.82    2.30
   2  10  13   -0.36    2.02
  10 -12  13    2.47    1.94
  10 -12  13    6.17    2.05
  12 -11 -13    2.76    1.93
  -1  12 -13   -0.54    2.39
  -1  12 -13   -1.11    1.95
 -12  11  13    1.19    1.85
 -12  11  13   -1.20    3.89
   9 -11 -13    3.17    2.18
   2   9 -13    2.16    1.70
   2   9 -13    2.22    2.47
   2   9 -13    0.33    1.76
  -9  11  13    2.46    1.36
  -2  -9  13    3.90    2.48
  -9  11  13   -1.56    2.86
   5   6 -13    2.83    1.60
   5   6 -13    2.72    1.58
   5   6 -13    2.85    2.05
 -11   5 -13    1.13    1.76
   6 -11 -13    5.21    2.30
  -5  -6  13    4.47    2.00
  -5  -6  13    3.76    1.70
  -6  11  13    4.44    2.76
  -6  11  13    1.43    1.25
  11  -5  13    4.36    2.02
   8   3 -13    1.53    2.41
 -11   8 -13   -0.50    1.59
   8   3 -13    0.85    1.82
   3 -11 -13    1.30    1.54
  -3  11  13   -1.08    2.25
  -8  -3  13    1.16    1.36
  11  -8  13    0.58    1.28
  -3  11  13    1.65    2.28
  11  -8  13    0.45    1.57
  -3  11  13    1.09    1.18
  11   0 -13   18.84    4.02
 -11  11 -13    7.81    2.92
  11   0 -13    7.79    2.49
   0 -11 -13   10.99    2.80
 -11   0  13   16.19    2.82
   0  11  13   16.21    3.30
  11 -11  13   11.32    2.49
  11 -11  13   15.12    2.79
   0  11  13   18.94    3.69
   1  11 -13   -1.96    1.99
   1  11 -13    2.81    2.47
  11 -12 -13    0.88    1.61
   1  11 -13   -0.88    2.98
 -11  12  13    1.49    4.18
 -11  12  13    0.28    1.69
   4   8 -13   39.18    4.12
   8 -12 -13   26.86    4.19
   4   8 -13   34.48    3.98
   4   8 -13   29.00    4.60
  -8  12  13   32.44    3.48
  -8  12  13   36.99    6.51
 -12   7 -13   15.19    3.10
   7   5 -13   17.18    2.85
   5 -12 -13   16.96    3.95
   7   5 -13   18.44    3.49
  -5  12  13   15.33    4.13
  12  -7  13   21.62    3.19
  -5  12  13   19.18    2.62
 -12  10 -13   77.79    6.73
  10   2 -13   84.76    8.53
   2 -12 -13   82.40    6.07
  10   2 -13   88.85    6.44
 -10  -2  13   86.62    7.88
  12 -10  13   82.12    6.15
  12 -10  13   67.92    5.64
  -2  12  13   77.17    7.45
   6   7 -13   -2.49    2.20
   6   7 -13    2.69    2.10
  -7  13  13   -3.64    3.58
  -7  13  13    3.96    1.81
  13  -6  13    1.47    2.23
   9   4 -13    4.14    2.73
  13  -9  13    2.24    2.22
  -4  13  13    9.00    4.11
  13  -9  13    3.79    2.44
   1   0 -14   -0.46    0.81
  -1   1 -14   -0.98    0.97
   0  -1 -14   -0.71    0.80
   1   0 -14    1.16    0.73
   1  -1  14    1.97    0.80
   0   1  14   -0.08    0.59
  -1   0  14    0.63    0.67
  -1   0  14    0.72    0.61
   1  -1  14    2.06    0.75
   0   1  14    0.79    0.63
  -1   0  14    1.61    0.56
   0   1  14    1.32    0.43
   1  -1  14    0.75    0.53
   0   2 -14  319.40   14.50
  -2   0 -14  299.41   15.51
   0   2 -14  312.74   14.90
   2  -2 -14  286.92   15.20
   2  -2 -14  321.98   15.32
  -2   2  14  338.58   14.76
   2   0  14  317.89   14.82
   0  -2  14  311.98   15.08
   0  -2  14  334.37   15.06
  -2   2  14  327.92   14.63
   0  -2  14  303.56   14.64
   2   0  14  319.11   14.47
   2   0  14  332.24   15.10
  -2   2  14  330.01   14.65
  -2   3 -14   23.58    1.44
  -2   3 -14   30.65    2.79
  -1  -2 -14   24.87    2.02
  -2   3 -14   27.80    3.06
  -1  -2 -14   24.37    2.28
   3  -1 -14   24.15    1.52
  -2   3 -14   26.21    1.96
   3  -1 -14   33.52    2.52
  -2   3 -14   30.75    2.13
   1   2  14   26.89    1.84
   1   2  14   23.55    2.20
   2  -3  14   27.75    2.16
  -3   1  14   30.95    2.00
   1   2  14   24.51    1.69
   2  -3  14   26.20    1.91
  -3   1  14   24.58    1.66
   1   2  14   24.50    1.87
  -3   1  14   26.95    2.05
  -1   4 -14   17.89    1.99
  -3  -1 -14   18.65    2.01
   4  -3 -14   22.09    2.63
   4  -3 -14   21.04    1.56
  -3  -1 -14   17.76    2.34
  -1   4 -14   20.83    2.31
  -1   4 -14   20.88    2.06
  -1   4 -14   20.06    1.59
   1  -4  14   17.19    1.97
  -4   3  14   20.84    1.53
   3   1  14   17.87    2.10
   3   1  14   18.18    1.65
  -4   3  14   20.41    1.95
   1  -4  14   16.93    1.61
   1  -4  14   19.20    2.25
  -4   3  14   17.50    1.77
   3   1  14   19.79    1.51
  -3   2 -14   17.28    1.35
  -3   2 -14   17.44    2.58
   1  -3 -14   20.93    2.11
   1  -3 -14   18.15    1.78
   2   1 -14   14.39    1.75
   2   1 -14   15.82    1.47
  -1   3  14   18.61    1.71
  -2  -1  14   15.33    1.72
  -1   3  14   20.58    1.48
  -2  -1  14   15.74    1.89
   3  -2  14   17.77    1.87
  -1   3  14   15.57    1.92
  -2  -1  14   17.80    1.20
   3  -2  14   19.88    1.88
  -1   3  14   17.23    1.24
  -1   3  14   19.56    1.65
  -1   3  14   20.48    1.46
  -3   5 -14    1.45    0.75
  -3   5 -14    2.96    1.11
  -3   5 -14    2.54    1.12
   5  -2 -14    1.35    1.18
  -2  -3 -14    6.54    1.22
  -2  -3 -14    0.77    0.89
   2   3  14    2.30    0.64
   3  -5  14    1.56    0.76
   2   3  14    1.41    0.78
  -5   2  14    1.78    0.92
  -5   2  14    0.85    0.65
  -5   2  14    1.36    0.55
   2   3  14    0.56    0.71
   3  -5  14    3.19    1.05
   2   3  14    1.24    0.80
  -2   6 -14   61.15    3.83
   6  -4 -14   62.29    4.49
  -2   6 -14   60.73    3.64
  -2   6 -14   57.28    3.92
  -4  -2 -14   61.95    3.88
  -2   6 -14   56.55    4.29
  -4  -2 -14   59.53    4.29
   2  -6  14   56.69    3.43
   2  -6  14   56.76    4.25
  -6   4  14   59.64    3.46
   4   2  14   62.99    3.34
  -6   4  14   61.79    3.97
   4   2  14   61.94    3.61
   4   2  14   58.60    4.08
   2  -6  14   57.80    3.90
   3  -4 -14   31.18    3.14
   1   3 -14   26.40    2.17
  -4   1 -14   24.95    2.96
   1   3 -14   27.37    2.29
   3  -4 -14   28.77    2.31
   1   3 -14   31.36    2.20
   1   3 -14   30.00    2.37
  -3   4  14   34.43    2.20
  -3   4  14   27.69    2.94
  -3   4  14   28.10    1.99
   4  -1  14   27.14    2.08
  -1  -3  14   28.92    1.76
   4  -1  14   30.22    1.67
  -1  -3  14   29.20    2.87
  -1  -3  14   30.33    2.46
   4  -1  14   33.47    2.58
  -4   4 -14  213.01   10.71
   0  -4 -14  226.49   11.06
  -4   4 -14  213.59   11.18
   4   0 -14  227.95   11.27
  -4   4 -14  225.20   11.68
   0  -4 -14  209.88   10.63
   4   0 -14  231.04   10.75
   4   0 -14  221.66   10.09
  -4   4 -14  226.54   10.32
  -4   0  14  209.33   10.43
  -4   0  14  221.61   10.10
   0   4  14  229.42   10.72
   4  -4  14  216.30   10.69
   0   4  14  218.18   10.79
   0   4  14  218.39   10.33
  -4   0  14  211.92   10.85
   4  -4  14  207.17   10.60
  -4   7 -14   11.28    1.88
   7  -3 -14    4.48    1.70
  -3  -4 -14    9.64    1.62
  -4   7 -14   11.19    2.18
  -4   7 -14    7.48    1.30
  -3  -4 -14    8.33    1.82
   4  -7  14    4.68    1.45
  -7   3  14    6.46    1.05
   3   4  14    8.93    1.53
  -7   3  14    7.42    1.54
   4  -7  14    7.42    1.28
   3   4  14    9.80    1.58
   3   4  14   10.84    1.54
   8  -5 -14   -0.43    1.21
  -5  -3 -14    0.91    1.01
  -3   8 -14   -0.52    0.84
  -3   8 -14    1.54    1.22
  -3   8 -14    1.65    1.18
  -5  -3 -14    0.83    1.18
  -3   8 -14    1.00    1.52
  -8   5  14    1.34    1.13
   3  -8  14    0.39    1.34
   5   3  14    0.64    1.04
   5   3  14    2.41    1.03
   5   3  14    0.52    0.89
  -8   5  14    0.83    0.75
   3  -8  14    1.90    1.18
  -8   5  14    2.03    2.05
   3  -8  14    0.89    0.83
   5  -5 -14    6.68    1.85
  -5   0 -14    4.46    1.47
   0   5 -14    6.65    1.38
   0   5 -14    7.11    1.34
  -5   0 -14    6.70    1.36
   0   5 -14    3.96    1.20
   0  -5  14    4.79    1.28
   0  -5  14    3.64    1.39
  -5   5  14    1.99    1.69
   5   0  14    7.47    1.63
  -5   5  14    3.15    0.88
  -5   5  14    6.23    1.31
   5   0  14    5.98    0.91
  -5   3 -14   14.63    1.68
   2  -5 -14   15.66    1.89
  -5   3 -14   15.15    2.43
   3   2 -14   13.15    1.43
   3   2 -14   10.29    1.76
   3   2 -14   13.76    1.69
   2  -5 -14   16.41    1.76
  -2   5  14   15.72    2.08
  -2   5  14   17.84    2.29
  -3  -2  14   11.26    1.43
   5  -3  14   13.10    1.74
   5  -3  14   14.60    1.21
  -3  -2  14   12.17    1.86
   5  -3  14   14.68    1.67
  -2   5  14   16.13    1.57
  -5   6 -14   19.97    2.50
  -5   6 -14   20.26    2.56
  -5   6 -14   19.73    1.80
  -1  -5 -14   20.02    2.23
   6  -1 -14   20.08    2.83
   6  -1 -14   20.10    2.00
  -1  -5 -14   21.60    2.59
  -6   1  14   25.73    1.89
  -6   1  14   21.94    2.45
   5  -6  14   19.39    2.09
  -6   1  14   24.05    1.70
   1   5  14   25.44    2.53
   1   5  14   19.94    2.30
   5  -6  14   15.85    2.09
   1   5  14   21.48    1.83
  -4  -5 -14   16.41    2.72
   9  -4 -14   13.60    2.71
  -5   9 -14   19.57    2.33
  -4  -5 -14   14.75    2.35
  -5   9 -14   13.42    2.32
  -5   9 -14   20.62    3.34
   4   5  14   16.19    2.30
   5  -9  14   15.28    2.42
   4   5  14   20.55    2.48
   5  -9  14   21.41    2.36
  -9   4  14   17.26    2.51
  -4  10 -14  146.13    9.61
  -6  -4 -14  151.39    8.50
  -4  10 -14  152.91    8.75
  -4  10 -14  149.34    8.44
  -6  -4 -14  140.23    9.13
  10  -6 -14  156.19    9.26
   4 -10  14  145.78    9.19
 -10   6  14  147.54   10.40
 -10   6  14  146.57    7.75
   4 -10  14  136.24    8.51
   6   4  14  155.30    8.35
  -1   7 -14   30.84    3.17
  -1   7 -14   42.07    3.29
  -1   7 -14   35.71    3.43
  -6  -1 -14   39.72    3.66
   7  -6 -14   38.61    4.14
  -6  -1 -14   38.67    3.08
  -7   6  14   39.09    2.75
   1  -7  14   34.24    3.29
   6   1  14   37.88    2.68
  -7   6  14   30.47    4.50
   6   1  14   37.02    3.58
   1  -7  14   34.55    3.80
   2   4 -14  415.93   18.79
   4  -6 -14  395.21   18.59
   4  -6 -14  406.35   19.91
   2   4 -14  388.43   19.17
  -6   2 -14  357.09   19.56
   4  -6 -14  404.33   18.76
   2   4 -14  399.15   19.02
   2   4 -14  392.02   19.11
  -2  -4  14  408.67   18.83
  -4   6  14  408.37   18.67
   6  -2  14  423.26   18.67
  -4   6  14  392.61   19.85
   6  -2  14  394.44   19.09
  -2  -4  14  399.59   19.42
   6  -2  14  422.51   18.63
   1  -6 -14   22.10    2.33
  -6   5 -14   27.99    2.83
  -6   5 -14   29.58    3.12
   5   1 -14   24.57    3.06
  -6   5 -14   26.52    3.09
   5   1 -14   24.63    1.81
   1  -6 -14   24.68    2.69
   5   1 -14   28.54    2.26
  -5  -1  14   23.01    2.59
   6  -5  14   24.39    2.49
  -1   6  14   27.13    2.88
  -1   6  14   24.03    2.11
   6  -5  14   23.86    2.45
  -1   6  14   24.89    2.62
  -5  -1  14   23.44    1.90
  -1   6  14   21.92    2.77
  -6   8 -14  131.26    7.55
  -2  -6 -14  134.36    7.47
  -6   8 -14  145.43    8.24
   8  -2 -14  138.84    8.40
  -2  -6 -14  120.38    7.77
   6  -8  14  135.35    7.55
   6  -8  14  146.19    7.38
   2   6  14  128.90    7.57
  -8   2  14  126.50    7.64
   2   6  14  126.75    7.42
  -5  -6 -14    1.54    2.05
  -5  -6 -14   -0.50    1.36
  11  -5 -14   -0.89    1.86
  -6  11 -14    0.23    1.95
  -6  11 -14    0.93    1.56
   5   6  14    0.01    1.31
   5   6  14    1.92    1.49
   6 -11  14    2.71    1.62
 -11   5  14    1.90    1.54
  -7  -5 -14    3.72    2.02
  -5  12 -14    6.69    2.34
  -5  12 -14    6.44    2.98
  12  -7 -14    6.35    2.61
  12  -7 -14    4.65    1.83
 -12   7  14    7.14    3.59
   7   5  14    3.90    1.86
   5 -12  14    6.22    2.19
   5 -12  14    6.45    2.59
  -7  -2 -14   18.86    2.68
  -2   9 -14   22.86    2.90
  -2   9 -14   27.95    3.29
  -7  -2 -14   27.42    3.63
  -2   9 -14   23.96    2.98
   9  -7 -14   21.31    3.24
   2  -9  14   21.06    3.26
  -9   7  14   24.59    4.51
   7   2  14   32.21    2.83
   2  -9  14   26.26    3.09
  -9   7  14   22.30    2.43
   1   6 -14   32.56    3.25
   1   6 -14   40.64    3.76
   1   6 -14   34.13    3.21
  -7   1 -14   36.33    3.91
   6  -7 -14   38.81    4.15
  -1  -6  14   33.50    3.18
  -1  -6  14   31.62    3.71
   7  -1  14   41.46    3.76
   7  -1  14   39.30    3.08
  -6   7  14   33.78    4.42
  -6   7  14   36.30    2.72
   4   3 -14   26.80    2.41
   4   3 -14   25.98    3.05
   4   3 -14   20.80    2.40
  -7   4 -14   30.76    2.96
  -7   4 -14   22.92    3.03
   3  -7 -14   25.83    2.52
  -7   4 -14   29.37    3.57
   4   3 -14   29.48    3.52
   3  -7 -14   28.26    2.52
  -3   7  14   25.08    3.21
  -3   7  14   22.13    2.21
   7  -4  14   25.73    2.51
   7  -4  14   31.76    2.96
  -3   7  14   24.70    3.30
  -4  -3  14   22.91    2.78
   0  -7 -14    1.84    1.27
  -7   7 -14    0.56    1.11
   0  -7 -14    2.24    1.17
  -7   7 -14    1.92    1.38
   7   0 -14    3.22    1.87
   7   0 -14    2.08    0.99
   0   7  14    1.69    0.81
   7  -7  14    2.98    1.27
  -7   0  14    1.91    1.12
   0   7  14    3.76    1.48
   7  -7  14    1.28    1.13
   0   7  14    2.69    1.30
  10  -3 -14    1.03    1.79
  -3  -7 -14   -0.81    1.31
  -3  -7 -14    5.30    1.77
  -7  10 -14    0.70    1.25
  -7  10 -14    3.24    1.98
 -10   3  14    2.11    1.51
   3   7  14    0.96    1.33
   7 -10  14    3.25    1.44
   3   7  14    1.90    1.58
   7 -10  14    1.31    1.49
  -6  -7 -14    3.17    2.20
  13  -6 -14   -1.52    2.28
  -7  13 -14    3.37    3.03
  -7  13 -14    3.74    2.33
   7 -13  14   -0.24    2.48
   6   7  14    5.56    2.25
 -13   6  14    2.71    3.32
   7 -13  14    6.76    2.61
  11  -8 -14    6.87    2.33
  -3  11 -14    2.52    1.75
  -8  -3 -14    4.09    2.60
  -3  11 -14    2.45    1.77
  -8  -3 -14    1.44    1.61
 -11   8  14    1.76    1.36
 -11   8  14    3.20    2.92
   3 -11  14    2.05    2.03
   0   8 -14   42.25    4.26
   0   8 -14   54.08    4.74
   8  -8 -14   52.76    5.06
   0   8 -14   48.00    3.84
  -8   0 -14   42.29    4.73
  -8   0 -14   48.89    3.77
   8   0  14   54.64    4.70
  -8   8  14   52.16    3.55
  -8   8  14   45.51    6.08
   0  -8  14   46.51    4.80
   3   5 -14   10.63    2.31
   3   5 -14    6.84    1.43
   3   5 -14    9.17    1.80
   5  -8 -14    3.18    2.00
  -8   3 -14    9.41    2.35
  -8   3 -14    7.33    1.70
   3   5 -14    4.50    1.71
  -5   8  14   10.46    2.74
  -5   8  14    7.27    1.38
  -3  -5  14    8.19    1.98
   8  -3  14    8.91    1.97
   8  -3  14    8.20    1.48
   8  -3  14    7.23    1.40
  -8   6 -14   54.08    4.16
   6   2 -14   47.79    3.57
   2  -8 -14   53.91    3.73
  -8   6 -14   62.10    4.28
   6   2 -14   57.16    5.58
   6   2 -14   56.57    4.46
   2  -8 -14   54.77    4.14
   8  -6  14   52.98    3.90
  -2   8  14   50.65    3.42
  -2   8  14   51.99    4.13
  -2   8  14   56.14    4.80
  -2   8  14   50.86    4.81
  -6  -2  14   60.49    4.21
   8  -6  14   48.48    3.72
  -8   9 -14    4.56    1.64
  -8   9 -14    4.67    1.97
  -1  -8 -14    2.65    1.57
   9  -1 -14    2.14    1.73
   9  -1 -14    6.08    2.31
  -1  -8 -14    3.04    1.53
  -9   1  14    4.23    1.62
   8  -9  14    8.42    1.85
   1   8  14    4.12    1.66
   1   8  14    3.40    1.66
   8  -9  14    2.70    1.48
  -4  -8 -14   19.74    3.29
  12  -4 -14   19.83    3.81
  12  -4 -14   23.24    3.33
  -8  12 -14   25.28    4.49
   8 -12  14   20.25    2.96
 -12   4  14   29.49    3.77
   4   8  14   22.53    3.34
   8 -12  14   19.68    3.16
   4   8  14   18.79    3.13
  -4  13 -14    7.41    4.04
  -4  13 -14    6.99    3.17
  13  -9 -14    9.73    3.08
  13  -9 -14   13.44    2.76
   4 -13  14    9.30    3.51
 -13   9  14   10.74    6.08
  10  -9 -14   29.75    4.05
  -1  10 -14   31.35    3.86
  -1  10 -14   37.93    4.07
  -1  10 -14   32.22    4.16
 -10   9  14   35.81    3.40
   1 -10  14   33.87    4.28
 -10   9  14   22.76    4.80
   2   7 -14   45.10    4.59
   2   7 -14   38.30    3.85
   2   7 -14   36.11    3.65
   7  -9 -14   35.86    4.36
  -7   9  14   37.70    5.58
   9  -2  14   38.82    3.70
  -2  -7  14   38.03    4.15
   9  -2  14   41.61    4.05
  -7   9  14   40.25    3.49
   5   4 -14   36.64    3.22
  -9   5 -14   38.38    3.71
   4  -9 -14   33.51    3.08
   5   4 -14   25.35    3.59
   5   4 -14   34.98    4.39
   5   4 -14   34.80    3.33
  -4   9  14   34.61    3.07
   9  -5  14   32.51    3.48
  -4   9  14   28.75    4.19
  -5  -4  14   34.55    3.58
   9  -5  14   36.78    3.20
  -4   9  14   32.91    4.22
  -9   8 -14    9.60    2.49
   8   1 -14   10.28    2.48
   1  -9 -14    6.71    2.07
   8   1 -14    7.20    2.70
   1  -9 -14   10.64    2.02
  -8  -1  14    8.90    1.91
  -1   9  14   10.73    2.46
   9  -8  14    6.41    1.70
   9  -8  14    7.20    1.80
  -1   9  14    6.44    1.40
  -1   9  14    8.65    2.18
  -2  -9 -14   -0.07    1.41
  11  -2 -14    1.69    2.32
  -9  11 -14    0.33    2.09
  11  -2 -14   -1.49    1.46
   9 -11  14   -1.00    1.35
   2   9  14    0.80    1.71
 -11   2  14    1.84    1.65
   9 -11  14   -0.29    1.40
   2   9  14    0.32    1.63
  12 -10 -14    4.89    2.54
  -2  12 -14    1.58    2.18
  12 -10 -14    6.78    2.11
  -2  12 -14    5.54    2.25
   2 -12  14   10.35    3.68
 -12  10  14    7.96    4.12
 -12  10  14    5.58    1.87
   9 -10 -14   22.83    3.48
   1   9 -14   18.69    2.93
   1   9 -14   19.03    3.16
   1   9 -14   22.29    3.59
  -9  10  14   21.08    2.75
  -9  10  14   18.89    4.82
  -1  -9  14   30.08    3.88
   4   6 -14   12.04    2.21
   6 -10 -14   15.81    3.03
   4   6 -14    6.58    1.76
   4   6 -14   14.25    2.82
 -10   4 -14   12.59    2.37
  10  -4  14   11.08    2.28
  -4  -6  14   12.92    2.45
  -6  10  14   11.46    1.92
  -6  10  14    7.96    3.02
   3 -10 -14    8.98    1.96
 -10   7 -14   13.90    2.68
   7   3 -14   14.62    3.32
   7   3 -14    6.50    1.66
   7   3 -14   12.39    2.82
  10  -7  14    7.42    1.77
  10  -7  14    7.32    2.01
  -7  -3  14   12.36    2.30
  -3  10  14    2.33    2.14
  -3  10  14    7.32    1.59
  -3  10  14    8.20    2.92
  -7  -3  14    6.97    1.79
 -10  10 -14   32.68    4.49
   0 -10 -14   30.11    3.70
  10   0 -14   30.45    4.71
  10   0 -14   33.95    4.09
  10 -10  14   36.79    3.92
  10 -10  14   25.45    3.47
 -10   0  14   28.56    3.50
   0  10  14   27.81    3.95
   0  10  14   30.94    3.93
   0  11 -14    2.97    2.14
   0  11 -14    5.05    3.07
   0  11 -14    8.81    2.71
  11 -11 -14    3.75    2.38
 -11  11  14    3.94    1.82
 -11  11  14    0.06    3.40
   3   8 -14    3.65    1.82
   8 -11 -14    1.64    2.22
   3   8 -14    5.61    1.91
   3   8 -14    3.85    2.24
  -3  -8  14    3.49    1.95
  -8  11  14    4.80    3.26
  11  -3  14    5.13    2.22
  -8  11  14    1.33    1.38
   6   5 -14    7.26    1.97
 -11   6 -14    6.10    2.03
   6   5 -14    2.18    2.12
   6   5 -14    9.52    3.35
   5 -11 -14    6.27    2.60
  -5  11  14    3.28    1.53
  11  -6  14    3.20    1.54
  -6  -5  14    7.47    2.09
  -6  -5  14    4.89    1.93
  11  -6  14    3.92    1.96
  -5  11  14   10.06    3.61
   2 -11 -14    1.61    1.78
 -11   9 -14   -0.24    2.03
   9   2 -14    1.17    2.54
   9   2 -14    0.11    1.93
  11  -9  14    2.44    1.74
  11  -9  14    1.47    1.57
  -2  11  14    3.75    2.35
  -9  -2  14    1.88    1.61
  12  -1 -14   -1.94    2.29
  -1 -11 -14   -0.38    3.43
 -11  12 -14    2.96    3.32
  11 -12  14   -0.50    3.10
   1  11  14    3.83    3.70
 -12   1  14    0.24    2.19
   2  10 -14  108.11    7.48
   2  10 -14  103.65    7.31
   2  10 -14  114.71    8.40
 -10  12  14  119.68   11.73
 -10  12  14   92.72    6.55
   5   7 -14   25.51    3.40
   5   7 -14   26.61    3.50
   7 -12 -14   18.24    3.73
   5   7 -14   28.86    4.38
  -7  12  14   26.03    3.18
  12  -5  14   29.47    3.90
  -7  12  14   27.46    5.50
   8   4 -14   94.82    8.87
 -12   8 -14   83.49    8.32
   8   4 -14   85.87    6.80
  -4  12  14   88.19    5.72
  -4  12  14   72.90    7.87
  12  -8  14   81.60    5.87
  12  -8  14   93.28    6.51
  -8  -4  14   92.27    6.20
  -4  12  14   90.06    8.24
   1 -12 -14    3.17    2.91
 -12  11 -14    2.16    2.89
  11   1 -14    3.80    2.97
  11   1 -14    4.47    4.85
  -1  12  14    2.09    3.08
  12 -11  14   -1.05    2.57
 -11  -1  14    4.09    2.48
  12 -11  14    2.57    2.87
   4   9 -14   14.92    4.63
   4   9 -14   15.91    3.49
   4   9 -14   15.79    4.45
  -9  13  14   15.46    5.60
  -9  13  14   16.86    3.77
   7   6 -14    7.57    2.51
   7   6 -14    7.20    2.92
  13  -7  14   10.15    2.97
  -6  13  14    4.58    3.94
  -6  13  14    7.84    2.09
   0   0 -15  332.02   16.83
   0   0  15  365.17   16.13
   0   0  15  329.31   15.96
   0   0  15  349.67   15.87
   2  -1 -15  409.26   20.64
  -1   2 -15  435.04   20.79
   2  -1 -15  434.91   20.84
  -1  -1 -15  421.78   20.53
  -1  -1 -15  411.26   20.93
  -1   2 -15  450.78   20.19
  -1   2 -15  459.86   21.42
   1   1  15  439.38   20.22
   1   1  15  427.01   19.85
   1  -2  15  460.99   20.39
   1   1  15  445.81   20.36
  -2   1  15  444.39   20.36
  -2   1  15  492.87   20.48
  -2   1  15  452.96   20.17
   1  -2  15  447.25   20.52
   1  -2  15  462.92   20.57
   1   1  15  435.35   20.58
  -2   1  15  464.45   20.22
   1  -2 -15  115.49    6.72
   1   1 -15  122.24    6.23
  -2   1 -15  119.69    7.22
   1   1 -15  125.00    6.30
  -1  -1  15  121.16    6.41
  -1   2  15  125.07    6.21
   2  -1  15  118.07    6.36
  -1   2  15  126.42    6.01
  -1   2  15  125.05    5.90
   2  -1  15  126.86    6.32
  -1   2  15  125.91    6.12
  -1  -1  15  124.75    6.44
  -1  -1  15  125.54    6.05
  -1   2  15  116.49    6.11
   4  -2 -15    7.24    0.83
  -2  -2 -15    5.74    1.21
   4  -2 -15    4.86    1.57
  -2  -2 -15    8.31    1.55
  -2   4 -15    5.93    1.15
  -2   4 -15    8.22    1.48
  -2   4 -15    8.04    1.42
  -2   4 -15    7.84    0.93
   2   2  15    6.83    1.37
  -4   2  15    6.60    1.23
   2  -4  15    7.97    1.38
   2  -4  15   10.45    1.28
   2   2  15    6.89    1.05
  -4   2  15    6.14    1.05
   2   2  15    7.10    1.14
  -4   2  15    7.22    0.98
   2   2  15   10.14    1.06
  -3   0 -15   13.99    2.16
   3  -3 -15   15.73    1.95
  -3   0 -15   18.68    2.03
   0   3 -15   16.09    1.67
   0   3 -15   15.29    1.42
   0   3 -15   16.11    1.90
   3  -3 -15   15.66    2.19
   0   3 -15   14.57    1.69
   3   0  15   15.81    1.22
  -3   3  15   19.07    1.54
   0  -3  15   17.01    1.52
   3   0  15   14.66    1.88
   3   0  15   19.83    1.79
  -3   3  15   17.80    2.17
   0  -3  15   14.78    1.85
   0  -3  15   14.74    2.06
  -3   3  15   14.71    1.49
  -3   3  15   17.96    1.71
  -3   3 -15   33.05    3.73
  -3   3 -15   30.19    3.22
  -3   3 -15   35.72    2.37
   3   0 -15   34.52    2.09
   3   0 -15   35.21    2.87
   0  -3 -15   37.93    2.88
   0  -3 -15   38.57    2.61
   0   3  15   42.44    2.62
   0   3  15   36.19    2.57
   0   3  15   38.04    2.24
   3  -3  15   37.63    2.64
  -3   0  15   38.23    2.50
   3  -3  15   33.58    2.50
   0   3  15   40.81    2.35
  -3   0  15   34.03    2.63
   0   3  15   36.61    2.31
  -3   0  15   38.29    2.22
  -3   6 -15   13.43    1.74
  -3  -3 -15   15.99    2.32
  -3   6 -15   15.39    2.06
  -3  -3 -15   12.91    1.89
   6  -3 -15   15.55    2.52
  -3   6 -15   12.40    2.15
   3   3  15   15.03    1.45
   3  -6  15   13.65    1.93
   3   3  15   14.44    1.71
   3   3  15   14.13    1.92
  -6   3  15   12.31    1.37
  -6   3  15   11.81    1.82
   3  -6  15   13.59    1.61
  -1   5 -15  240.53   11.99
   5  -4 -15  219.43   12.14
  -1   5 -15  234.23   11.53
  -4  -1 -15  238.07   12.10
  -4  -1 -15  245.79   11.57
  -1   5 -15  234.83   11.56
  -1   5 -15  229.02   11.22
   4   1  15  234.19   11.02
   1  -5  15  224.86   11.54
   4   1  15  237.82   11.79
  -5   4  15  237.40   11.53
   1  -5  15  248.57   12.06
  -5   4  15  233.06   11.08
   1  -5  15  227.60   11.01
  -5   4  15  215.15   12.35
   2  -4 -15  688.37   32.98
   2   2 -15  746.02   33.29
  -4   2 -15  763.46   34.28
   2  -4 -15  709.84   33.26
   2   2 -15  751.19   32.84
   2   2 -15  710.67   33.21
  -4   2 -15  721.42   32.69
  -2   4  15  751.17   32.84
   4  -2  15  744.86   33.26
  -2   4  15  701.42   33.47
  -2  -2  15  740.11   33.48
  -2   4  15  735.50   32.83
   4  -2  15  710.42   32.96
  -2  -2  15  745.13   33.17
  -2   4  15  715.53   33.25
  -1  -4 -15  184.98    9.87
  -1  -4 -15  182.07    9.49
   5  -1 -15  188.89   10.21
   5  -1 -15  194.53    9.46
  -4   5 -15  196.91    9.98
  -4   5 -15  199.21    9.71
  -4   5 -15  192.59    9.18
  -5   1  15  192.74    9.27
   1   4  15  187.24    9.52
  -5   1  15  193.97    8.88
   1   4  15  184.86    9.55
   1   4  15  179.99    9.00
  -5   1  15  192.74    9.72
   4  -5  15  175.18    9.47
   4  -5  15  192.56    9.40
   1   4  15  191.03    9.37
  -4  -4 -15  207.57   10.81
  -4   8 -15  217.53   11.73
  -4  -4 -15  204.76   11.38
  -4   8 -15  206.04   10.60
   8  -4 -15  200.84   11.56
  -4   8 -15  212.95   11.12
   4  -8  15  214.69   11.01
   4   4  15  210.21   10.51
   4   4  15  206.97   10.68
  -8   4  15  203.45   11.04
   4   4  15  203.99   10.64
  -8   4  15  211.95   10.16
   4  -8  15  220.87   10.48
  -2   7 -15   23.09    2.45
  -2   7 -15   20.87    3.03
   7  -5 -15   19.74    2.93
  -5  -2 -15   26.18    2.75
  -2   7 -15   26.17    2.75
  -5  -2 -15   24.05    3.01
  -2   7 -15   24.99    2.85
  -7   5  15   24.78    2.24
  -7   5  15   22.90    2.65
   5   2  15   28.20    3.02
   2  -7  15   24.00    2.76
   2  -7  15   23.56    3.05
  -7   5  15   21.88    3.79
   5   2  15   22.97    2.27
   4  -5 -15   23.67    2.25
   4  -5 -15   31.24    3.46
   1   4 -15   28.64    2.53
  -5   1 -15   24.91    3.02
   1   4 -15   27.34    2.62
   1   4 -15   32.72    2.96
   1   4 -15   26.89    2.52
  -1  -4  15   32.02    3.18
  -4   5  15   22.47    2.98
  -1  -4  15   28.77    2.72
   5  -1  15   34.11    3.03
  -4   5  15   26.38    2.02
   5  -1  15   26.18    2.32
   1  -5 -15   51.52    3.34
  -5   4 -15   55.11    4.10
  -5   4 -15   53.28    4.34
   4   1 -15   46.69    2.83
   1  -5 -15   52.57    3.63
   4   1 -15   51.41    3.98
  -5   4 -15   52.84    3.36
   4   1 -15   48.43    3.34
   5  -4  15   49.51    3.34
  -1   5  15   48.20    3.52
  -4  -1  15   45.25    3.02
  -1   5  15   48.72    3.00
  -4  -1  15   51.33    2.68
   5  -4  15   56.93    3.52
  -4  -1  15   45.85    3.48
  -1   5  15   55.89    3.63
   7  -2 -15    3.20    1.61
  -2  -5 -15    2.82    1.15
  -5   7 -15    3.11    1.52
   7  -2 -15    2.36    0.93
  -5   7 -15    2.32    1.19
  -2  -5 -15    3.95    1.42
  -5   7 -15    2.70    0.96
   2   5  15    2.21    1.19
   5  -7  15    3.29    1.28
   2   5  15    2.21    0.73
   5  -7  15    0.67    0.89
   2   5  15    3.14    1.16
  -7   2  15    1.86    1.16
  10  -5 -15    1.19    1.64
  -5  10 -15    3.89    1.69
  -5  10 -15   -0.32    1.52
  -5  -5 -15    2.80    1.38
  -5  -5 -15    0.68    1.65
  -5  10 -15    0.89    1.37
   5 -10  15    0.46    1.36
 -10   5  15    2.30    1.56
   5   5  15   -0.83    1.06
  -3   9 -15   33.20    3.40
  -6  -3 -15   30.56    3.24
   9  -6 -15   22.38    3.39
  -3   9 -15   23.08    3.02
  -3   9 -15   24.96    3.85
  -6  -3 -15   27.58    3.58
   3  -9  15   27.01    3.51
  -9   6  15   23.97    2.44
  -9   6  15   20.92    4.35
   3  -9  15   22.61    2.96
   6   3  15   25.42    2.81
   0   6 -15  126.05    7.01
   0   6 -15  122.68    6.82
  -6   0 -15  122.66    7.43
   6  -6 -15  118.46    7.62
   0   6 -15  119.87    6.87
  -6   0 -15  116.87    6.74
   0  -6  15  125.84    6.90
   6   0  15  142.37    7.30
   0  -6  15  117.44    7.35
  -6   6  15  112.26    6.38
   6   0  15  127.42    6.16
  -6   6  15  114.10    8.06
  -6   3 -15   14.52    1.82
   3   3 -15   17.70    2.42
   3   3 -15   13.27    2.15
  -6   3 -15   17.40    2.71
   3   3 -15   14.88    1.71
   3   3 -15   14.15    1.96
   3  -6 -15   14.72    1.77
   3  -6 -15   16.86    2.01
   6  -3  15   14.38    1.75
  -3  -3  15   14.83    1.68
  -3  -3  15   10.55    1.99
   6  -3  15   14.35    1.98
  -3   6  15   14.96    2.39
  -3   6  15   15.59    2.50
   6  -3  15   13.00    1.44
  -3   6  15   13.15    1.60
   0  -6 -15  107.62    6.03
   6   0 -15  115.17    7.06
  -6   6 -15  100.69    6.29
   6   0 -15  101.72    5.73
   0  -6 -15   97.75    6.23
  -6   6 -15  101.53    6.33
  -6   0  15  108.30    5.57
   0   6  15  110.58    6.32
   6  -6  15  109.44    6.00
  -6   0  15   97.52    6.14
   6  -6  15  103.21    5.98
   0   6  15   98.37    6.03
   0   6  15  104.74    5.48
   0   6  15  117.17    6.41
   9  -3 -15    1.83    1.76
  -3  -6 -15    1.16    1.20
  -6   9 -15    3.67    1.79
  -6   9 -15    3.30    1.52
  -3  -6 -15    3.33    1.59
   3   6  15    4.60    1.56
   3   6  15    3.21    1.47
  -9   3  15    2.01    1.42
   6  -9  15    5.37    1.38
   6  -9  15    4.00    1.63
  -6  12 -15   41.74    4.50
  -6  12 -15   55.46    6.29
  -6  -6 -15   51.71    4.96
  12  -6 -15   41.97    5.12
   6   6  15   38.68    4.21
 -12   6  15   36.77    6.18
   6 -12  15   34.86    4.68
   6 -12  15   48.49    4.82
  11  -7 -15    0.25    1.69
  -4  11 -15    0.37    2.10
  11  -7 -15    0.74    1.24
  -4  11 -15    0.41    1.59
  -7  -4 -15    2.28    2.27
  -7  -4 -15    1.50    1.57
  -4  11 -15    1.08    1.74
   7   4  15    4.10    1.71
   4 -11  15    1.47    2.08
   4 -11  15    2.33    1.85
 -11   7  15    2.17    3.14
  -1   8 -15   45.54    4.20
  -7  -1 -15   50.18    4.52
   8  -7 -15   51.19    4.97
  -7  -1 -15   47.14    3.75
  -1   8 -15   50.93    3.97
  -1   8 -15   43.63    4.22
  -8   7  15   49.86    6.06
   7   1  15   61.21    4.41
  -8   7  15   48.03    3.40
   1  -8  15   43.66    4.07
   1  -8  15   56.19    4.59
   2   5 -15   67.31    4.78
   2   5 -15   67.51    4.79
   5  -7 -15   75.75    5.44
   2   5 -15   70.48    4.32
   2   5 -15   67.79    4.52
  -7   2 -15   52.45    4.84
  -5   7  15   67.74    4.12
   7  -2  15   63.24    4.60
  -5   7  15   73.17    5.73
  -2  -5  15   73.24    4.97
   7  -2  15   66.63    4.03
   7  -2  15   68.75    4.22
   5   2 -15  138.99    8.41
   5   2 -15  144.95    7.31
  -7   5 -15  140.45    7.91
  -7   5 -15  136.07    8.22
   2  -7 -15  147.59    8.02
   2  -7 -15  140.24    7.68
   5   2 -15  144.50    7.70
  -7   5 -15  161.51    8.73
   5   2 -15  145.59    8.77
  -2   7  15  139.73    7.39
  -2   7  15  151.63    8.59
   7  -5  15  146.92    7.91
  -2   7  15  144.12    8.35
   7  -5  15  148.70    7.73
  -5  -2  15  144.34    8.08
  -1  -7 -15   35.94    3.59
  -7   8 -15   45.48    4.47
  -7   8 -15   41.29    3.87
  -1  -7 -15   39.40    4.17
   8  -1 -15   45.80    4.82
   7  -8  15   44.80    3.54
   1   7  15   34.27    3.65
   7  -8  15   41.94    3.31
  -8   1  15   37.75    3.86
   1   7  15   40.75    3.93
  -7  11 -15   28.78    4.50
  11  -4 -15   31.21    4.30
  -4  -7 -15   34.36    3.87
  -7  11 -15   17.08    2.89
   4   7  15   17.45    3.06
   7 -11  15   29.86    3.21
   4   7  15   21.87    3.01
 -11   4  15   23.48    3.30
   7 -11  15   25.79    3.35
  -8  -5 -15    1.96    2.28
  -5  13 -15    3.34    2.55
  13  -8 -15    4.54    3.01
   5 -13  15    5.35    2.90
 -13   8  15    6.75    4.12
  -2  10 -15   16.81    2.82
  -2  10 -15   22.81    3.22
  10  -8 -15   19.62    3.34
  -8  -2 -15   16.91    3.36
  -8  -2 -15   20.89    2.98
   2 -10  15   16.06    3.21
 -10   8  15   20.21    4.50
 -10   8  15   22.30    2.51
   1   7 -15    2.05    1.47
   7  -8 -15   -1.66    1.49
  -8   1 -15    2.58    1.74
   1   7 -15    1.09    1.18
   1   7 -15    1.01    1.35
  -7   8  15    0.62    0.95
  -1  -7  15    0.91    1.48
   8  -1  15   -0.37    1.23
  -7   8  15    2.80    2.43
  -8   4 -15   21.55    2.99
   4  -8 -15   25.98    2.56
  -8   4 -15   26.17    2.83
   4   4 -15   23.44    3.14
   4   4 -15   25.23    2.49
  -8   4 -15   28.88    3.60
   4   4 -15   20.52    2.54
   4   4 -15   32.06    3.83
  -4   8  15   26.13    2.52
   8  -4  15   24.82    2.50
  -4   8  15   24.49    3.65
  -4  -4  15   27.31    3.13
  -4   8  15   16.82    3.04
   8  -4  15   25.48    2.89
   1  -8 -15   -0.34    1.03
   7   1 -15    2.92    1.74
   7   1 -15    3.75    1.26
   1  -8 -15    0.59    1.07
  -8   7 -15    2.15    1.44
   7   1 -15    1.09    1.83
  -8   7 -15    1.88    1.30
   8  -7  15   -0.08    0.99
  -1   8  15    2.52    1.00
   8  -7  15    1.01    1.23
  -1   8  15   -0.84    1.03
  -1   8  15    2.87    1.49
  -1   8  15    3.44    1.69
  -7  -1  15   -0.21    1.05
  -2  -8 -15   23.98    3.28
  -2  -8 -15   30.92    4.05
  10  -2 -15   19.59    3.29
  -8  10 -15   26.28    3.20
  -8  10 -15   20.13    3.48
  10  -2 -15   20.69    3.72
   8 -10  15   18.11    2.68
   2   8  15   25.85    3.49
   2   8  15   23.74    3.20
 -10   2  15   30.40    3.56
   8 -10  15   25.14    3.30
  13  -5 -15   -1.94    2.62
  -5  -8 -15   -0.89    2.05
  -8  13 -15   -1.27    2.60
   8 -13  15   -0.92    2.27
 -13   5  15    0.69    3.26
   5   8  15    1.76    2.28
  12  -9 -15   10.59    2.29
  -3  12 -15    6.48    2.49
  12  -9 -15    5.21    2.63
  -3  12 -15    9.22    2.78
   3 -12  15   11.64    3.06
 -12   9  15    7.27    3.92
   0   9 -15    1.02    1.45
   0   9 -15   -0.38    1.50
   0   9 -15    1.58    1.84
   9  -9 -15    1.44    1.83
  -9   9  15   -0.25    1.04
   0  -9  15    5.22    2.25
  -9   9  15    0.43    2.56
   3   6 -15    3.28    1.78
   3   6 -15    4.37    1.46
   3   6 -15    4.88    1.62
  -9   3 -15    8.28    1.86
   6  -9 -15    6.58    2.31
   9  -3  15   10.63    2.24
  -3  -6  15    8.92    2.25
  -6   9  15    6.47    1.51
   9  -3  15    7.26    1.74
  -6   9  15    6.78    2.76
  -9   6 -15   -0.20    1.27
   6   3 -15    0.59    1.87
   6   3 -15   -0.40    0.98
  -9   6 -15    1.94    1.58
   6   3 -15    1.22    1.60
   3  -9 -15    0.48    1.26
   3  -9 -15    1.57    1.14
  -3   9  15   -0.07    0.87
   9  -6  15    0.59    1.06
  -3   9  15    0.80    1.95
  -3   9  15    1.47    1.66
  -6  -3  15    4.04    1.44
   9  -6  15   -1.07    1.16
  -9   9 -15    3.30    1.90
   9   0 -15    6.53    2.76
   0  -9 -15    2.31    1.81
   0  -9 -15    3.09    1.65
   9   0 -15    4.63    2.05
   9  -9  15    2.74    1.53
   0   9  15    2.19    1.83
   9  -9  15    2.62    1.57
  -9   0  15    4.87    1.68
   0   9  15    1.99    1.49
  -9  12 -15    0.84    2.39
  -3  -9 -15    4.09    2.27
  12  -3 -15    1.37    2.50
  12  -3 -15    1.41    1.91
   9 -12  15   -1.90    1.48
 -12   3  15   -0.82    1.78
   3   9  15   -1.22    1.60
   9 -12  15   -1.83    1.61
  -1  11 -15   17.32    3.11
  11 -10 -15    9.10    2.67
  -1  11 -15   11.34    2.77
 -11  10  15   17.42    4.86
   1 -11  15   10.03    2.96
 -11  10  15   10.87    2.24
   2   8 -15   87.67    6.72
   2   8 -15   90.32    6.01
   2   8 -15   86.60    6.08
   8 -10 -15   90.12    6.85
  -2  -8  15   84.97    6.45
  -8  10  15   82.06    9.14
  -8  10  15   81.52    5.46
  10  -2  15   90.21    6.17
   5 -10 -15   41.09    5.22
   5   5 -15   44.23    4.77
   5   5 -15   40.61    5.15
   5   5 -15   45.32    3.63
 -10   5 -15   43.03    4.27
   5   5 -15   44.97    4.14
  -5  10  15   43.65    3.80
  10  -5  15   53.55    4.62
  -5  -5  15   46.64    4.44
  -5  10  15   40.65    5.34
  10  -5  15   43.69    3.51
   8   2 -15  107.70    7.22
   8   2 -15  104.66    8.17
 -10   8 -15  106.49    7.16
   2 -10 -15  103.66    7.07
   2 -10 -15  103.15    6.56
  10  -8  15  100.18    6.46
  -2  10  15  108.38    7.43
  10  -8  15   98.10    6.57
  -2  10  15  100.31    7.60
  -2  10  15  107.39    6.08
  -8  -2  15   98.12    6.53
  -1 -10 -15    6.84    2.32
  11  -1 -15    8.84    2.63
 -10  11 -15   11.36    3.20
  11  -1 -15   12.38    3.43
   1  10  15    5.08    2.36
  10 -11  15    8.55    2.41
  10 -11  15   10.88    2.51
 -11   1  15    6.55    2.31
   1  10 -15    1.52    2.08
   1  10 -15    1.92    2.69
  10 -11 -15    2.53    2.40
   1  10 -15    3.47    2.09
 -10  11  15    1.01    1.43
  -1 -10  15    0.74    2.26
 -10  11  15    4.90    3.74
   4   7 -15    1.17    2.24
   7 -11 -15    2.83    2.38
   4   7 -15    1.51    1.61
   4   7 -15    1.69    1.62
  11  -4  15    0.47    1.59
  -7  11  15    0.17    1.23
  -4  -7  15    0.24    1.52
  -7  11  15   -0.23    2.63
 -11   7 -15    7.26    2.22
   7   4 -15    5.87    2.44
   7   4 -15    2.75    1.59
   7   4 -15    3.90    2.79
  -7  -4  15    5.20    3.00
  -7  -4  15    6.74    1.97
  -4  11  15    4.63    2.84
  -4  11  15    5.15    1.57
  11  -7  15    7.89    2.28
  11  -7  15    6.80    1.84
  -4  11  15    5.65    2.74
  10   1 -15   -1.81    1.69
 -11  10 -15   -0.84    1.90
   1 -11 -15   -0.01    1.63
  10   1 -15   -1.34    2.52
  11 -10  15   -1.52    1.31
  -1  11  15    0.69    2.14
  11 -10  15   -0.33    1.47
 -10  -1  15    0.52    1.63
   3   9 -15   -1.91    2.26
   9 -12 -15    3.35    2.74
   3   9 -15    1.85    1.97
   3   9 -15    3.38    2.15
  -9  12  15    5.65    1.86
  -9  12  15    2.19    3.71
   6 -12 -15    8.53    3.07
   6   6 -15   12.99    2.57
   6   6 -15   18.53    3.85
  12  -6  15   16.65    3.01
  -6  12  15   15.99    4.54
  -6  -6  15   11.57    2.69
  -6  12  15   12.25    2.21
   9   3 -15    0.49    2.12
   9   3 -15    2.09    2.94
  12  -9  15   -1.46    1.76
  -3  12  15    2.02    2.72
  12  -9  15    0.51    1.60
  -9  -3  15   -0.06    1.78
   5   8 -15    7.35    3.58
   5   8 -15   19.03    3.49
  -8  13  15   11.39    2.58
  -8  13  15   22.02    5.90
   8   5 -15    1.23    2.51
   5 -13 -15    0.90    3.50
  13  -8  15    4.16    2.38
  -5  13  15    0.67    1.77
  -5  13  15    3.90    3.96
   0   1 -16   -0.21    0.75
   0   1 -16    1.13    1.13
   0   1 -16    1.27    0.67
  -1   0 -16    1.31    1.13
   1  -1 -16    0.48    0.83
   1  -1 -16   -0.18    0.94
  -1   1  16    1.01    0.56
   1   0  16   -0.33    0.46
  -1   1  16    0.63    0.63
   0  -1  16    0.29    0.55
   1   0  16   -0.14    0.67
   1   0  16    0.75    0.70
   0  -1  16    1.13    0.68
   0  -1  16    0.19    0.75
  -1   1  16    1.90    0.70
  -1   3 -16   10.80    1.63
   3  -2 -16   12.71    1.68
  -1   3 -16   11.00    1.18
  -1   3 -16    8.04    1.46
   3  -2 -16    9.59    1.74
  -2  -1 -16    8.84    1.44
  -2  -1 -16    9.24    1.74
  -1   3 -16   10.63    1.44
   1  -3  16   11.17    1.36
   1  -3  16   11.05    1.64
   1  -3  16    7.52    1.37
   2   1  16   11.17    1.39
   2   1  16   11.20    1.19
  -3   2  16   11.12    1.23
  -3   2  16   10.48    1.40
   2   1  16    7.80    1.46
  -3   2  16    9.69    1.29
  -2   2 -16    9.00    2.10
   2   0 -16    9.17    1.13
   0  -2 -16    6.52    1.26
   0  -2 -16    5.22    1.38
   2   0 -16    6.32    1.30
  -2   2 -16   10.00    1.04
   0   2  16    7.21    1.21
   0   2  16   11.49    1.47
   2  -2  16    6.27    1.19
  -2   0  16    8.09    1.27
  -2   0  16    9.54    1.02
   0   2  16    7.32    1.11
   2  -2  16    6.96    1.25
  -2   0  16    9.71    1.46
   0   2  16    7.38    1.13
   0   2  16    9.59    0.77
  -3  -2 -16    4.79    1.45
   5  -3 -16    7.31    1.78
  -2   5 -16    9.59    1.21
  -2   5 -16    6.88    1.50
  -3  -2 -16    6.11    1.36
  -2   5 -16    6.17    1.29
  -2   5 -16    5.50    1.39
   2  -5  16    5.98    1.10
   2  -5  16    6.94    1.49
   3   2  16    5.96    1.06
  -5   3  16    6.40    1.03
   3   2  16    7.11    1.17
  -5   3  16    5.59    1.11
  -5   3  16    4.64    1.22
   3   2  16    4.69    1.36
   1   2 -16   22.72    2.39
  -3   1 -16   21.73    1.37
  -3   1 -16   22.90    2.94
   1   2 -16   22.99    1.87
   1   2 -16   24.41    1.90
   2  -3 -16   21.91    2.43
  -2   3  16   23.14    1.97
   3  -1  16   22.68    2.25
  -2   3  16   20.91    1.91
  -1  -2  16   21.97    2.38
   3  -1  16   26.73    1.96
  -2   3  16   20.87    1.84
  -2   3  16   24.17    1.72
  -1  -2  16   22.98    1.65
  -1  -2  16   20.30    2.18
   4  -1 -16   10.60    1.99
  -3   4 -16    7.44    1.65
  -1  -3 -16    8.17    1.42
   4  -1 -16   10.24    0.87
  -1  -3 -16    8.31    1.59
  -3   4 -16    9.70    1.38
  -3   4 -16   10.76    1.46
  -4   1  16    8.05    1.42
  -4   1  16    7.92    1.23
   3  -4  16    8.99    1.43
   1   3  16    9.89    1.54
  -4   1  16    8.44    1.02
   1   3  16    9.39    1.20
   3  -4  16    8.29    1.30
   1   3  16    8.79    1.01
   1   3  16   10.31    1.44
  -4  -3 -16   26.91    2.82
  -4  -3 -16   30.25    3.43
  -3   7 -16   30.34    3.19
  -3   7 -16   29.00    3.45
   7  -4 -16   34.96    3.89
  -3   7 -16   29.80    2.88
   4   3  16   29.34    2.96
   4   3  16   29.49    2.68
  -7   4  16   22.03    2.72
  -7   4  16   30.88    2.23
   3  -7  16   26.02    2.47
   3  -7  16   27.33    2.97
  -4   0 -16   10.05    2.01
   0   4 -16   12.88    1.62
   0   4 -16   12.65    1.42
   0   4 -16   11.62    1.76
   4  -4 -16   13.82    2.25
   4  -4 -16   13.38    1.70
   0   4 -16   11.48    1.61
  -4   0 -16   14.79    1.91
  -4   4  16   11.76    2.10
   0  -4  16   12.48    1.33
   4   0  16   11.54    1.19
   0  -4  16   14.86    1.95
   4   0  16   13.73    1.93
  -4   4  16   10.37    1.35
   4   0  16   12.13    1.48
  -4   4  16   13.17    1.65
   0  -4  16   15.49    2.17
   1  -4 -16   25.45    2.39
   3   1 -16   32.90    2.58
   1  -4 -16   29.07    2.31
  -4   3 -16   24.66    1.98
  -4   3 -16   22.29    3.23
   3   1 -16   21.96    2.55
   3   1 -16   28.12    1.88
  -3  -1  16   22.79    2.51
  -1   4  16   25.06    2.59
  -1   4  16   30.04    1.96
  -1   4  16   27.89    1.97
   4  -3  16   24.00    2.31
  -3  -1  16   27.60    1.84
  -1   4  16   29.38    2.23
  -3  -1  16   32.28    2.26
   4  -3  16   25.58    2.51
  -4   6 -16  112.63    6.46
  -2  -4 -16  107.23    6.53
  -4   6 -16  102.67    5.72
  -2  -4 -16  105.84    6.04
  -4   6 -16  114.88    6.35
   6  -2 -16  113.96    5.93
   6  -2 -16  110.48    6.80
   2   4  16  103.63    5.91
  -6   2  16  103.30    5.37
   4  -6  16  102.77    5.80
  -6   2  16  106.30    5.76
   2   4  16  106.68    5.47
  -6   2  16  110.86    6.26
   2   4  16  111.18    6.02
   4  -6  16  102.67    6.06
  -4   9 -16   62.54    4.47
  -5  -4 -16   62.02    4.55
  -4   9 -16   58.09    5.26
   9  -5 -16   56.42    5.69
  -4   9 -16   64.47    4.83
  -5  -4 -16   66.07    5.23
   4  -9  16   70.98    4.85
   5   4  16   63.97    4.36
   4  -9  16   70.45    5.37
  -9   5  16   71.04    5.07
  -9   5  16   67.82    4.01
  -5  -1 -16   21.56    2.90
  -5  -1 -16   25.88    2.69
  -1   6 -16   23.60    2.62
   6  -5 -16   27.68    3.37
  -1   6 -16   23.66    2.42
  -1   6 -16   23.07    2.60
   1  -6  16   26.66    2.82
  -6   5  16   29.72    2.83
  -6   5  16   22.02    2.13
   5   1  16   24.33    1.95
   1  -6  16   27.74    3.18
  -6   5  16   26.98    3.84
   5   1  16   26.58    2.87
   2   3 -16   10.45    1.76
   2   3 -16    8.12    1.60
  -5   2 -16   11.13    1.40
   3  -5 -16   13.05    1.80
  -5   2 -16    9.22    2.12
   2   3 -16   13.07    1.59
   2   3 -16    9.14    1.61
   3  -5 -16   11.47    1.56
   5  -2  16   11.55    1.58
  -2  -3  16   10.82    1.65
   5  -2  16   14.09    1.96
  -3   5  16   12.08    1.44
  -3   5  16   13.30    2.08
  -2  -3  16    9.04    1.77
  -5   5 -16   20.30    2.29
   0  -5 -16   17.14    2.11
  -5   5 -16   24.08    1.96
  -5   5 -16   17.43    2.59
   5   0 -16   16.97    2.58
   0  -5 -16   18.40    2.37
   5   0 -16   19.28    2.11
   0   5  16   19.89    1.84
  -5   0  16   16.75    2.24
   5  -5  16   22.37    2.29
  -5   0  16   21.67    2.02
   0   5  16   20.31    2.35
  -5   0  16   15.77    1.39
   5  -5  16   15.80    2.02
   0   5  16   17.31    2.16
  -5   8 -16    4.57    1.31
  -5   8 -16    0.85    1.45
  -5   8 -16    7.12    1.87
  -3  -5 -16    5.16    1.73
   8  -3 -16    6.96    2.09
  -3  -5 -16    4.41    1.47
  -8   3  16    2.31    1.36
   3   5  16    0.20    1.11
   5  -8  16    4.78    1.56
   5  -8  16    5.56    1.33
   3   5  16    7.15    1.62
  11  -6 -16   16.30    3.24
  11  -6 -16   15.57    2.32
  -6  -5 -16   12.72    4.72
  -5  11 -16   13.53    2.70
  -6  -5 -16    9.49    2.31
  -5  11 -16   15.63    3.48
   5 -11  16   10.99    2.80
 -11   6  16   15.10    3.93
   6   5  16   19.31    2.81
   5 -11  16   10.74    2.59
  -2   8 -16   -1.87    0.89
  -6  -2 -16   -0.57    1.24
  -2   8 -16   -1.38    1.33
  -6  -2 -16    1.37    1.32
   8  -6 -16   -2.05    1.30
  -2   8 -16    0.90    1.14
  -2   8 -16    0.42    1.17
   6   2  16    2.86    1.54
  -8   6  16    0.05    1.17
   2  -8  16    0.61    1.14
   6   2  16    0.89    0.94
   2  -8  16    1.28    1.49
  -8   6  16   -0.02    0.69
  -8   6  16    1.01    1.79
   1   5 -16   25.95    2.81
   1   5 -16   26.29    2.56
   1   5 -16   26.60    2.94
   1   5 -16   28.05    2.79
   5  -6 -16   25.48    3.33
  -6   1 -16   22.90    3.17
  -1  -5  16   30.25    2.88
  -1  -5  16   25.41    3.14
  -5   6  16   27.86    3.72
  -5   6  16   23.02    2.26
   6  -1  16   26.49    2.36
   6  -1  16   27.55    2.92
  -6   4 -16    1.79    1.66
   4   2 -16    2.11    1.57
  -6   4 -16    3.07    1.58
   2  -6 -16    1.74    1.07
   4   2 -16    3.27    1.20
  -6   4 -16    3.31    1.14
   2  -6 -16    6.86    1.33
   4   2 -16    2.08    1.36
   4   2 -16    3.41    0.85
  -2   6  16    4.40    1.44
   6  -4  16    2.26    1.11
  -2   6  16    1.46    1.23
  -4  -2  16    3.10    1.23
   6  -4  16    2.98    1.10
  -4  -2  16    5.14    1.05
  -2   6  16    2.15    0.85
   7  -1 -16   12.21    2.57
   7  -1 -16   15.07    1.85
  -6   7 -16   11.95    2.16
  -6   7 -16   16.34    2.37
  -1  -6 -16   10.15    2.13
  -1  -6 -16   15.69    2.19
   6  -7  16   12.67    2.05
   6  -7  16   16.79    2.14
   1   6  16   11.36    2.03
  -7   1  16   18.54    2.48
   1   6  16   13.66    2.18
   1   6  16   16.14    1.66
  10  -4 -16    2.85    1.98
  -6  10 -16    3.72    2.21
  -6  10 -16    3.73    1.63
  -4  -6 -16    3.47    1.99
  -4  -6 -16    5.01    1.91
   6 -10  16    2.75    1.42
   4   6  16    4.82    1.72
   6 -10  16    4.53    1.89
 -10   4  16    5.62    1.89
  -6  13 -16   -0.49    2.92
  -7  -6 -16    3.34    2.37
  13  -7 -16   -1.22    2.57
  -6  13 -16    0.66    2.25
   6 -13  16    1.08    2.49
   7   6  16    3.24    2.37
   6 -13  16    1.93    2.64
 -13   7  16   -0.77    3.49
  -3  10 -16    5.84    1.91
  -7  -3 -16    7.13    2.57
  -7  -3 -16    6.09    1.96
  -3  10 -16    4.76    1.84
  10  -7 -16    8.06    2.45
 -10   7  16    9.79    3.42
   7   3  16    1.89    1.35
   3 -10  16    8.74    2.16
 -10   7  16    5.84    1.40
   3 -10  16    3.98    2.05
  -7   0 -16    0.47    1.47
   0   7 -16    1.35    1.21
   7  -7 -16    2.66    1.85
  -7   0 -16    1.47    1.24
   0   7 -16    3.14    1.37
   0   7 -16   -0.40    1.28
   7   0  16    0.37    1.32
   0  -7  16    4.21    1.55
  -7   7  16    1.41    0.98
   0  -7  16    1.20    1.54
  -7   7  16    4.92    2.44
  -7   3 -16    4.16    1.28
  -7   3 -16    2.45    1.65
   4  -7 -16    6.82    1.43
   4  -7 -16    4.98    1.27
   3   4 -16    6.44    1.67
   3   4 -16    3.98    1.55
   3   4 -16    6.45    1.57
   3   4 -16    4.27    1.20
  -4   7  16    4.63    1.82
   7  -3  16    3.98    1.12
  -4   7  16    3.31    1.05
   7  -3  16    4.83    1.09
  -3  -4  16    0.60    1.13
   7  -3  16    3.35    1.43
   1  -7 -16   69.79    4.84
   6   1 -16   74.51    4.42
   1  -7 -16   67.20    4.49
   6   1 -16   68.92    5.19
  -7   6 -16   73.61    4.86
   6   1 -16   61.53    5.32
  -7   6 -16   76.96    5.11
  -6  -1  16   59.20    4.57
   7  -6  16   64.46    4.42
  -6  -1  16   66.56    3.97
  -1   7  16   69.23    4.95
   7  -6  16   78.02    4.73
  -1   7  16   70.43    4.10
  -1   7  16   67.26    4.90
   9  -2 -16   25.68    3.83
  -2  -7 -16   25.86    3.58
  -7   9 -16   28.95    3.45
  -2  -7 -16   27.57    3.26
  -7   9 -16   32.50    3.94
  -9   2  16   24.06    3.09
   7  -9  16   26.75    2.96
   2   7  16   17.36    2.76
   7  -9  16   25.73    3.13
   2   7  16   29.35    3.44
  12  -5 -16   38.33    5.00
  -7  12 -16   36.90    4.30
  -7  12 -16   42.06    5.62
 -12   5  16   48.51    6.71
   7 -12  16   39.66    4.50
   5   7  16   42.82    4.58
  -4  12 -16   27.32    3.87
  -8  -4 -16   24.47    3.53
  -4  12 -16   25.57    3.88
 -12   8  16   36.09    6.23
   4 -12  16   30.84    4.27
  -8  -1 -16    6.06    2.32
  -8  -1 -16    4.66    1.77
  -1   9 -16    2.61    1.54
   9  -8 -16    3.24    1.98
  -1   9 -16    5.52    1.82
  -1   9 -16    8.53    2.25
  -9   8  16    8.39    3.34
   1  -9  16    3.27    2.13
  -9   8  16    1.40    1.24
  -8   2 -16   12.62    2.71
   2   6 -16   18.66    2.37
   2   6 -16   16.97    2.47
   6  -8 -16   15.30    2.86
   2   6 -16   12.80    2.45
  -2  -6  16    8.83    2.13
  -6   8  16   19.93    3.64
   8  -2  16   12.88    2.31
  -6   8  16   17.09    2.06
   5   3 -16    1.98    1.18
   3  -8 -16   -0.15    0.91
   5   3 -16   -0.21    0.85
   5   3 -16    1.46    1.44
  -8   5 -16   -0.25    1.46
   5   3 -16    0.80    1.78
  -8   5 -16    0.55    1.16
   3  -8 -16   -0.11    1.05
  -3   8  16   -1.54    1.41
   8  -5  16    2.47    1.40
   8  -5  16    0.60    0.93
  -3   8  16    0.23    1.51
  -5  -3  16    0.77    1.19
  -3   8  16    1.95    1.07
   8   0 -16   -0.13    1.43
   0  -8 -16    0.65    1.34
  -8   8 -16    0.14    1.35
  -8   8 -16    3.50    1.55
   8   0 -16   -0.70    1.62
   0  -8 -16   -0.07    1.17
  -8   0  16    0.01    1.14
   8  -8  16    0.74    1.16
   0   8  16    0.31    1.12
   8  -8  16    1.47    1.33
   0   8  16    0.09    1.15
   0   8  16    0.49    1.37
  -8  11 -16   -2.88    1.45
  11  -3 -16    0.60    1.80
  -3  -8 -16    3.16    1.74
  11  -3 -16    1.96    2.43
  -8  11 -16   -1.54    1.82
   8 -11  16    2.90    1.88
   8 -11  16   -0.75    1.38
   3   8  16    1.03    1.73
 -11   3  16    2.72    1.68
  11  -9 -16    0.90    1.81
  -2  11 -16    3.57    1.94
  -2  11 -16    1.65    1.86
 -11   9  16   -0.82    2.73
   2 -11  16    1.01    1.97
 -11   9  16    0.65    1.25
   1   8 -16    7.49    2.04
   1   8 -16    1.41    1.81
   1   8 -16   11.27    2.17
   8  -9 -16    3.75    2.26
   9  -1  16    4.18    1.91
  -8   9  16    5.03    3.20
  -1  -8  16    4.03    1.78
  -8   9  16    5.50    1.55
   4   5 -16    0.52    1.22
  -9   4 -16    3.99    1.54
   4   5 -16    1.45    1.13
   4   5 -16   -0.95    1.33
  -9   4 -16    0.92    1.49
   4   5 -16   -1.08    1.54
   5  -9 -16    1.05    1.98
  -5   9  16    0.85    1.03
   9  -4  16    1.07    1.08
  -5   9  16   -0.39    1.78
   9  -4  16   -0.25    1.25
  -4  -5  16    1.25    1.41
   7   2 -16   31.47    4.10
  -9   7 -16   26.39    3.43
  -9   7 -16   30.52    3.60
   7   2 -16   31.14    3.03
   2  -9 -16   34.50    3.73
   7   2 -16   33.05    4.61
   2  -9 -16   32.12    3.31
  -2   9  16   34.43    4.11
   9  -7  16   33.73    3.36
  -2   9  16   28.47    3.92
  -2   9  16   31.38    2.94
   9  -7  16   32.11    3.42
  -7  -2  16   29.45    3.50
  10  -1 -16    9.52    3.10
  -9  10 -16   11.24    2.83
  -1  -9 -16   11.09    2.43
  -1  -9 -16    6.52    3.95
  10  -1 -16    6.01    2.33
 -10   1  16    7.22    2.06
   1   9  16    5.90    2.25
   9 -10  16    6.75    1.96
   9 -10  16    6.40    1.96
   0  10 -16   -0.69    1.78
   0  10 -16   -0.72    1.42
   0  10 -16    1.43    2.36
  10 -10 -16    5.60    2.59
 -10  10  16   -2.55    1.02
 -10  10  16   -0.12    3.14
   0 -10  16    1.25    1.89
   3   7 -16    1.78    1.45
   3   7 -16    1.50    1.44
   7 -10 -16    1.76    2.00
   3   7 -16   -1.02    1.59
  10  -3  16    0.19    1.45
  -7  10  16   -0.38    2.36
  -7  10  16    0.55    1.11
  -3  -7  16   -0.11    1.49
   6   4 -16   30.82    4.67
   6   4 -16   33.41    4.39
   6   4 -16   36.46    3.67
 -10   6 -16   39.82    4.14
  -4  10  16   42.60    4.94
  -4  10  16   42.61    5.20
  10  -6  16   33.49    3.40
  -6  -4  16   38.76    4.07
  10  -6  16   40.29    4.08
  -4  10  16   32.03    3.20
   1 -10 -16   34.47    3.96
   9   1 -16   31.40    5.05
   1 -10 -16   35.53    4.56
 -10   9 -16   33.55    4.33
   9   1 -16   36.08    4.40
  10  -9  16   34.18    3.90
  10  -9  16   38.17    3.89
  -9  -1  16   36.02    4.08
  -1  10  16   34.02    4.51
  12  -2 -16   38.94    5.58
  -2 -10 -16   36.33    4.43
  12  -2 -16   46.00    4.91
 -10  12 -16   41.24    5.41
   2  10  16   42.29    4.92
  10 -12  16   58.59    5.42
  10 -12  16   32.55    4.06
 -12   2  16   49.58    5.01
   2   9 -16   12.13    2.78
   9 -11 -16    7.55    2.62
   2   9 -16   11.69    3.23
   2   9 -16    9.13    2.42
  -9  11  16    7.02    1.88
  -2  -9  16    8.58    2.65
  -9  11  16   13.09    4.21
   5   6 -16    2.41    2.12
   5   6 -16    0.31    1.40
   5   6 -16    0.76    1.42
   6 -11 -16    2.15    2.29
  -5  -6  16    2.38    1.75
  -6  11  16    1.26    1.38
  -6  11  16    2.07    2.60
  11  -5  16    2.94    1.92
   3 -11 -16   -0.90    1.62
 -11   8 -16    0.95    2.12
   8   3 -16    0.21    2.52
   8   3 -16   -0.23    2.08
  -3  11  16   -1.39    2.24
  -8  -3  16    1.66    1.53
  11  -8  16    1.24    1.78
  -3  11  16    0.97    2.40
  -3  11  16    2.07    1.41
  11  -8  16   -0.66    1.32
  11   0 -16   13.93    3.12
   0 -11 -16    5.83    2.52
 -11  11 -16   11.69    3.22
  11   0 -16   16.04    3.93
 -11   0  16   11.26    2.73
  11 -11  16   11.51    2.65
   0  11  16   14.83    3.28
  11 -11  16    5.70    2.09
   4   8 -16    0.17    1.77
   8 -12 -16    1.99    2.43
   4   8 -16    0.43    1.95
   4   8 -16    2.74    2.76
  -8  12  16    0.55    1.50
  12  -4  16    2.13    2.22
  -8  12  16    4.00    3.56
   5 -12 -16    4.32    3.04
   7   5 -16    4.19    1.97
   7   5 -16    2.17    2.40
  12  -7  16    3.85    2.17
  -5  12  16    3.43    1.74
  -7  -5  16    3.32    1.85
  -5  12  16    8.65    3.59
   2 -12 -16    0.57    2.22
  10   2 -16    5.54    3.46
  10   2 -16    2.59    2.60
  12 -10  16    3.85    2.06
  -2  12  16    0.71    2.67
 -10  -2  16    2.69    2.03
  12 -10  16    6.74    2.27
   6   7 -16   22.15    4.55
   6   7 -16   14.59    3.21
  -7  13  16   13.61    5.13
  -7  13  16   12.66    2.51
  13  -6  16    9.46    3.07
  -1   1 -17    0.03    1.07
   1   0 -17    0.23    0.73
  -1   1 -17    0.04    0.52
   0  -1 -17   -0.56    0.86
   1   0 -17    0.49    1.08
   1  -1  17    0.73    0.64
   1  -1  17    0.58    0.73
   0   1  17   -0.07    0.61
   0   1  17    1.58    0.80
   0   1  17    0.31    0.44
  -1   0  17    1.02    0.70
   1  -1  17    0.55    0.70
  -1   0  17    0.40    0.67
  -1   0  17   -0.59    0.51
   2  -2 -17  149.13    7.88
   0   2 -17  149.69    7.62
  -2   0 -17  122.76    8.01
   0   2 -17  140.67    7.03
   2  -2 -17  139.60    7.94
   0  -2  17  141.99    7.21
  -2   2  17  159.52    7.39
   2   0  17  146.74    7.04
   0  -2  17  146.63    7.62
  -2   2  17  151.57    7.23
  -2   2  17  149.29    7.21
   2   0  17  157.60    6.99
   2   0  17  139.64    7.54
   2   0  17  144.82    7.39
   0  -2  17  138.87    7.56
  -1  -2 -17    2.64    1.15
  -2   3 -17    1.52    1.04
  -2   3 -17    2.01    1.36
  -2   3 -17    2.34    0.49
  -2   3 -17    2.97    0.82
   3  -1 -17    1.73    0.58
  -1  -2 -17    1.56    0.97
   3  -1 -17    3.13    1.38
   2  -3  17    1.68    0.85
   1   2  17    3.86    0.92
   1   2  17    3.18    0.92
   1   2  17    2.93    1.01
  -3   1  17    2.33    0.75
  -3   1  17    2.87    0.84
  -3   1  17    2.35    0.87
   1   2  17    0.63    0.66
   2  -3  17    2.68    0.96
  -3  -1 -17    1.04    1.08
  -1   4 -17    2.00    1.05
  -1   4 -17    0.59    0.65
  -1   4 -17    1.62    1.06
   4  -3 -17    0.87    0.78
  -1   4 -17    1.03    0.95
   4  -3 -17    1.77    1.23
  -3  -1 -17    1.45    0.98
   3   1  17    2.76    0.83
  -4   3  17    1.11    0.64
  -4   3  17    1.67    0.81
   3   1  17    1.92    0.65
   1  -4  17    2.68    1.15
   1  -4  17    2.07    1.04
   1  -4  17    0.03    0.64
  -4   3  17    1.99    0.83
   3   1  17   -0.40    0.79
   2   1 -17   12.93    1.41
   2   1 -17    9.10    1.55
  -3   2 -17   11.88    1.13
  -3   2 -17   15.42    2.50
   1  -3 -17   14.72    2.05
   1  -3 -17   11.33    1.60
  -1   3  17    9.30    1.20
  -1   3  17   11.39    1.73
  -2  -1  17   14.37    1.73
  -1   3  17   11.66    1.37
  -1   3  17   13.71    1.21
  -2  -1  17   11.51    1.14
   3  -2  17   16.21    1.82
  -1   3  17   12.45    1.37
  -1   3  17   10.93    1.49
   3  -2  17    8.23    1.44
  -2  -1  17   10.29    1.63
  -3   5 -17   39.83    3.02
  -2  -3 -17   35.71    3.16
  -2  -3 -17   35.03    2.83
  -3   5 -17   37.92    2.76
   5  -2 -17   41.22    3.95
  -3   5 -17   34.22    3.43
  -5   2  17   33.47    2.57
   2   3  17   37.35    2.97
   2   3  17   37.74    2.71
   3  -5  17   37.29    2.70
   3  -5  17   36.05    2.89
  -5   2  17   39.27    2.38
  -5   2  17   36.45    2.89
   2   3  17   39.05    2.50
   6  -4 -17  251.51   13.76
  -4  -2 -17  278.20   13.87
  -2   6 -17  270.01   12.69
  -2   6 -17  271.90   13.58
  -2   6 -17  254.97   13.28
  -2   6 -17  271.33   13.13
  -4  -2 -17  269.28   13.17
   2  -6  17  271.11   13.60
   4   2  17  263.68   12.66
   4   2  17  264.85   12.59
   4   2  17  255.85   13.32
  -6   4  17  271.19   13.26
   2  -6  17  259.99   12.64
   2  -6  17  256.23   13.19
  -6   4  17  266.41   12.60
   1   3 -17   24.52    2.36
   1   3 -17   24.54    2.14
  -4   1 -17   27.68    3.26
   1   3 -17   26.60    2.74
   1   3 -17   30.12    2.72
  -4   1 -17   24.58    1.73
   3  -4 -17   29.28    3.23
   3  -4 -17   23.32    2.61
  -3   4  17   25.06    1.98
  -1  -3  17   30.73    2.76
   4  -1  17   25.63    2.34
  -1  -3  17   27.43    2.88
  -3   4  17   26.67    2.69
   4  -1  17   26.22    2.64
  -1  -3  17   28.33    1.85
  -3   4  17   30.38    2.15
  -3   4  17   33.40    2.26
   4   0 -17  277.54   12.76
  -4   4 -17  257.36   14.02
  -4   4 -17  289.77   13.21
  -4   4 -17  255.04   14.50
   4   0 -17  273.95   13.58
   4   0 -17  272.77   13.99
   0  -4 -17  284.62   13.91
   0  -4 -17  268.21   13.43
  -4   4 -17  275.89   13.24
   0   4  17  285.86   13.10
   0   4  17  275.86   12.92
   0   4  17  278.77   13.14
   4  -4  17  278.42   13.46
   0   4  17  289.26   13.42
  -4   0  17  274.74   12.84
  -4   0  17  287.70   13.29
  -4   0  17  281.17   13.70
   4  -4  17  294.40   13.55
   0   4  17  278.56   13.52
  -3  -4 -17   -0.02    1.01
  -3  -4 -17    0.25    1.09
  -4   7 -17    1.35    1.46
   7  -3 -17    1.03    0.92
   7  -3 -17    0.44    1.29
  -4   7 -17    0.87    0.92
  -4   7 -17    1.08    1.22
   4  -7  17    0.05    0.86
   4  -7  17    2.76    1.25
   3   4  17   -0.10    0.81
   3   4  17    0.25    0.71
  -7   3  17    1.05    0.70
  -7   3  17   -0.56    0.98
   3   4  17    0.00    0.86
  -3   8 -17   19.59    2.77
  -5  -3 -17   21.86    2.66
  -3   8 -17   16.70    2.44
  -5  -3 -17   20.30    3.02
   8  -5 -17   19.29    3.18
  -3   8 -17   16.57    2.81
   5   3  17   21.62    2.38
   3  -8  17   17.28    2.54
  -8   5  17   16.67    3.65
   5   3  17   20.58    2.77
  -8   5  17   17.53    2.48
   3  -8  17   17.25    2.80
  -8   5  17   18.22    1.96
   0   5 -17   30.05    2.86
   0   5 -17   21.32    2.49
   5  -5 -17   25.03    3.23
  -5   0 -17   23.06    3.05
  -5   0 -17   21.61    2.49
   0   5 -17   24.36    2.50
  -5   5  17   25.52    3.52
   5   0  17   22.89    1.73
   0  -5  17   18.91    2.39
   0  -5  17   24.26    2.94
   5   0  17   24.67    2.17
  -5   5  17   21.35    2.09
   5   0  17   25.92    2.75
  -5   5  17   25.07    2.58
  -5   3 -17   17.98    2.79
   2  -5 -17   16.65    1.95
  -5   3 -17   19.20    1.85
   2  -5 -17   20.66    2.32
   3   2 -17   15.62    2.09
   3   2 -17   13.03    1.56
   3   2 -17   17.44    2.38
  -2   5  17   16.22    2.32
  -2   5  17   16.55    1.73
  -3  -2  17   13.96    1.75
   5  -3  17   17.67    1.97
  -2   5  17   15.35    2.05
  -3  -2  17   15.32    2.27
   5  -3  17   16.54    2.10
   6  -1 -17    2.62    1.51
  -1  -5 -17    1.63    1.24
  -5   6 -17    0.74    1.18
  -5   6 -17   -0.13    1.01
  -1  -5 -17    3.48    1.22
  -5   6 -17    1.24    0.80
   6  -1 -17    1.58    0.98
   1   5  17    2.32    1.08
   5  -6  17    2.55    1.01
   1   5  17    1.13    0.72
   5  -6  17    1.73    1.05
  -6   1  17    1.26    0.57
  -6   1  17    3.10    1.21
  -6   1  17    0.97    0.78
  -4  -5 -17    1.37    1.39
  -5   9 -17    6.02    1.86
  -5   9 -17    3.89    1.88
  -5   9 -17    1.46    1.27
  -4  -5 -17    3.50    1.78
   9  -4 -17    3.64    2.02
  -9   4  17    2.46    1.61
   5  -9  17    4.90    1.74
   5  -9  17    4.97    1.49
   4   5  17    6.16    1.61
  -6  -4 -17   33.47    4.32
  -4  10 -17   27.29    3.67
  -6  -4 -17   37.95    3.84
  -4  10 -17   29.33    3.38
  -4  10 -17   27.93    4.10
  10  -6 -17   34.71    4.27
 -10   6  17   33.05    5.45
   6   4  17   33.29    3.37
   4 -10  17   33.79    3.87
   4 -10  17   32.41    4.07
 -10   6  17   27.27    2.75
   7  -6 -17    9.84    2.34
  -1   7 -17    7.50    1.96
  -6  -1 -17    8.74    2.24
  -6  -1 -17   10.53    1.87
  -1   7 -17    7.24    1.68
  -1   7 -17    5.60    1.54
  -7   6  17    9.57    1.99
   6   1  17   10.97    1.49
   1  -7  17    7.06    1.76
  -7   6  17   12.16    1.61
  -7   6  17    7.87    2.67
   6   1  17    9.26    2.12
   1  -7  17   12.27    2.38
   2   4 -17   69.38    4.69
   2   4 -17   70.02    4.18
   4  -6 -17   66.69    5.19
  -6   2 -17   70.85    4.02
   2   4 -17   64.68    4.49
   2   4 -17   64.89    4.46
   4  -6 -17   62.63    4.26
  -6   2 -17   60.70    4.97
  -4   6  17   77.57    5.17
  -2  -4  17   62.68    4.70
  -2  -4  17   71.77    4.38
   6  -2  17   68.04    4.62
  -4   6  17   67.66    4.02
   6  -2  17   70.51    4.16
   1  -6 -17   12.98    2.14
   5   1 -17   18.96    2.23
  -6   5 -17   16.70    2.91
   1  -6 -17   17.32    2.14
   5   1 -17   13.27    2.49
  -6   5 -17   13.99    2.42
  -6   5 -17   16.17    2.18
  -5  -1  17   16.41    2.34
   6  -5  17   11.68    1.83
  -1   6  17   13.03    2.16
  -1   6  17   16.02    1.75
   6  -5  17   16.64    2.20
  -1   6  17   14.65    2.17
  -5  -1  17   18.10    1.84
  -2  -6 -17   30.55    3.23
  -6   8 -17   32.15    3.65
  -6   8 -17   30.03    3.41
   8  -2 -17   29.83    4.00
  -2  -6 -17   32.00    3.72
   6  -8  17   24.09    2.75
   2   6  17   28.19    3.14
   6  -8  17   37.75    3.64
   2   6  17   29.72    3.32
  -8   2  17   31.53    3.43
  -6  11 -17    4.27    2.40
  11  -5 -17    4.70    2.52
  -6  11 -17    2.04    2.00
  -5  -6 -17    2.87    1.71
   6 -11  17    3.56    1.85
   5   6  17    3.99    1.75
 -11   5  17    2.66    1.81
  12  -7 -17   17.41    2.83
  -5  12 -17   16.72    3.20
  12  -7 -17   13.80    3.37
  -5  12 -17    9.96    3.42
  -7  -5 -17   15.68    2.94
   5 -12  17   14.53    3.24
   5 -12  17   13.16    2.93
   7   5  17   22.04    3.17
 -12   7  17   18.98    4.78
   9  -7 -17   41.94    4.71
  -7  -2 -17   39.12    4.50
  -7  -2 -17   41.55    4.01
  -2   9 -17   33.37    3.79
  -2   9 -17   36.04    3.95
  -9   7  17   43.34    5.87
   2  -9  17   40.20    4.44
   2  -9  17   39.75    4.04
  -9   7  17   39.21    3.03
   6  -7 -17   47.36    4.98
   1   6 -17   48.58    4.29
   1   6 -17   47.69    3.62
   1   6 -17   38.44    3.90
  -7   1 -17   47.36    4.41
   7  -1  17   41.32    4.06
  -6   7  17   49.96    3.36
  -6   7  17   56.99    5.63
  -1  -6  17   48.28    4.74
  -1  -6  17   54.60    3.78
   4   3 -17   44.39    3.13
   3  -7 -17   47.81    3.62
   4   3 -17   42.60    4.28
   3  -7 -17   51.82    3.49
  -7   4 -17   46.78    3.41
   4   3 -17   53.96    3.75
  -7   4 -17   46.50    4.33
  -7   4 -17   44.25    4.31
   4   3 -17   44.05    4.56
  -4  -3  17   48.56    3.20
   7  -4  17   43.93    3.60
  -3   7  17   50.12    4.11
  -4  -3  17   49.04    3.96
   7  -4  17   48.75    3.43
  -3   7  17   45.82    3.18
  -3   7  17   49.24    4.76
   0  -7 -17    3.02    1.47
  -7   7 -17    7.18    1.81
   7   0 -17    5.57    2.12
   7   0 -17    5.03    1.35
  -7   7 -17    1.85    1.39
   0  -7 -17    6.28    1.61
   7  -7  17    5.07    1.53
   0   7  17    3.10    1.53
  -7   0  17    6.69    1.68
   7  -7  17    5.73    1.64
   0   7  17    4.60    1.13
  -3  -7 -17    1.04    1.78
  -3  -7 -17    0.03    1.44
  -7  10 -17   -0.49    1.70
  10  -3 -17    0.13    2.01
  -7  10 -17    1.51    1.70
   7 -10  17    1.23    1.44
   7 -10  17    5.86    1.95
 -10   3  17    0.70    1.46
   3   7  17   -0.56    1.34
  -6  -7 -17    3.97    2.47
  -7  13 -17    5.22    2.76
  -7  13 -17    0.75    3.09
  13  -6 -17    1.93    3.13
   7 -13  17    4.81    3.17
   7 -13  17    1.26    2.50
 -13   6  17   -0.18    2.99
   6   7  17    2.51    2.30
  -8  -3 -17   10.75    2.53
  -3  11 -17   15.96    3.07
  -3  11 -17   11.72    2.72
  11  -8 -17   14.80    3.19
   3 -11  17   13.35    3.19
 -11   8  17   12.63    2.07
 -11   8  17    9.13    3.38
   0   8 -17    8.47    2.15
   0   8 -17   13.72    2.52
  -8   0 -17    8.14    2.43
   0   8 -17    9.29    2.01
   8  -8 -17    8.66    2.56
  -8   8  17   15.68    3.80
  -8   8  17    9.26    1.68
   0  -8  17    8.22    2.26
   8   0  17   11.88    2.37
  -8   3 -17   29.53    3.74
   3   5 -17   25.68    3.41
   3   5 -17   19.71    2.72
   5  -8 -17   20.87    3.49
   3   5 -17   23.15    3.20
   3   5 -17   28.52    2.90
   8  -3  17   28.29    2.66
  -5   8  17   26.54    2.60
  -5   8  17   21.61    3.52
   8  -3  17   20.35    2.84
  -3  -5  17   23.64    3.20
  -8   6 -17   37.38    3.73
   2  -8 -17   43.25    3.41
   6   2 -17   37.52    3.44
   2  -8 -17   42.97    3.64
   6   2 -17   33.87    4.12
  -8   6 -17   42.59    4.15
   6   2 -17   39.68    4.86
  -2   8  17   46.91    4.55
  -2   8  17   49.25    4.71
  -2   8  17   45.29    3.13
   8  -6  17   42.32    3.94
  -6  -2  17   37.30    3.82
   8  -6  17   36.72    3.59
  -8   9 -17    1.53    1.72
   9  -1 -17    0.58    1.67
   9  -1 -17    1.38    2.21
  -8   9 -17    1.79    1.56
  -1  -8 -17    0.00    1.63
  -1  -8 -17   -0.51    1.12
   8  -9  17    0.75    1.20
  -9   1  17    0.14    1.30
   8  -9  17    0.48    1.43
   1   8  17    0.24    1.57
  -8  12 -17   41.05    5.33
  -8  12 -17   43.76    5.67
  12  -4 -17   49.62    5.93
  12  -4 -17   57.53    5.45
  -4  -8 -17   51.82    5.18
   4   8  17   50.52    5.16
 -12   4  17   45.23    5.18
   8 -12  17   50.78    4.76
   8 -12  17   45.06    5.07
  -1  10 -17    3.97    1.90
  10  -9 -17    5.62    2.59
  -1  10 -17    2.64    1.86
 -10   9  17    2.17    1.28
 -10   9  17    3.90    2.98
   1 -10  17    6.23    2.46
   2   7 -17    3.06    1.47
   2   7 -17    5.93    2.03
   7  -9 -17    5.57    2.24
   2   7 -17    0.21    1.30
   9  -2  17    3.07    1.81
  -2  -7  17    5.33    2.05
  -7   9  17    6.02    2.94
  -7   9  17    4.52    1.42
   5   4 -17   13.80    1.99
  -9   5 -17   18.86    3.01
   5   4 -17   15.71    2.95
   5   4 -17   13.23    2.22
   5   4 -17   11.40    2.87
  -9   5 -17   16.22    2.48
   9  -5  17   12.22    2.35
  -4   9  17   10.96    2.77
  -4   9  17   12.81    2.89
  -4   9  17   14.65    2.05
  -5  -4  17   12.29    2.31
   9  -5  17   14.86    2.09
   1  -9 -17    4.85    1.67
   8   1 -17    0.28    2.28
   8   1 -17    0.60    1.88
   1  -9 -17    3.60    1.79
  -9   8 -17    1.81    1.69
  -9   8 -17    1.29    1.71
  -1   9  17    0.77    1.55
  -8  -1  17    4.50    1.54
   9  -8  17    0.98    1.36
  -1   9  17    4.15    1.34
   9  -8  17    4.58    1.56
  -2  -9 -17    3.75    1.96
  -9  11 -17    3.66    2.46
  11  -2 -17    2.84    2.12
  11  -2 -17    7.37    2.99
   9 -11  17    3.94    1.86
   9 -11  17    1.10    1.65
   2   9  17    3.78    2.08
 -11   2  17    7.02    2.21
  12 -10 -17   75.71    5.89
  -2  12 -17   81.69    6.75
  12 -10 -17   94.63    7.27
  -2  12 -17   83.79    6.94
   2 -12  17   80.00    7.26
   1   9 -17   29.66    3.89
   1   9 -17   26.87    3.95
   9 -10 -17   30.19    4.17
   1   9 -17   26.34    3.65
  -1  -9  17   38.28    4.51
  -9  10  17   29.21    5.39
  -9  10  17   29.42    3.24
   4   6 -17  163.68   10.46
   4   6 -17  183.87   10.01
   6 -10 -17  172.17   10.81
   4   6 -17  175.51    9.63
  10  -4  17  172.59   10.04
  -4  -6  17  175.65   10.28
  -6  10  17  179.79    9.48
   7   3 -17   19.42    2.69
   3 -10 -17   20.09    2.75
   7   3 -17   26.17    3.88
   7   3 -17   26.24    4.42
 -10   7 -17   17.44    3.02
  -3  10  17   18.46    2.37
  10  -7  17   19.78    2.97
  -3  10  17   22.43    3.68
  -3  10  17   21.45    3.78
  10  -7  17   22.56    2.83
  -7  -3  17   22.27    3.16
  10   0 -17   66.38    6.25
   0 -10 -17   65.92    5.18
 -10  10 -17   54.23    5.71
  10   0 -17   59.16    6.89
 -10   0  17   56.88    4.85
  10 -10  17   52.41    5.02
   0  10  17   60.78    5.97
  10 -10  17   63.32    4.94
   0  11 -17   11.82    2.89
   0  11 -17    3.56    2.49
  11 -11 -17    6.77    2.93
 -11  11  17    6.60    4.39
   0 -11  17    2.91    3.20
 -11  11  17    7.53    1.99
   3   8 -17   12.90    2.58
   3   8 -17   18.23    3.09
   8 -11 -17   13.27    3.31
   3   8 -17   11.73    3.11
  11  -3  17   14.81    3.04
  -8  11  17   12.96    4.17
  -3  -8  17   19.33    3.28
  -8  11  17   18.52    2.60
   5 -11 -17    8.79    3.05
   6   5 -17    6.78    3.26
   6   5 -17    4.81    2.49
   6   5 -17    3.60    1.79
  -6  -5  17    6.80    2.17
  -5  11  17    7.02    1.74
  -5  11  17    2.66    2.82
  11  -6  17    5.40    2.08
   9   2 -17    9.56    3.68
   2 -11 -17    9.91    2.45
   9   2 -17    8.95    2.89
  11  -9  17    3.35    1.93
  -9  -2  17    1.56    1.73
  11  -9  17    8.56    2.23
  -2  11  17    7.17    2.75
   2  10 -17   12.28    3.15
   2  10 -17    2.07    2.93
   2  10 -17    9.64    2.88
  10 -12 -17    8.52    3.26
 -10  12  17    4.82    4.51
 -10  12  17    4.96    1.98
   5   7 -17    4.48    2.31
   5   7 -17   -0.32    2.34
   5   7 -17    6.86    2.42
   7 -12 -17    7.33    3.08
  -7  12  17    4.18    1.70
  12  -5  17    4.80    2.44
  -5  -7  17    5.62    2.31
  -7  12  17    3.59    3.42
   4 -12 -17   15.32    3.91
   8   4 -17    9.54    3.25
   8   4 -17   12.86    4.15
  12  -8  17   14.94    2.64
  -8  -4  17   12.73    2.76
  -4  12  17   10.51    2.25
  12  -8  17   12.72    2.74
   7   6 -17   13.17    3.66
   7   6 -17   10.64    3.01
   6 -13 -17   10.69    3.92
  -6  13  17    7.60    4.53
  -6  13  17   12.32    2.56
  13  -7  17   16.48    3.42
   0   0 -18  112.28    5.62
   0   0 -18  102.43    6.49
   0   0  18   97.10    5.66
   0   0  18  101.47    5.60
   0   0  18  107.95    5.47
  -1  -1 -18  145.71    8.16
   2  -1 -18  147.09    7.94
   2  -1 -18  147.71    7.71
  -1   2 -18  139.71    7.86
  -1   2 -18  128.31    6.73
  -1   2 -18  146.61    8.47
   1   1  18  156.15    7.63
   1   1  18  137.81    6.78
   1  -2  18  154.74    7.49
  -2   1  18  136.29    7.28
  -2   1  18  139.46    7.35
  -2   1  18  152.29    7.16
   1   1  18  143.18    7.21
   1  -2  18  138.53    7.27
  -2   1  18  154.25    7.23
   1  -2  18  152.53    7.55
   1   1  18  141.31    7.35
   1   1 -18   31.35    2.52
   1   1 -18   36.25    3.11
  -2   1 -18   35.11    3.76
   1  -2 -18   28.86    3.15
   1   1 -18   32.46    2.50
  -1   2  18   36.33    2.08
  -1  -1  18   34.77    2.61
   2  -1  18   34.11    2.57
  -1  -1  18   35.82    2.31
   2  -1  18   38.91    2.66
   2  -1  18   33.86    2.27
  -1   2  18   35.19    2.41
  -1  -1  18   31.78    2.59
  -1   2  18   27.14    2.31
  -1   2  18   32.26    2.42
  -1   2  18   35.43    2.16
  -2  -2 -18  278.30   14.35
  -2   4 -18  276.55   14.13
  -2   4 -18  298.65   13.92
  -2  -2 -18  290.66   13.88
  -2   4 -18  281.05   13.64
   4  -2 -18  266.12   14.26
   2   2  18  282.51   13.58
   2  -4  18  264.48   13.50
  -4   2  18  284.17   13.28
   2   2  18  284.80   13.97
   2   2  18  282.77   13.45
  -4   2  18  311.71   13.88
   2   2  18  291.12   13.33
   2  -4  18  296.12   13.92
  -4   2  18  282.35   13.60
   2  -4  18  282.83   13.95
   3  -3 -18  466.07   22.28
   0   3 -18  458.52   21.47
   0   3 -18  465.30   22.01
   0   3 -18  449.17   21.15
   0   3 -18  476.24   21.83
   3  -3 -18  475.27   22.09
  -3   0 -18  394.98   22.29
  -3   3  18  460.11   21.87
   3   0  18  478.34   21.15
   0  -3  18  480.58   21.35
  -3   3  18  500.57   21.56
   0  -3  18  466.86   22.00
  -3   3  18  450.40   21.51
   0  -3  18  473.99   21.89
   3   0  18  493.83   21.59
  -3   3  18  463.93   21.37
   3   0  18  477.23   21.90
   0  -3 -18  411.04   19.90
   3   0 -18  391.16   19.76
  -3   3 -18  368.46   19.93
  -3   3 -18  420.08   18.96
  -3   3 -18  405.25   20.66
   3   0 -18  426.42   18.89
   0  -3 -18  398.37   19.44
   0   3  18  423.98   19.45
   0   3  18  405.58   19.01
   0   3  18  430.58   19.45
  -3   0  18  415.22   19.61
   3  -3  18  422.32   19.45
   0   3  18  422.89   18.78
   3  -3  18  425.75   19.50
   0   3  18  422.64   19.15
  -3   0  18  433.06   19.39
  -3   0  18  410.18   18.97
  -3  -3 -18  244.61   12.48
   6  -3 -18  224.35   12.52
  -3  -3 -18  235.22   11.80
  -3   6 -18  231.80   11.65
  -3   6 -18  245.94   12.08
  -3   6 -18  227.42   12.11
   3  -6  18  229.32   11.86
  -6   3  18  233.76   11.13
   3   3  18  237.57   11.50
  -6   3  18  232.74   11.95
   3   3  18  244.24   11.23
   3  -6  18  232.61   11.44
   3   3  18  215.34   11.80
  -1   5 -18   65.53    4.13
  -4  -1 -18   74.88    5.14
  -4  -1 -18   70.19    4.53
   5  -4 -18   81.23    5.38
  -1   5 -18   70.44    4.59
  -1   5 -18   76.25    4.70
   4   1  18   73.46    3.96
   1  -5  18   64.20    4.43
   4   1  18   75.59    4.75
   1  -5  18   70.06    4.81
  -5   4  18   66.39    5.19
  -5   4  18   67.26    4.00
  -5   4  18   69.98    4.43
   1  -5  18   72.46    4.05
  -4   2 -18   13.23    2.39
  -4   2 -18    9.74    1.11
   2   2 -18    9.21    1.34
   2  -4 -18    6.66    1.37
   2   2 -18   12.85    1.92
   2  -4 -18   10.42    1.76
   2   2 -18    7.88    1.51
  -2   4  18   10.10    1.30
  -2   4  18    7.26    1.20
  -2   4  18   10.35    1.56
  -2  -2  18    8.32    1.48
  -2   4  18   12.66    1.38
   4  -2  18   11.23    1.62
   4  -2  18   11.43    1.73
  -2  -2  18    9.09    1.66
  -2  -2  18   10.30    1.03
  -4   5 -18   96.14    6.29
  -4   5 -18   96.59    5.39
  -1  -4 -18   99.70    6.12
  -1  -4 -18   94.75    5.67
   5  -1 -18   99.69    6.45
  -4   5 -18   95.81    5.58
  -5   1  18  100.05    5.04
  -5   1  18  100.02    5.91
   1   4  18   97.55    5.22
   1   4  18   99.77    5.67
   1   4  18  100.76    5.66
  -5   1  18  101.96    5.49
   4  -5  18  104.91    5.68
   4  -5  18   98.15    5.74
  -4  -4 -18    6.33    2.08
  -4   8 -18    4.85    1.90
  -4   8 -18   10.34    1.79
  -4  -4 -18    8.39    1.80
  -4   8 -18    9.32    2.17
   8  -4 -18    9.69    2.42
   4  -8  18    9.41    1.61
   4   4  18    8.71    1.74
   4   4  18   11.91    1.96
  -8   4  18    8.28    1.92
   4  -8  18   13.20    2.23
  -8   4  18   10.99    1.49
  -2   7 -18    2.61    1.37
  -5  -2 -18    3.41    1.60
   7  -5 -18    5.87    1.92
  -2   7 -18    1.15    1.45
  -2   7 -18    3.15    1.23
  -2   7 -18    3.15    1.35
  -5  -2 -18    2.12    1.26
   5   2  18    3.13    1.01
   2  -7  18    5.73    1.76
   2  -7  18    1.12    1.17
  -7   5  18    1.08    1.98
   5   2  18    1.96    1.27
  -7   5  18    2.26    0.98
  -7   5  18    2.14    1.29
   4  -5 -18    4.30    1.37
   1   4 -18    5.32    1.29
   1   4 -18    6.50    1.63
   1   4 -18    6.04    1.47
   1   4 -18    5.73    1.28
  -5   1 -18    7.10    1.92
   4  -5 -18    4.23    1.75
   5  -1  18    8.50    1.32
  -1  -4  18    5.94    1.42
  -4   5  18    7.62    1.89
  -4   5  18    6.23    1.39
   5  -1  18    8.18    1.63
  -1  -4  18    4.88    1.58
  -4   5  18    7.78    1.28
   1  -5 -18    1.22    0.94
  -5   4 -18    2.54    1.00
   4   1 -18    2.40    1.16
   4   1 -18    3.89    1.57
   1  -5 -18    3.80    1.28
  -5   4 -18    0.91    1.48
  -5   4 -18    3.25    1.60
   4   1 -18    4.79    0.86
  -5   4 -18    3.12    1.08
  -4  -1  18    1.97    0.89
  -4  -1  18    3.54    0.75
  -1   5  18    2.14    0.80
   5  -4  18    4.70    1.32
  -4  -1  18    3.64    1.36
  -1   5  18    2.91    1.08
  -1   5  18    1.16    1.20
   5  -4  18    1.38    0.98
   7  -2 -18    2.11    1.04
  -2  -5 -18    1.74    1.18
  -5   7 -18    0.55    1.26
   7  -2 -18    0.79    1.51
  -5   7 -18    0.68    0.90
  -2  -5 -18   -0.82    1.00
  -5   7 -18    2.92    1.52
   5  -7  18    0.59    1.12
  -7   2  18   -0.22    0.96
   2   5  18   -0.30    0.93
   5  -7  18    2.07    1.11
   2   5  18    2.72    0.86
  -5  -5 -18    7.74    2.44
  -5  10 -18    7.09    2.18
  -5  10 -18    6.62    1.95
  -5  10 -18    4.19    2.22
  -5  -5 -18    4.04    1.71
  10  -5 -18    0.62    2.07
   5 -10  18    8.41    2.17
   5   5  18    3.15    1.57
 -10   5  18    7.54    2.15
   5 -10  18    5.09    2.17
  -3   9 -18   61.73    4.64
  -3   9 -18   68.82    5.58
  -6  -3 -18   63.70    5.33
   9  -6 -18   62.56    6.11
  -3   9 -18   72.13    5.26
  -6  -3 -18   67.41    4.83
  -9   6  18   64.89    5.12
  -9   6  18   66.70    7.25
   3  -9  18   56.33    4.68
  -9   6  18   60.49    4.08
   3  -9  18   64.49    5.21
   6   3  18   60.94    4.23
  -6   0 -18    6.13    1.63
   0   6 -18    7.14    1.59
   0   6 -18    7.60    1.72
   0   6 -18    4.64    1.59
   6  -6 -18    1.76    1.72
  -6   0 -18    4.88    1.93
   0  -6  18    4.15    1.72
  -6   6  18    4.74    1.16
   6   0  18    8.53    1.92
   0  -6  18    9.72    1.94
  -6   6  18    7.77    2.32
   3  -6 -18  195.85   10.20
   3   3 -18  197.54   10.80
  -6   3 -18  220.22   11.52
   3  -6 -18  194.32   10.45
   3   3 -18  199.27   10.02
  -6   3 -18  208.04   10.01
   3   3 -18  197.98   10.80
   3   3 -18  203.33   10.56
  -3  -3  18  209.66   10.24
  -3  -3  18  206.07   10.90
  -3   6  18  216.23   10.79
   6  -3  18  188.61   10.51
   6  -3  18  211.86   10.27
  -3   6  18  200.74   10.04
  -6   6 -18    6.68    1.90
   0  -6 -18    4.70    1.53
  -6   6 -18    7.82    1.67
   0  -6 -18    6.42    1.65
   6   0 -18    4.24    1.87
   6   0 -18    2.91    1.23
  -6   0  18    8.97    1.83
   0   6  18    2.70    0.92
   6  -6  18    5.83    1.44
  -6   0  18    6.25    1.23
   0   6  18    6.22    1.70
   6  -6  18    3.75    1.31
  -3  -6 -18   75.76    5.87
  -6   9 -18   90.67    6.00
   9  -3 -18   79.26    6.37
  -6   9 -18   90.07    6.28
  -3  -6 -18   79.29    5.43
  -9   3  18   84.71    5.77
   6  -9  18   77.61    5.59
   3   6  18   75.82    5.33
   6  -9  18   70.16    5.04
  -6  12 -18    0.98    2.31
  -6  12 -18   -1.26    1.88
  12  -6 -18   -0.23    2.29
  -6  -6 -18   -2.55    1.51
   6   6  18    0.46    1.78
   6 -12  18    1.25    2.14
 -12   6  18   -0.54    3.07
   6 -12  18    1.41    2.11
  -4  11 -18   13.27    2.83
  -7  -4 -18   13.82    2.73
  -4  11 -18   12.66    2.93
  11  -7 -18   17.61    3.49
   4 -11  18   15.66    2.93
   4 -11  18   18.69    3.45
 -11   7  18   15.47    4.24
  -7  -1 -18   23.72    2.98
   8  -7 -18   27.31    3.80
  -1   8 -18   29.35    3.21
  -7  -1 -18   20.40    3.37
  -1   8 -18   23.88    3.09
  -1   8 -18   23.92    3.24
  -8   7  18   28.96    4.53
   1  -8  18   30.47    3.67
  -8   7  18   27.38    2.73
   1  -8  18   24.45    3.00
   7   1  18   35.04    3.70
   5  -7 -18   77.08    6.02
   2   5 -18   74.24    5.43
   2   5 -18   87.46    5.50
   2   5 -18   85.69    5.42
  -7   2 -18   74.90    5.89
   2   5 -18   76.66    5.01
  -2  -5  18   85.99    5.14
  -2  -5  18   75.74    5.59
  -5   7  18   86.80    6.24
   7  -2  18   88.26    5.54
   7  -2  18   80.75    4.80
  -5   7  18   85.19    4.86
   2  -7 -18   63.59    4.29
  -7   5 -18   57.00    4.82
  -7   5 -18   63.47    4.29
   5   2 -18   57.15    5.29
   2  -7 -18   66.38    4.63
   5   2 -18   68.86    4.07
   5   2 -18   62.40    5.09
   5   2 -18   59.20    4.21
  -7   5 -18   65.31    5.23
   7  -5  18   73.43    4.43
  -5  -2  18   64.31    3.87
  -2   7  18   64.84    4.73
  -2   7  18   57.68    5.23
  -2   7  18   59.68    3.89
  -5  -2  18   60.21    4.56
   7  -5  18   62.35    4.41
  -1  -7 -18   54.10    4.20
  -7   8 -18   60.64    4.64
  -1  -7 -18   49.75    4.57
  -7   8 -18   60.05    4.66
   8  -1 -18   55.21    5.74
   7  -8  18   53.41    4.30
   1   7  18   60.88    4.58
  -8   1  18   54.13    4.45
   7  -8  18   53.86    4.04
  -7  11 -18    7.32    2.45
  -7  11 -18    9.94    2.97
  11  -4 -18   11.09    3.17
  -4  -7 -18   12.41    2.57
   4   7  18   10.83    2.54
   7 -11  18   10.97    2.30
   7 -11  18   10.73    2.57
 -11   4  18   10.90    2.54
  -8  -2 -18   15.07    2.70
  -2  10 -18   16.36    2.99
  10  -8 -18   13.77    3.12
  -2  10 -18   19.71    3.24
  -8  -2 -18   13.61    3.23
 -10   8  18   16.20    4.04
 -10   8  18   15.20    2.27
   2 -10  18   16.14    3.15
   7  -8 -18   -0.94    1.58
   1   7 -18    2.26    1.49
   1   7 -18    0.73    1.51
  -8   1 -18   -0.48    1.61
   1   7 -18    1.04    1.29
  -1  -7  18    0.98    1.52
  -7   8  18   -0.80    1.93
  -7   8  18    0.26    0.94
   8  -1  18    3.97    1.68
   4   4 -18   87.32    5.05
  -8   4 -18   80.67    5.78
   4  -8 -18   80.19    5.08
   4   4 -18   79.41    5.84
   4   4 -18   85.59    5.51
   4   4 -18   84.60    6.12
  -8   4 -18   84.35    6.15
   8  -4  18   83.58    5.13
   8  -4  18   89.78    5.67
  -4  -4  18   73.65    5.56
  -4   8  18   77.09    4.91
  -4   8  18   88.48    6.16
   1  -8 -18   -1.42    1.13
   1  -8 -18    1.83    1.58
   7   1 -18   -1.62    1.66
  -8   7 -18    0.44    1.40
   7   1 -18   -0.52    0.98
   7   1 -18   -2.25    1.29
  -8   7 -18    0.79    1.41
   8  -7  18    2.11    1.26
   8  -7  18    1.03    1.17
  -1   8  18    0.10    1.33
  -1   8  18   -0.70    0.83
  -1   8  18   -0.66    1.27
  -7  -1  18   -0.17    1.19
  -2  -8 -18   22.31    3.22
  10  -2 -18   22.10    4.18
  -8  10 -18   17.46    3.33
  -2  -8 -18   19.82    3.60
  -8  10 -18   25.89    3.41
 -10   2  18   25.12    3.46
   8 -10  18   21.13    3.12
   2   8  18   23.16    3.39
   8 -10  18   15.77    2.62
  -3  12 -18   15.95    3.50
  12  -9 -18   18.62    3.79
  -3  12 -18   18.99    3.46
  12  -9 -18   17.23    2.77
   3 -12  18   18.42    3.65
 -12   9  18   17.72    5.01
   0   9 -18   54.26    5.27
   0   9 -18   53.79    5.01
   0   9 -18   55.10    5.30
   9  -9 -18   53.47    5.54
  -9   9  18   54.85    4.02
  -9   9  18   55.32    7.00
   0  -9  18   53.68    5.43
   6  -9 -18   48.05    5.38
   3   6 -18   53.19    4.08
   3   6 -18   57.06    5.44
   3   6 -18   50.14    4.69
  -6   9  18   51.44    3.84
  -6   9  18   55.62    6.01
  -3  -6  18   57.69    4.76
   9  -3  18   51.70    4.77
   6   3 -18   74.80    5.84
  -9   6 -18   71.83    5.55
  -9   6 -18   67.74    5.32
   6   3 -18   73.28    6.92
   3  -9 -18   69.41    4.85
   6   3 -18   73.15    4.93
  -3   9  18   66.44    5.70
   9  -6  18   66.44    5.06
   9  -6  18   76.93    4.89
  -3   9  18   72.81    4.62
  -3   9  18   76.23    5.95
  -6  -3  18   70.53    5.32
   0  -9 -18   28.65    3.45
   9   0 -18   29.89    4.11
  -9   9 -18   25.13    3.65
   0  -9 -18   21.52    3.62
   9   0 -18   38.14    5.17
   0   9  18   30.14    3.93
   9  -9  18   22.30    3.13
   9  -9  18   33.41    3.56
  -9   0  18   17.96    2.96
  -3  -9 -18   13.41    3.06
  12  -3 -18   15.13    3.83
  12  -3 -18   20.00    3.64
  -9  12 -18   17.23    4.09
   9 -12  18   20.95    3.27
   3   9  18   15.44    3.31
   9 -12  18   20.41    3.55
 -12   3  18   21.26    3.49
  -1  11 -18    2.23    2.13
  11 -10 -18    4.13    2.46
  -1  11 -18    8.65    2.68
 -11  10  18    1.73    1.62
   1 -11  18    0.98    2.21
 -11  10  18    6.61    3.91
   2   8 -18    3.95    1.79
   2   8 -18    2.76    2.25
   2   8 -18    1.66    1.78
   8 -10 -18    4.12    2.30
  -8  10  18    5.90    3.22
  10  -2  18    2.09    1.81
  -8  10  18    4.46    1.59
  -2  -8  18    1.86    1.91
   5   5 -18   36.42    4.56
   5   5 -18   42.08    3.77
   5   5 -18   37.17    4.86
   5   5 -18   43.00    4.14
   5 -10 -18   38.62    5.06
  -5  10  18   35.64    3.40
  -5  -5  18   33.30    3.99
  10  -5  18   36.87    4.12
  -5  10  18   40.47    5.32
  10  -5  18   35.74    3.49
   8   2 -18    1.38    1.85
   8   2 -18   -2.57    1.90
   2 -10 -18    0.07    1.43
   2 -10 -18    0.36    2.00
 -10   8 -18   -0.98    2.53
  -2  10  18   -0.21    1.18
  10  -8  18   -0.93    1.36
  10  -8  18    0.82    1.56
  -8  -2  18    1.46    1.54
  -2  10  18    1.12    2.14
 -10  11 -18   24.41    4.15
  -1 -10 -18   22.82    3.63
  11  -1 -18   24.71    4.87
  11  -1 -18   18.04    3.56
   1  10  18   28.70    4.04
  10 -11  18   25.72    3.48
 -11   1  18   22.71    3.47
  10 -11  18   20.73    3.42
  10 -11 -18    4.08    2.66
   1  10 -18    2.23    2.24
   1  10 -18    1.44    2.68
   1  10 -18    1.82    2.04
 -10  11  18    2.95    3.49
  -1 -10  18    3.48    2.54
 -10  11  18    2.82    1.68
   4   7 -18    5.00    2.71
   7 -11 -18    6.65    2.71
   4   7 -18    9.76    2.34
   4   7 -18    8.79    2.30
  -4  -7  18    7.91    2.37
  -7  11  18    8.17    2.00
  -7  11  18    6.24    3.20
  11  -4  18    8.64    2.49
   7   4 -18    1.64    2.39
   7   4 -18    0.88    1.61
   7   4 -18    2.48    2.72
  11  -7  18    0.20    1.52
  -4  11  18    0.34    1.28
  11  -7  18    0.43    1.79
  -7  -4  18   -2.60    1.42
  -4  11  18   -1.42    2.26
  10   1 -18    4.98    2.60
  10   1 -18    4.42    3.15
   1 -11 -18    0.21    1.97
 -10  -1  18    3.65    2.03
  -1  11  18    2.44    2.51
  11 -10  18    3.98    2.07
  11 -10  18    5.92    2.12
   3   9 -18   13.09    3.03
   3   9 -18    5.69    3.17
   9 -12 -18    7.90    3.08
   3   9 -18   10.50    2.89
  -9  12  18   14.91    4.53
  -9  12  18   10.30    2.36
   6   6 -18    3.05    2.71
   6 -12 -18    5.01    2.87
   6   6 -18    5.56    2.22
  -6  12  18   -1.69    1.34
  -6  12  18    0.26    3.15
  12  -6  18    2.71    2.15
  -6  -6  18    1.61    1.95
   9   3 -18    5.18    3.63
   9   3 -18   10.59    3.20
  -3  12  18    5.91    3.29
  12  -9  18    9.62    2.69
  -9  -3  18    8.11    2.39
  12  -9  18    6.47    2.30
  -5  13  18   29.92    5.28
   0   1 -19    9.47    1.67
  -1   0 -19   10.28    2.11
   1  -1 -19   13.83    1.81
   0   1 -19    9.52    2.12
   0   1 -19   10.52    1.42
   1  -1 -19   12.98    2.14
  -1   1  19   11.77    1.39
   0  -1  19   11.30    1.48
   1   0  19   10.22    1.24
  -1   1  19   11.46    1.60
  -1   1  19   14.61    1.60
   0  -1  19   10.31    1.65
   1   0  19    9.57    1.50
   1   0  19   10.78    1.60
   0  -1  19    9.74    1.47
   3  -2 -19    4.14    1.27
  -1   3 -19    2.36    0.78
   3  -2 -19    1.25    1.24
  -1   3 -19    2.49    1.21
  -2  -1 -19    1.33    1.18
  -1   3 -19    1.77    1.16
   1  -3  19    3.52    1.14
   1  -3  19    4.28    1.15
   2   1  19    1.60    0.97
   2   1  19    1.47    0.83
  -3   2  19    1.78    0.77
  -3   2  19    2.63    0.92
   1  -3  19    1.90    0.86
  -3   2  19    1.77    0.88
   2   1  19    2.08    0.79
   2   0 -19   15.67    1.72
  -2   2 -19   17.57    2.90
   0  -2 -19   14.41    2.25
   2   0 -19   11.37    1.84
  -2   2 -19   18.03    1.27
  -2   2 -19   15.65    1.25
   2   0 -19   13.79    2.09
  -2   0  19   12.24    1.71
   0   2  19   16.16    1.18
   0   2  19   15.03    1.83
  -2   0  19   15.01    1.86
  -2   0  19   17.47    1.64
   2  -2  19   13.25    1.71
   2  -2  19   14.58    1.70
   0   2  19   17.20    1.81
   0   2  19   17.39    2.00
   2  -2  19   18.53    2.06
  -3  -2 -19  120.19    7.14
  -2   5 -19  121.64    6.84
  -3  -2 -19  104.46    6.45
  -2   5 -19  124.50    6.59
  -2   5 -19  115.60    6.52
   5  -3 -19  109.26    7.09
   2  -5  19  119.44    6.74
   3   2  19  116.06    6.70
   3   2  19  103.34    6.10
   2  -5  19  113.61    6.12
   3   2  19  114.92    6.04
  -5   3  19  109.93    6.18
  -5   3  19  111.97    5.92
   2  -5  19  111.70    6.54
  -5   3  19  123.68    6.58
  -3   1 -19   28.76    3.42
   2  -3 -19   23.61    2.75
   1   2 -19   27.67    2.53
   1   2 -19   32.15    3.22
   1   2 -19   26.03    2.20
  -1  -2  19   21.13    2.43
  -2   3  19   28.16    2.16
  -2   3  19   29.15    2.24
  -1  -2  19   30.88    2.03
  -2   3  19   31.48    2.21
   3  -1  19   23.43    2.32
  -2   3  19   29.23    2.06
  -1  -2  19   27.33    2.78
   3  -1  19   26.73    2.64
  -3   4 -19    7.91    1.35
  -3   4 -19    4.07    1.58
  -1  -3 -19    6.99    1.47
  -3   4 -19    7.36    1.47
  -1  -3 -19    7.93    1.77
   4  -1 -19    4.00    1.55
  -3   4 -19    7.43    2.11
   4  -1 -19    9.00    0.93
   3  -4  19    9.27    1.62
   3  -4  19    5.18    1.23
  -4   1  19    6.75    1.25
   1   3  19    4.77    1.40
  -4   1  19    8.19    1.12
  -4   1  19    5.67    1.37
   1   3  19    7.95    1.36
   1   3  19    8.94    1.17
   1   3  19    7.94    1.26
  -3   7 -19    2.68    1.20
  -3   7 -19    2.42    1.41
   7  -4 -19    2.17    1.87
  -3   7 -19    4.24    1.64
  -4  -3 -19    1.94    1.41
  -4  -3 -19    5.24    1.55
  -7   4  19    2.75    0.94
   3  -7  19    2.29    1.35
   4   3  19    2.52    1.05
   3  -7  19    3.29    1.55
   3  -7  19    2.98    1.14
   4   3  19    2.88    1.35
  -7   4  19    4.31    1.46
   0   4 -19   11.64    1.78
   0   4 -19   11.41    1.94
  -4   0 -19   10.11    2.14
   4  -4 -19   11.16    2.20
   4  -4 -19   12.30    1.83
   0   4 -19   13.19    1.73
  -4   4  19    9.74    1.50
  -4   4  19   10.95    1.63
  -4   4  19   10.06    1.43
   0  -4  19   13.30    2.01
   0  -4  19   13.69    1.51
   0  -4  19   10.38    1.98
   4   0  19   12.49    1.93
   4   0  19   15.49    1.39
  -4   4  19   11.36    2.09
   4   0  19    9.23    1.48
   1  -4 -19    0.13    0.95
   1  -4 -19    0.71    0.98
  -4   3 -19    0.64    0.63
   3   1 -19    0.98    1.08
   3   1 -19   -0.02    0.93
  -4   3 -19    1.19    1.43
   3   1 -19    0.93    0.59
   4  -3  19    1.76    0.99
  -1   4  19    1.45    0.67
   4  -3  19    1.32    0.92
  -3  -1  19    2.22    1.15
  -1   4  19    0.58    0.67
  -1   4  19    0.63    1.03
  -3  -1  19   -0.31    0.67
  -1   4  19    1.28    0.74
  -2  -4 -19   15.39    2.45
  -4   6 -19   22.78    2.92
  -2  -4 -19   15.28    2.17
  -4   6 -19   18.87    2.43
  -4   6 -19   17.96    2.10
   6  -2 -19   16.03    2.71
   4  -6  19   17.35    2.12
   2   4  19   19.53    2.33
   2   4  19   16.81    1.75
  -6   2  19   14.66    1.89
  -6   2  19   16.15    2.31
   4  -6  19   17.19    2.35
   2   4  19   16.48    2.15
  -6   2  19   17.46    1.64
   9  -5 -19    0.32    1.77
  -4   9 -19   -0.48    1.22
  -4   9 -19    1.30    1.57
  -5  -4 -19   -1.05    1.15
  -5  -4 -19    0.93    1.56
  -4   9 -19   -0.12    1.68
   4  -9  19    0.32    1.54
   4  -9  19   -2.46    1.22
  -9   5  19    1.12    1.36
  -9   5  19    1.29    2.15
  -9   5  19   -0.56    0.77
   5   4  19   -0.28    1.10
  -5  -1 -19    1.25    1.44
  -1   6 -19    2.30    1.14
   6  -5 -19    1.76    1.60
  -1   6 -19    1.39    1.04
  -1   6 -19    1.01    1.10
  -5  -1 -19    1.51    1.21
   5   1  19    1.55    0.79
   5   1  19    2.25    1.35
  -6   5  19    1.31    1.65
  -6   5  19    1.23    1.09
  -6   5  19    1.13    0.80
   1  -6  19    2.72    1.35
   1  -6  19    1.01    1.19
   2   3 -19   61.59    3.86
  -5   2 -19   69.40    5.16
   3  -5 -19   58.90    4.19
   2   3 -19   67.29    4.22
   2   3 -19   60.98    4.28
   2   3 -19   59.72    4.24
  -3   5  19   61.37    3.73
   5  -2  19   57.10    3.85
  -2  -3  19   61.00    4.40
  -3   5  19   64.91    4.26
  -2  -3  19   58.55    4.09
   5  -2  19   61.74    4.26
  -5   5 -19   59.29    4.04
   0  -5 -19   62.39    4.20
  -5   5 -19   59.34    3.72
   0  -5 -19   65.40    4.59
  -5   5 -19   65.79    4.89
   5   0 -19   61.75    4.87
   5   0 -19   65.93    4.28
   5  -5  19   68.79    4.32
   0   5  19   64.80    4.34
  -5   0  19   61.71    3.44
  -5   0  19   69.40    4.03
   0   5  19   62.23    3.80
   5  -5  19   66.25    4.25
  -5   0  19   62.27    4.43
  -5   8 -19   88.84    5.74
  -5   8 -19  111.21    6.77
  -5   8 -19  103.00    6.64
   8  -3 -19   94.49    7.03
  -3  -5 -19   93.38    6.17
  -3  -5 -19   99.54    6.79
   5  -8  19  100.03    5.94
   5  -8  19  111.26    6.51
  -8   3  19  104.30    6.57
   3   5  19  103.52    6.17
  -6  -5 -19   23.91    3.38
  -5  11 -19   26.23    3.72
  -5  11 -19   29.32    4.46
  11  -6 -19   26.36    4.14
  11  -6 -19   26.60    2.98
   6   5  19   19.97    2.93
   5 -11  19   23.55    3.58
   5 -11  19   24.16    3.78
  -6  -2 -19   27.96    3.77
   8  -6 -19   26.65    3.84
  -2   8 -19   31.21    3.58
  -6  -2 -19   35.61    3.53
  -2   8 -19   26.99    3.34
   6   2  19   23.40    3.17
   6   2  19   27.55    2.73
   2  -8  19   37.08    4.06
  -8   6  19   28.66    2.73
  -8   6  19   23.05    4.10
  -8   6  19   23.05    3.09
   2  -8  19   28.36    3.20
   1   5 -19   23.26    2.86
   5  -6 -19   23.34    3.36
   1   5 -19   23.19    2.56
   1   5 -19   22.70    2.74
  -6   1 -19   18.91    3.04
   6  -1  19   24.54    2.34
  -5   6  19   21.73    2.27
  -5   6  19   25.41    3.41
   6  -1  19   22.86    2.88
  -1  -5  19   22.87    2.67
  -1  -5  19   19.45    2.82
   4   2 -19   -0.44    0.65
  -6   4 -19   -1.75    1.24
  -6   4 -19   -0.85    0.75
  -6   4 -19    0.30    1.46
   2  -6 -19   -0.15    0.97
   2  -6 -19    0.54    0.92
   4   2 -19   -0.07    0.96
   4   2 -19    0.71    1.34
   6  -4  19    0.07    0.98
  -4  -2  19    0.74    0.85
  -2   6  19   -0.18    0.78
  -2   6  19    1.00    1.24
  -4  -2  19    0.38    1.10
   6  -4  19    0.78    0.89
  -2   6  19   -0.10    0.94
   7  -1 -19   -0.50    1.66
  -6   7 -19    3.20    1.40
   7  -1 -19    2.75    1.16
  -1  -6 -19    4.05    1.58
  -1  -6 -19    1.42    1.25
  -6   7 -19    4.10    1.70
   6  -7  19    4.14    1.44
  -7   1  19    4.07    1.49
   1   6  19    1.42    1.28
   6  -7  19    2.47    1.23
   1   6  19    1.75    0.95
  -6  10 -19    1.97    2.19
  -6  10 -19    3.78    2.02
  -4  -6 -19    5.60    2.23
  10  -4 -19    2.30    2.27
  -4  -6 -19    3.33    1.85
   4   6  19    0.73    1.40
   6 -10  19    1.78    1.63
 -10   4  19    1.16    1.72
   6 -10  19    3.89    1.60
  -3  10 -19    3.62    1.83
  -3  10 -19    0.49    1.63
  -7  -3 -19    0.05    1.94
  10  -7 -19    3.67    2.17
  -7  -3 -19   -0.45    1.47
   3 -10  19    0.47    1.58
 -10   7  19    0.83    2.31
 -10   7  19   -0.80    1.05
   3 -10  19   -1.67    1.44
   0   7 -19    4.07    1.51
  -7   0 -19    2.06    1.85
   0   7 -19    3.42    1.45
   0   7 -19    0.97    1.37
   7  -7 -19    2.53    2.08
  -7   7  19    4.84    1.26
   0  -7  19    2.56    1.30
   7   0  19    3.95    1.67
   0  -7  19    3.98    1.68
  -7   7  19    1.89    2.20
   3   4 -19    3.60    1.58
   4  -7 -19    5.73    2.05
   3   4 -19    5.55    1.30
  -7   3 -19    6.78    2.13
   3   4 -19    9.05    2.17
   4  -7 -19    6.62    1.44
   3   4 -19    5.87    1.60
  -3  -4  19    4.11    1.25
  -3  -4  19    4.91    1.70
  -4   7  19    4.54    1.72
  -4   7  19    4.32    1.19
   7  -3  19    3.97    1.31
   7  -3  19    2.37    1.49
  -7   6 -19    1.35    1.29
   1  -7 -19    0.13    1.22
   6   1 -19   -0.03    1.55
  -7   6 -19    2.39    1.49
   6   1 -19    2.90    1.29
   1  -7 -19    0.60    1.12
   7  -6  19    1.82    1.28
  -1   7  19    0.90    1.36
  -6  -1  19    1.09    0.85
   7  -6  19   -0.16    1.12
  -1   7  19    0.90    1.27
  -1   7  19    1.06    0.99
  -6  -1  19    1.50    1.29
  -7   9 -19   18.00    3.01
  -2  -7 -19   21.54    3.08
  -2  -7 -19   17.36    3.10
  -7   9 -19   26.02    3.36
   9  -2 -19   26.50    4.22
   7  -9  19   25.01    3.22
  -9   2  19   20.00    3.02
   7  -9  19   20.14    2.70
   2   7  19   18.31    2.89
  -5  -7 -19    2.43    2.11
  12  -5 -19    3.63    2.77
  -7  12 -19    3.38    2.31
  -7  12 -19   -0.08    2.27
   7 -12  19   -1.60    1.93
   7 -12  19    4.13    2.20
   5   7  19    2.15    1.78
 -12   5  19    3.21    2.14
 -12   5  19    3.17    3.26
  -8  -4 -19    6.42    2.43
  -4  12 -19    9.85    2.95
  -4  12 -19    1.97    2.50
  12  -8 -19    4.70    1.97
  12  -8 -19    7.31    2.98
 -12   8  19    4.76    3.78
   4 -12  19    7.74    2.97
  -1   9 -19    3.18    1.71
  -1   9 -19    5.92    2.03
   9  -8 -19    2.10    1.93
  -8  -1 -19    2.70    2.18
  -8  -1 -19    2.70    1.60
   1  -9  19    3.65    1.85
  -9   8  19    1.44    1.23
  -9   8  19    3.00    2.79
   2   6 -19    0.56    1.22
   2   6 -19    1.28    1.18
   2   6 -19    3.53    1.77
   6  -8 -19   -0.02    1.73
  -8   2 -19    1.45    1.63
   8  -2  19    1.92    1.52
  -6   8  19    3.11    1.25
  -6   8  19    3.18    2.17
  -2  -6  19    0.69    1.47
   5   3 -19   40.51    4.63
  -8   5 -19   38.72    4.29
   5   3 -19   43.67    3.22
   3  -8 -19   40.29    3.38
  -8   5 -19   44.13    4.94
   5   3 -19   44.29    3.58
   3  -8 -19   41.07    3.74
   5   3 -19   39.50    4.78
  -3   8  19   48.16    3.30
  -3   8  19   45.28    4.92
   8  -5  19   47.12    3.51
   8  -5  19   51.17    4.40
  -5  -3  19   35.51    3.99
  -3   8  19   45.38    4.48
   0  -8 -19   46.16    4.22
  -8   8 -19   38.81    4.27
   8   0 -19   41.15    4.70
   8   0 -19   42.33    5.25
   0  -8 -19   43.02    4.52
  -8   8 -19   47.53    4.65
   8  -8  19   40.86    4.04
   8  -8  19   39.74    4.00
  -8   0  19   44.36    4.42
   0   8  19   42.69    3.74
   0   8  19   45.62    4.60
  11  -3 -19   63.99    6.83
  -8  11 -19   81.73    6.69
   3   8  19   60.51    5.79
   8 -11  19   69.50    5.27
   8 -11  19   77.66    5.87
 -11   3  19   68.08    5.70
  11  -9 -19   41.36    5.06
  -2  11 -19   42.16    5.01
  -2  11 -19   38.24    4.61
 -11   9  19   33.23    3.50
   2 -11  19   49.58    5.29
 -11   9  19   44.22    6.82
   1   8 -19   13.10    2.59
   1   8 -19   11.15    2.39
   8  -9 -19    9.22    2.85
   1   8 -19   10.48    2.67
   9  -1  19   12.10    2.48
  -1  -8  19   10.13    2.59
  -8   9  19   20.05    4.45
  -8   9  19   10.64    2.01
   4   5 -19   22.23    3.52
  -9   4 -19   28.14    3.55
   5  -9 -19   23.97    3.86
   4   5 -19   28.67    3.38
   4   5 -19   26.39    3.74
   4   5 -19   23.21    2.81
  -4  -5  19   25.31    3.48
  -5   9  19   18.28    2.49
   9  -4  19   19.88    2.59
  -5   9  19   23.40    3.78
   9  -4  19   20.35    3.07
   2  -9 -19    0.99    1.59
   7   2 -19    4.69    2.36
   7   2 -19    0.52    1.15
   2  -9 -19    0.03    1.24
   7   2 -19   -0.57    1.85
  -9   7 -19    1.60    1.70
  -9   7 -19   -0.55    2.31
   9  -7  19   -0.62    1.05
  -2   9  19    0.16    1.04
  -2   9  19   -0.27    1.61
  -7  -2  19    0.20    1.48
  -2   9  19    0.89    1.69
   9  -7  19   -1.76    1.14
  -9  10 -19    1.47    2.07
  -1  -9 -19    0.95    1.79
  10  -1 -19    4.00    2.98
  10  -1 -19    3.27    2.16
   9 -10  19    3.66    1.88
   1   9  19    0.73    1.87
 -10   1  19    4.12    1.86
   9 -10  19    2.86    1.75
  10 -10 -19   -1.65    2.17
   0  10 -19   -1.87    1.45
   0  10 -19   -0.24    1.75
 -10  10  19    0.60    3.20
   0 -10  19    1.20    2.04
 -10  10  19    0.13    1.30
   3   7 -19   -0.91    1.45
   3   7 -19   -0.34    1.69
   7 -10 -19    3.57    2.32
   3   7 -19    1.54    1.80
  -3  -7  19    0.85    1.67
  -7  10  19    3.39    1.40
  10  -3  19    1.56    1.82
  -7  10  19   -0.68    2.28
   6   4 -19   12.11    3.07
   6   4 -19    8.33    2.17
   6   4 -19   13.53    3.55
  -4  10  19    6.00    1.65
  -6  -4  19    9.77    2.40
  10  -6  19    7.36    2.15
  -4  10  19    5.27    2.48
  10  -6  19   10.20    2.06
   1 -10 -19    1.12    1.77
   9   1 -19   -1.14    2.01
   9   1 -19    3.28    2.84
  10  -9  19    5.25    1.84
  -1  10  19    3.39    2.30
  -9  -1  19    5.97    1.89
  10  -9  19    4.51    1.85
  12  -2 -19    2.53    4.67
  12  -2 -19   14.24    4.12
  10 -12  19   14.77    3.33
 -12   2  19   10.95    4.04
   2  10  19   15.75    4.57
   9 -11 -19    9.40    3.02
   2   9 -19    9.42    2.56
   2   9 -19   15.07    3.19
   2   9 -19    9.22    3.24
  -2  -9  19   13.29    3.22
  -9  11  19   12.71    2.40
  -9  11  19   14.81    4.36
   5   6 -19   11.64    2.45
   6 -11 -19    5.49    2.89
   5   6 -19    6.23    2.51
  -6  11  19    7.99    3.29
  -6  11  19    8.66    1.91
  11  -5  19    7.59    2.31
  -5  -6  19    6.66    2.19
   8   3 -19   69.38    6.72
   8   3 -19   49.92    6.65
  -3  11  19   57.36    4.31
  -8  -3  19   62.39    5.05
  -3  11  19   52.87    6.07
  11  -8  19   55.17    5.29
  11  -8  19   44.45    4.59
   0 -11 -19   23.03    3.67
  11   0 -19   19.92    4.74
  11   0 -19   20.24    3.66
  11 -11  19   16.16    3.13
  11 -11  19   14.36    3.09
   0  11  19   20.19    4.00
 -11   0  19   25.40    3.83
   4   8 -19    1.20    2.01
   4   8 -19    3.27    3.01
   8 -12 -19    1.35    2.69
   4   8 -19   -0.11    2.00
  12  -4  19   -2.37    2.03
  -8  12  19   -0.01    1.34
  -4  -8  19   -1.74    1.96
  -8  12  19   -1.67    2.87
   5 -12 -19    4.09    2.92
   7   5 -19   -2.04    2.01
   7   5 -19   -1.09    1.79
  -5  12  19   -0.68    1.34
  12  -7  19   -0.31    1.96
  -7  -5  19   -1.02    1.72
  10   2 -19    3.79    3.92
  10   2 -19   -1.65    4.27
  12 -10  19    0.56    2.81
  -2  12  19   -0.10    2.81
  12 -10  19    2.18    2.34
 -10  -2  19    1.09    2.21
   1   0 -20   21.23    2.18
  -1   1 -20   17.80    2.78
   1   0 -20   20.65    2.84
  -1   1 -20   24.75    1.78
   0  -1 -20   17.43    2.59
  -1   0  20   13.83    1.91
   1  -1  20   21.31    2.01
  -1   0  20   14.41    1.77
   0   1  20   16.29    1.59
  -1   0  20   16.96    1.97
   1  -1  20   18.90    1.99
   0   1  20   18.08    2.08
   0   1  20   19.49    2.12
   1  -1  20   18.88    2.12
   0   2 -20  129.20    6.60
   2  -2 -20  139.46    7.50
  -2   0 -20  115.34    7.73
   0   2 -20  120.76    7.23
   2  -2 -20  142.57    7.78
   0  -2  20  150.54    7.30
   0  -2  20  134.55    6.82
   2   0  20  125.83    6.96
   2   0  20  135.67    7.18
  -2   2  20  138.79    6.81
  -2   2  20  128.82    6.81
  -2   2  20  143.68    7.08
   2   0  20  134.86    6.50
  -2   2  20  134.10    6.90
  -2   2  20  130.28    6.82
   0  -2  20  124.03    7.10
  -2   3 -20   -1.02    0.95
  -2   3 -20   -0.36    1.33
  -1  -2 -20    0.23    1.05
  -1  -2 -20    0.60    0.97
   3  -1 -20   -0.16    0.58
   3  -1 -20    1.59    1.20
  -2   3 -20   -0.13    0.60
   1   2  20   -0.47    0.73
   1   2  20   -1.11    0.81
   1   2  20    0.41    0.73
  -3   1  20    0.09    0.73
  -3   1  20   -0.02    0.64
  -3   1  20   -0.11    0.82
   2  -3  20   -1.21    0.76
   2  -3  20    0.92    0.82
   2  -3  20    2.48    0.98
   1   2  20   -0.24    0.70
   4  -3 -20   35.72    3.72
  -1   4 -20   32.60    3.26
  -3  -1 -20   26.82    3.44
  -1   4 -20   36.50    2.44
  -3  -1 -20   29.67    3.08
   4  -3 -20   35.87    2.85
  -1   4 -20   37.26    3.51
   3   1  20   32.41    2.37
   1  -4  20   38.35    3.53
  -4   3  20   38.79    2.88
   3   1  20   39.31    3.47
   1  -4  20   41.56    3.12
  -4   3  20   36.65    2.47
   3   1  20   33.39    2.62
  -4   3  20   37.66    2.73
   1  -4  20   32.89    2.51
   2   1 -20    5.01    1.09
   2   1 -20    5.72    1.35
  -3   2 -20    4.94    1.80
   1  -3 -20    3.30    1.35
  -1   3  20    5.15    0.86
  -2  -1  20    3.26    1.21
   3  -2  20    4.21    1.24
  -1   3  20    4.78    1.19
  -2  -1  20    5.81    1.42
   3  -2  20    6.23    1.33
  -1   3  20    6.01    0.93
  -2  -1  20    3.05    0.79
  -1   3  20    6.16    1.16
  -1   3  20    5.48    1.15
  -3   5 -20    0.08    0.81
   5  -2 -20   -0.16    1.38
  -2  -3 -20    0.64    1.26
  -2  -3 -20   -0.65    0.86
  -3   5 -20    0.82    0.98
  -3   5 -20    0.10    1.30
   3  -5  20    1.07    0.89
   2   3  20    0.09    1.09
  -5   2  20    0.00    0.59
  -5   2  20    0.66    0.98
  -5   2  20    0.71    0.87
   2   3  20   -0.36    0.55
   2   3  20    0.41    0.70
   3  -5  20    1.65    1.09
   2   3  20    0.18    0.79
   6  -4 -20   23.52    3.22
  -2   6 -20   23.67    2.85
  -2   6 -20   21.65    2.91
  -2   6 -20   22.16    2.72
  -4  -2 -20   19.50    2.98
  -4  -2 -20   28.55    2.98
   4   2  20   18.99    2.66
   2  -6  20   24.54    2.89
  -6   4  20   23.31    2.79
   4   2  20   26.60    2.37
   2  -6  20   25.20    2.35
   2  -6  20   23.12    2.98
   4   2  20   23.62    2.41
  -6   4  20   21.14    2.11
   3  -4 -20   27.77    3.30
  -4   1 -20   24.23    3.39
   1   3 -20   24.85    2.66
   1   3 -20   24.56    3.00
   1   3 -20   26.62    2.60
   3  -4 -20   23.92    2.81
   1   3 -20   23.34    2.30
  -1  -3  20   28.83    1.98
  -3   4  20   31.82    2.90
  -3   4  20   30.64    2.23
  -3   4  20   31.41    2.28
  -3   4  20   30.75    2.36
   4  -1  20   25.37    2.46
  -1  -3  20   21.45    2.70
   4  -1  20   21.00    2.56
  -1  -3  20   31.95    2.98
   0  -4 -20   12.43    2.11
   4   0 -20    9.88    1.15
  -4   4 -20   10.64    1.44
  -4   4 -20    8.14    2.27
   4   0 -20    8.94    2.04
  -4   4 -20    8.41    2.08
   0  -4 -20    9.37    1.75
  -4   4 -20    8.05    1.52
   4  -4  20    7.53    1.55
  -4   0  20   10.12    1.86
  -4   0  20   10.18    1.25
   4  -4  20    8.66    1.63
   0   4  20    7.58    1.56
   0   4  20   11.47    1.38
  -4   0  20   12.32    1.72
   0   4  20    7.09    1.55
   0   4  20    8.07    1.38
  -3  -4 -20   16.68    2.85
  -4   7 -20   14.92    2.16
  -3  -4 -20   15.63    2.41
  -4   7 -20   18.09    2.88
   7  -3 -20   13.28    2.70
  -4   7 -20   23.57    2.97
  -7   3  20   17.71    1.82
   3   4  20   19.54    2.50
   3   4  20   16.68    1.82
   4  -7  20   19.61    2.28
  -7   3  20   17.78    2.60
   4  -7  20   13.16    2.32
   3   4  20   13.75    1.97
  -3   8 -20   15.53    2.43
  -5  -3 -20   17.44    2.63
  -3   8 -20   13.54    2.57
  -5  -3 -20   16.90    2.95
  -3   8 -20   18.50    2.89
   8  -5 -20   15.82    3.08
   3  -8  20   24.27    3.24
   5   3  20   19.99    2.82
   3  -8  20   17.96    2.58
  -8   5  20   15.77    3.41
  -8   5  20   19.75    2.08
   5   3  20   20.28    2.37
  -8   5  20   16.63    2.62
   0   5 -20   42.26    3.35
   0   5 -20   43.99    3.55
  -5   0 -20   35.30    4.09
   5  -5 -20   42.26    4.42
   0   5 -20   39.44    3.41
  -5   5  20   39.09    3.12
   5   0  20   48.00    3.63
  -5   5  20   40.83    2.85
   0  -5  20   31.98    3.33
   5   0  20   40.75    2.88
  -5   5  20   39.88    4.21
   0  -5  20   43.56    4.11
   3   2 -20    7.82    1.74
   2  -5 -20    8.45    1.78
  -5   3 -20    8.06    2.23
   3   2 -20    8.69    1.88
   3   2 -20    7.99    1.32
   2  -5 -20    6.53    1.54
  -2   5  20    9.92    1.61
   5  -3  20    9.37    1.79
  -3  -2  20    7.13    1.48
  -3  -2  20    8.22    1.87
  -2   5  20    8.29    1.84
  -2   5  20   10.28    1.47
   5  -3  20    6.62    1.54
  -5   6 -20    2.00    1.21
  -5   6 -20    2.91    1.75
  -1  -5 -20    4.48    1.62
  -5   6 -20    4.80    1.19
   6  -1 -20    5.88    1.51
   6  -1 -20    0.21    1.45
  -1  -5 -20    1.33    1.21
   5  -6  20    3.81    1.39
   1   5  20    3.57    1.29
   5  -6  20    2.05    1.11
  -6   1  20    2.67    0.79
  -6   1  20    2.23    0.96
  -6   1  20    2.84    1.45
   1   5  20    4.47    1.02
  -4  -5 -20    8.93    2.10
  -5   9 -20    9.91    2.39
  -4  -5 -20   11.46    2.67
   9  -4 -20    7.00    2.47
  -5   9 -20    7.42    1.89
  -5   9 -20   10.57    2.46
   5  -9  20    8.78    1.79
   5  -9  20   10.39    2.22
  -9   4  20   11.64    2.42
   4   5  20   11.33    2.07
  -4  10 -20    0.76    1.59
  10  -6 -20    2.80    2.22
  -4  10 -20   -1.17    1.62
  -4  10 -20   -0.19    1.69
  -6  -4 -20    0.83    1.48
  -6  -4 -20    0.25    1.84
   4 -10  20   -2.19    1.19
   6   4  20    1.60    1.39
 -10   6  20    2.77    2.56
   4 -10  20    0.74    1.74
 -10   6  20   -0.22    1.71
  -6  -1 -20   44.65    4.77
  -1   7 -20   45.25    3.58
  -1   7 -20   45.62    4.35
  -6  -1 -20   41.59    4.05
   7  -6 -20   47.11    5.09
  -1   7 -20   47.80    4.38
   1  -7  20   46.63    4.53
   1  -7  20   49.25    3.81
  -7   6  20   36.86    3.93
   6   1  20   43.91    4.12
  -7   6  20   42.01    5.16
  -7   6  20   46.10    3.21
   2   4 -20    7.69    1.54
   4  -6 -20    5.18    1.56
   2   4 -20    1.91    1.32
  -6   2 -20    9.24    2.33
   2   4 -20    7.48    1.79
   2   4 -20    5.81    1.55
   4  -6 -20    5.80    2.04
  -2  -4  20    8.50    1.73
  -2  -4  20    8.27    1.91
  -4   6  20    5.28    1.72
  -4   6  20    4.52    1.19
   6  -2  20    4.88    1.65
   6  -2  20    6.84    1.45
   1  -6 -20    6.97    1.79
  -6   5 -20    6.33    1.47
   5   1 -20    7.27    1.73
   1  -6 -20    6.71    1.57
  -6   5 -20    4.47    1.79
   5   1 -20    1.76    1.68
  -6   5 -20    4.95    2.06
  -5  -1  20    2.71    1.38
  -5  -1  20    5.72    1.22
  -1   6  20    3.73    1.30
  -1   6  20    7.33    1.93
   6  -5  20    2.77    1.25
   6  -5  20    3.04    1.32
  -1   6  20    4.84    1.16
  -2  -6 -20   36.59    4.21
   8  -2 -20   39.27    4.91
  -6   8 -20   45.20    4.53
  -2  -6 -20   42.78    4.00
  -6   8 -20   46.59    4.49
   2   6  20   34.01    3.66
  -8   2  20   41.15    4.23
   6  -8  20   39.03    3.97
   6  -8  20   34.63    3.54
  -6  11 -20    4.25    2.47
  -5  -6 -20    7.89    2.35
  11  -5 -20   12.72    3.21
  -6  11 -20    7.70    2.59
   6 -11  20    7.31    2.50
   5   6  20    6.95    2.15
 -11   5  20    7.43    3.44
   6 -11  20    1.75    2.11
 -11   5  20    6.16    2.37
  -7  -5 -20    3.53    2.21
  -5  12 -20    4.33    2.45
  12  -7 -20    2.11    2.66
 -12   7  20    1.32    2.82
   5 -12  20    3.40    2.25
   5 -12  20    2.56    2.44
  -7  -2 -20    2.50    2.15
  -2   9 -20    3.70    1.85
   9  -7 -20    3.24    2.10
  -2   9 -20    1.65    1.54
  -7  -2 -20    3.09    1.73
   2  -9  20    0.86    1.47
  -9   7  20    0.99    2.40
  -9   7  20    4.97    1.38
   2  -9  20    3.19    1.98
   1   6 -20   19.01    2.80
  -7   1 -20   16.20    3.11
   1   6 -20   17.97    2.70
   6  -7 -20   20.50    3.42
   1   6 -20   23.11    2.75
  -6   7  20   23.60    3.63
   7  -1  20   24.78    3.02
  -1  -6  20   21.60    3.16
  -6   7  20   19.48    2.29
  -1  -6  20   29.17    3.06
   4   3 -20    9.45    2.42
  -7   4 -20   17.19    2.88
   4   3 -20   13.83    1.81
  -7   4 -20   12.41    2.69
   3  -7 -20   13.93    2.30
   4   3 -20   12.12    2.48
   3  -7 -20   16.59    2.24
   4   3 -20   15.76    2.46
  -4  -3  20   11.53    2.23
   7  -4  20   11.52    2.17
  -3   7  20   14.25    2.27
  -4  -3  20   12.03    1.80
  -3   7  20    8.78    1.59
   7  -4  20   15.02    2.07
  -7   7 -20   45.60    4.06
   0  -7 -20   33.04    3.75
   0  -7 -20   27.68    3.20
   7   0 -20   35.90    3.26
   7   0 -20   21.76    3.76
  -7   7 -20   27.66    3.74
  -7   0  20   26.60    3.38
   0   7  20   36.73    2.73
   7  -7  20   30.74    3.38
   0   7  20   36.56    3.79
   7  -7  20   28.78    3.28
  -7   0  20   35.53    2.76
  -7  10 -20    4.60    2.20
  -3  -7 -20    2.30    1.60
  -3  -7 -20    3.28    2.09
  -7  10 -20    0.94    2.02
  10  -3 -20    1.08    2.22
   7 -10  20    4.90    1.98
   3   7  20    3.67    1.84
   7 -10  20    5.17    1.79
 -10   3  20    6.02    2.15
  -3  11 -20    5.81    2.54
  11  -8 -20    6.55    2.70
  -3  11 -20    3.50    2.29
  -8  -3 -20    5.44    2.16
 -11   8  20    6.28    1.73
 -11   8  20    1.57    2.83
   3 -11  20    6.28    2.57
  -8   0 -20   94.48    7.68
   0   8 -20  116.11    7.51
   8  -8 -20  114.06    8.14
   0   8 -20  118.66    7.29
   0   8 -20  108.86    7.21
  -8   8  20  112.62    6.59
  -8   8  20  122.21    8.76
   8   0  20  120.21    7.31
   0  -8  20  117.44    7.68
   5  -8 -20   35.69    4.45
   3   5 -20   24.04    2.75
   3   5 -20   26.87    3.31
  -8   3 -20   24.11    3.61
   3   5 -20   27.38    3.41
   3   5 -20   26.33    3.49
   8  -3  20   27.68    3.36
   8  -3  20   22.81    2.65
  -5   8  20   27.61    2.80
  -5   8  20   27.55    3.69
  -3  -5  20   22.27    3.25
   6   2 -20   76.72    6.63
   2  -8 -20   89.57    5.62
   6   2 -20   93.99    5.64
   6   2 -20   82.28    6.52
   2  -8 -20   90.99    6.03
  -8   6 -20   89.29    6.22
  -2   8  20   75.59    6.02
  -2   8  20   91.86    5.98
  -6  -2  20   89.28    6.10
   8  -6  20   86.10    5.75
  -2   8  20   79.11    5.05
   8  -6  20   83.69    5.49
   9  -1 -20    0.53    2.45
  -1  -8 -20    1.91    1.54
  -8   9 -20    5.05    2.06
  -1  -8 -20    1.80    1.80
  -8   9 -20    0.52    1.66
   8  -9  20    5.75    1.93
   8  -9  20    1.49    1.50
  -9   1  20    1.77    1.54
   1   8  20    2.04    1.73
  -8  12 -20    6.40    3.04
  -4  -8 -20    4.26    2.16
  -8  12 -20    8.43    2.88
  12  -4 -20    3.74    2.78
  12  -4 -20    4.46    2.83
   8 -12  20    4.55    2.39
 -12   4  20    3.56    2.21
   4   8  20    2.41    2.24
  -1  10 -20   13.95    3.10
  10  -9 -20   15.46    3.45
  -1  10 -20   17.66    3.20
   1 -10  20   16.88    3.41
 -10   9  20   13.51    2.31
 -10   9  20   11.56    3.84
   7  -9 -20   10.03    3.11
   2   7 -20    9.88    2.40
   2   7 -20    8.53    2.43
   2   7 -20   13.26    2.46
  -7   9  20   13.38    3.53
  -2  -7  20    4.86    2.09
  -7   9  20   10.24    1.98
   9  -2  20   10.27    2.31
  -9   5 -20   23.37    3.40
   5   4 -20   23.77    3.88
   5   4 -20   27.41    3.21
   5   4 -20   24.75    3.67
   5   4 -20   27.52    4.09
  -4   9  20   21.49    2.60
  -4   9  20   21.94    3.39
   9  -5  20   25.06    2.86
   9  -5  20   24.41    3.32
  -5  -4  20   20.57    3.16
   8   1 -20   -3.10    1.87
   8   1 -20    0.29    2.05
   1  -9 -20    2.56    1.90
  -9   8 -20    1.57    1.68
   1  -9 -20   -0.18    1.39
  -1   9  20    0.15    1.22
  -8  -1  20   -1.47    1.27
   9  -8  20   -1.95    1.10
  -1   9  20    2.60    1.99
   9  -8  20    0.07    1.34
  -9  11 -20    0.54    2.42
  -2  -9 -20    3.17    2.23
  11  -2 -20    1.39    2.21
  11  -2 -20    7.06    3.10
   2   9  20    3.67    2.13
 -11   2  20    2.04    1.96
   9 -11  20    3.03    2.03
   9 -11  20    0.46    1.54
   9 -10 -20   22.46    3.85
   1   9 -20   16.83    3.00
   1   9 -20   21.03    3.54
   1   9 -20   17.49    3.40
  -9  10  20   17.27    2.60
  -1  -9  20   21.29    3.58
  -9  10  20   28.71    5.37
   4   6 -20   -0.97    1.25
   4   6 -20    1.67    1.75
   4   6 -20    0.28    1.96
   6 -10 -20    1.07    2.04
  -6  10  20    2.03    2.27
  -6  10  20    2.96    1.43
  10  -4  20    1.72    1.72
  -4  -6  20    0.58    1.63
   7   3 -20   11.13    3.08
   7   3 -20   10.88    2.33
   3 -10 -20   12.03    2.45
   7   3 -20   17.78    3.88
  10  -7  20    9.93    2.22
  10  -7  20   14.72    2.86
  -3  10  20   12.95    2.09
  -7  -3  20    9.95    2.45
  -3  10  20   10.53    2.89
  10   0 -20    8.62    3.34
  10   0 -20    1.46    2.17
   0 -10 -20    8.43    2.44
  10 -10  20    1.04    1.82
  10 -10  20    4.86    2.09
   0  10  20    1.29    2.30
 -10   0  20    2.73    1.92
   0  11 -20   27.36    4.73
   0  11 -20   25.02    4.55
  11 -11 -20   29.71    4.72
   0 -11  20   28.83    4.52
 -11  11  20   21.95    5.58
 -11  11  20   31.67    3.66
   3   8 -20   27.79    3.64
   3   8 -20   22.90    3.96
   3   8 -20   23.18    3.66
   8 -11 -20   13.98    3.66
  11  -3  20   21.55    3.41
  -3  -8  20   24.29    3.68
  -8  11  20   18.13    2.88
  -8  11  20   25.32    5.10
   5 -11 -20   31.45    4.81
   6   5 -20   29.42    5.01
   6   5 -20   33.16    3.85
   6   5 -20   23.75    4.31
  -6  -5  20   35.40    4.25
  -5  11  20   24.13    4.17
  -5  11  20   34.92    3.53
  11  -6  20   28.05    3.92
   2 -11 -20   -0.02    1.94
   9   2 -20   -1.54    1.89
   9   2 -20   -0.12    3.02
  -9  -2  20    1.44    1.63
  11  -9  20    0.65    1.71
  -2  11  20   -0.07    2.34
  11  -9  20    3.00    1.98
   2  10 -20    2.34    3.87
 -10  12  20   -3.30    4.61
   7 -12 -20   14.43    3.61
   5   7 -20    5.51    2.97
   5   7 -20   10.40    2.74
  12  -5  20   10.52    2.77
  -7  12  20    8.97    4.03
  -5  -7  20   12.65    2.91
  -7  12  20   11.12    2.46
   8   4 -20    2.46    3.43
   8   4 -20    1.48    2.61
   4 -12 -20   -0.74    2.84
  -4  12  20    2.60    1.82
  12  -8  20    0.66    2.18
  -8  -4  20    0.55    2.03
  12  -8  20    1.18    2.02
   0   0 -21 1000.00   44.82
   0   0 -21  990.98   43.55
   0   0  21  952.08   43.63
   0   0  21  954.28   43.42
   0   0  21  930.32   43.75
  -1   2 -21  142.50    7.39
  -1   2 -21  146.12    8.54
   2  -1 -21  157.38    8.37
  -1   2 -21  147.45    9.13
   2  -1 -21  169.52    8.88
  -1  -1 -21  129.35    8.68
   1  -2  21  164.67    8.09
   1   1  21  159.82    8.25
   1   1  21  149.40    7.40
  -2   1  21  171.13    8.09
  -2   1  21  153.54    7.88
   1  -2  21  168.79    8.29
  -2   1  21  157.02    8.16
   1   1  21  151.72    8.04
  -2   1  21  159.73    7.83
   1  -2  21  163.07    7.98
  -2   1 -21   16.54    2.77
   1   1 -21   15.29    1.98
   1   1 -21   15.63    2.06
   1   1 -21   20.02    2.82
   1  -2 -21   13.44    2.33
   2  -1  21   18.91    2.17
  -1   2  21   14.90    1.84
  -1   2  21   17.64    1.72
  -1  -1  21   14.39    2.03
  -1   2  21   17.05    1.25
  -1  -1  21   16.13    1.75
  -1  -1  21   16.12    2.06
  -1   2  21   12.26    1.81
  -1   2  21   14.75    1.86
   2  -1  21   19.07    1.80
   2  -1  21   17.73    2.05
  -2   4 -21  115.63    6.34
  -2   4 -21  115.43    7.11
  -2  -2 -21  117.28    6.74
  -2  -2 -21  114.25    7.26
   4  -2 -21  119.60    7.19
  -2   4 -21  122.92    6.87
   2  -4  21  111.02    6.61
  -4   2  21  128.56    6.59
  -4   2  21  115.89    6.63
   2   2  21  119.62    6.28
   2   2  21  117.98    6.31
   2   2  21  117.83    6.54
  -4   2  21  127.68    6.23
   2  -4  21  115.43    6.35
   2   2  21  112.45    6.78
   2  -4  21  127.40    6.85
   3  -3 -21  143.85    7.98
   0   3 -21  128.07    7.14
   0   3 -21  130.95    7.80
   0   3 -21  137.52    7.67
  -3   0 -21  119.62    8.11
   3  -3 -21  150.60    7.94
  -3   3  21  142.06    7.17
   0  -3  21  138.24    7.59
   3   0  21  151.58    7.35
  -3   3  21  141.32    7.41
  -3   3  21  135.49    7.21
   3   0  21  139.92    7.58
   0  -3  21  134.86    7.61
  -3   3  21  145.08    7.38
   0  -3  21  139.56    7.04
  -3   3 -21  134.19    6.97
  -3   3 -21  143.04    8.39
   3   0 -21  144.33    7.15
  -3   3 -21  154.16    9.05
   0  -3 -21  130.44    7.64
   3   0 -21  144.29    8.09
   0  -3 -21  141.57    8.24
  -3   0  21  134.73    7.74
   3  -3  21  153.53    7.72
   0   3  21  156.51    7.84
  -3   0  21  146.97    7.68
   0   3  21  150.25    7.36
   0   3  21  146.94    7.72
   3  -3  21  139.63    7.62
   0   3  21  145.81    7.45
  -3   0  21  133.67    7.18
  -3  -3 -21   58.23    4.35
  -3  -3 -21   60.35    4.90
  -3   6 -21   56.53    4.23
  -3   6 -21   61.30    4.30
   6  -3 -21   63.56    5.12
  -3   6 -21   57.70    4.64
   3  -6  21   63.18    4.63
  -6   3  21   60.26    3.65
   3  -6  21   58.36    3.97
  -6   3  21   63.03    4.09
   3   3  21   63.87    3.95
  -6   3  21   56.07    4.31
   3   3  21   57.90    3.78
   3   3  21   69.45    4.65
   3  -6  21   64.75    4.46
  -1   5 -21   69.36    4.71
  -4  -1 -21   73.95    4.65
  -4  -1 -21   64.53    5.13
  -1   5 -21   67.12    4.78
   5  -4 -21   62.17    5.21
  -1   5 -21   65.07    4.00
   4   1  21   63.97    4.00
   1  -5  21   71.80    4.59
  -5   4  21   65.51    3.99
  -5   4  21   66.53    5.00
   1  -5  21   67.48    4.74
   1  -5  21   61.55    3.90
   4   1  21   70.67    3.91
  -5   4  21   68.83    4.46
  -5   4  21   71.56    4.33
   4   1  21   62.35    4.52
  -4   2 -21   21.78    3.18
   2  -4 -21   19.53    2.66
   2   2 -21   18.21    2.35
   2   2 -21   27.54    3.14
   2   2 -21   23.81    2.28
   4  -2  21   21.67    2.44
  -2   4  21   23.27    2.22
  -2  -2  21   22.74    1.68
  -2   4  21   21.92    2.17
  -2   4  21   24.88    2.28
   4  -2  21   17.45    2.19
  -2  -2  21   18.13    2.36
  -2  -2  21   19.79    2.56
  -2   4  21   22.73    1.87
  -4   5 -21   58.75    3.92
  -1  -4 -21   60.69    4.62
  -4   5 -21   60.70    4.82
  -1  -4 -21   63.04    4.24
   5  -1 -21   57.64    4.82
  -4   5 -21   67.01    4.08
   4  -5  21   53.93    4.18
   1   4  21   53.04    3.65
   1   4  21   62.40    4.15
   4  -5  21   66.21    4.17
  -5   1  21   61.17    4.00
   1   4  21   57.24    4.09
   1   4  21   62.71    3.49
  -5   1  21   59.69    4.34
  -5   1  21   60.30    3.48
  -4  -4 -21   22.76    3.41
  -4   8 -21   26.55    3.01
  -4   8 -21   21.11    3.32
  -4  -4 -21   25.13    3.18
   8  -4 -21   25.85    3.73
  -4   8 -21   29.54    3.57
  -8   4  21   25.59    2.36
   4  -8  21   24.92    3.16
   4  -8  21   27.18    3.53
   4   4  21   25.11    2.80
  -8   4  21   25.50    3.27
   4   4  21   27.16    3.21
   4  -8  21   24.02    2.78
  -2   7 -21    1.84    1.32
  -2   7 -21    1.97    1.53
   7  -5 -21    1.45    1.68
  -5  -2 -21    1.27    1.45
  -5  -2 -21    1.14    1.30
  -7   5  21    1.92    1.46
  -7   5  21    1.24    0.88
  -7   5  21    1.80    2.08
   2  -7  21    2.78    1.52
   5   2  21    2.95    1.58
   2  -7  21    2.05    1.36
   5   2  21    1.04    0.97
  -5   1 -21    6.57    2.14
   4  -5 -21   12.36    2.53
   1   4 -21    9.15    1.66
   1   4 -21    7.90    1.67
   1   4 -21   11.18    2.15
   4  -5 -21    9.12    1.82
   1   4 -21    9.37    2.01
  -4   5  21    7.38    1.38
  -4   5  21    9.87    1.91
   5  -1  21    8.66    1.84
  -4   5  21   10.25    1.72
  -1  -4  21    6.00    1.54
  -1  -4  21    6.12    1.69
   5  -1  21    9.90    1.60
   1  -5 -21   13.20    2.22
  -5   4 -21   15.92    3.06
   4   1 -21   14.26    1.54
   1  -5 -21    9.25    1.81
   4   1 -21   14.36    2.30
  -5   4 -21   15.46    1.86
  -5   4 -21   14.73    2.59
   4   1 -21    9.07    2.11
   5  -4  21    8.21    1.77
  -4  -1  21   14.02    2.24
  -4  -1  21   12.61    1.84
   5  -4  21   13.19    2.06
  -1   5  21   11.52    1.62
  -4  -1  21   11.19    1.37
  -1   5  21    8.38    2.01
  -5   7 -21    4.41    1.86
  -2  -5 -21    4.10    1.75
  -5   7 -21    5.12    1.39
   7  -2 -21    6.84    2.32
  -2  -5 -21    5.09    1.56
   7  -2 -21    4.68    1.49
  -5   7 -21    5.54    1.68
   5  -7  21    4.09    1.58
   2   5  21    6.55    1.56
  -7   2  21    3.22    1.50
   2   5  21    6.63    1.30
   5  -7  21    5.20    1.47
  -5  10 -21   -2.96    1.56
  10  -5 -21   -0.85    2.09
  -5  -5 -21    0.92    1.89
  -5  -5 -21   -0.49    1.49
  -5  10 -21    1.31    1.83
   5   5  21   -0.30    1.32
   5 -10  21   -1.87    1.24
 -10   5  21   -0.63    1.50
 -10   5  21    2.65    2.76
   5 -10  21   -0.82    1.44
   9  -6 -21    5.71    2.39
  -6  -3 -21    7.84    2.14
  -6  -3 -21    8.36    2.63
  -3   9 -21   11.92    2.55
  -3   9 -21    7.16    2.04
   3  -9  21    6.92    2.10
   3  -9  21   11.39    2.49
  -9   6  21   10.99    1.78
  -9   6  21    9.85    3.07
  -9   6  21    9.80    2.46
   0   6 -21  280.02   14.47
   0   6 -21  292.26   14.26
   6  -6 -21  279.30   15.26
  -6   0 -21  246.96   15.03
   0   6 -21  265.46   14.54
  -6   6  21  276.03   13.83
  -6   6  21  312.83   14.63
  -6   6  21  307.44   15.37
   6   0  21  312.17   14.67
   0  -6  21  288.81   14.87
   0  -6  21  283.66   14.33
   3   3 -21   68.66    4.84
  -6   3 -21   72.02    5.39
   3   3 -21   67.63    4.13
   3  -6 -21   62.05    4.62
   3   3 -21   73.22    4.93
   3   3 -21   64.72    4.83
   6  -3  21   60.64    4.29
  -3   6  21   61.53    4.41
  -3   6  21   65.16    4.08
  -3  -3  21   63.30    4.86
   6  -3  21   62.91    4.56
  -3  -3  21   66.55    4.34
  -6   6 -21  275.94   15.23
  -6   6 -21  288.49   14.38
   6   0 -21  309.03   14.60
   6   0 -21  263.47   15.48
   0  -6 -21  289.65   14.57
   0  -6 -21  298.93   15.13
  -6   0  21  284.44   14.95
   6  -6  21  300.66   14.64
   0   6  21  307.40   14.07
  -6   0  21  296.18   14.17
   6  -6  21  277.85   14.58
   0   6  21  295.02   14.82
  -3  -6 -21   10.40    2.53
  -3  -6 -21    7.97    2.18
  -6   9 -21   15.45    2.87
   9  -3 -21   15.37    3.27
  -6   9 -21   13.66    2.95
   6  -9  21   13.87    2.62
  -9   3  21   18.15    2.94
   3   6  21   10.12    2.17
   6  -9  21   13.09    2.22
  12  -6 -21   42.56    5.57
  -6  12 -21   49.53    5.92
  -6  12 -21   48.74    5.41
  -6  -6 -21   46.17    5.00
 -12   6  21   42.82    6.58
   6 -12  21   33.56    4.89
   6   6  21   42.15    4.55
  -4  11 -21    5.10    2.44
  -7  -4 -21    2.20    1.72
  11  -7 -21    4.88    2.71
  -4  11 -21    4.06    2.39
   4 -11  21    2.91    1.96
 -11   7  21    3.96    3.27
   4 -11  21    7.67    2.58
  -7  -1 -21   11.11    2.71
   8  -7 -21    8.59    2.74
  -1   8 -21   14.77    2.70
  -1   8 -21   13.87    2.59
  -8   7  21   16.71    3.36
   1  -8  21   12.04    2.32
   7   1  21   13.47    2.57
   1  -8  21   12.97    2.70
  -8   7  21   10.14    1.80
   2   5 -21   29.38    2.98
   2   5 -21   36.48    3.72
  -7   2 -21   27.83    3.89
   5  -7 -21   25.56    3.73
   2   5 -21   25.14    3.21
  -2  -5  21   21.60    3.13
   7  -2  21   29.66    3.31
  -2  -5  21   29.06    3.01
  -5   7  21   23.89    2.56
  -5   7  21   22.83    3.38
   7  -2  21   24.31    2.60
   5   2 -21   19.41    3.33
  -7   5 -21   22.16    3.45
  -7   5 -21   20.45    3.03
   2  -7 -21   27.13    2.94
   5   2 -21   15.79    3.10
   2  -7 -21   22.89    2.99
   5   2 -21   25.58    2.94
   7  -5  21   25.94    3.07
  -2   7  21   17.86    2.93
   7  -5  21   22.52    2.74
  -2   7  21   20.74    2.32
  -2   7  21   21.69    2.72
  -5  -2  21   13.22    2.50
  -5  -2  21   25.28    2.45
  -7   8 -21    9.75    2.42
  -1  -7 -21   12.39    2.40
  -1  -7 -21    8.18    2.16
   8  -1 -21    9.66    2.99
  -7   8 -21   12.70    2.40
   7  -8  21   10.05    2.19
  -8   1  21   10.38    2.33
   1   7  21    8.34    2.07
   7  -8  21   11.61    2.07
  -4  -7 -21    1.72    1.93
  -7  11 -21    4.60    2.47
  11  -4 -21    2.68    2.47
  -7  11 -21    2.78    2.25
 -11   4  21    6.45    2.20
   7 -11  21    1.63    1.91
   4   7  21    3.17    2.00
  -2  10 -21   48.78    4.92
  10  -8 -21   44.33    5.49
  -8  -2 -21   47.93    6.35
  -2  10 -21   43.75    4.92
 -10   8  21   69.04    7.58
   2 -10  21   51.33    5.26
 -10   8  21   43.00    3.91
   7  -8 -21    1.77    1.94
   1   7 -21    0.99    1.45
  -8   1 -21    2.47    2.02
   1   7 -21    4.01    1.53
   1   7 -21    1.40    1.57
  -1  -7  21    1.71    1.68
  -7   8  21    3.63    2.56
  -7   8  21    4.28    1.33
   8  -1  21    0.61    1.60
   4  -8 -21   29.76    3.39
   4   4 -21   49.79    4.50
   4   4 -21   46.59    4.75
   4  -8 -21   49.29    5.18
  -8   4 -21   41.06    4.29
   4   4 -21   41.71    3.35
  -8   4 -21   51.94    5.13
   4   4 -21   38.23    4.41
  -4   8  21   43.77    4.41
   8  -4  21   40.78    4.20
  -4   8  21   44.79    3.34
  -4  -4  21   51.05    4.80
   8  -4  21   49.07    3.69
   1  -8 -21    6.07    1.96
   7   1 -21    6.03    1.64
   7   1 -21    1.35    1.95
  -8   7 -21    7.33    2.29
   7   1 -21   11.56    2.94
   1  -8 -21    7.51    1.93
   8  -7  21    6.19    1.82
  -1   8  21    5.07    1.40
  -1   8  21    5.78    2.12
  -7  -1  21   11.32    2.42
   8  -7  21    5.81    1.81
  -8  10 -21   37.67    4.56
  -2  -8 -21   25.52    3.53
  10  -2 -21   25.43    4.58
  -8  10 -21   23.12    3.74
   8 -10  21   28.40    3.72
   2   8  21   30.99    3.87
   8 -10  21   34.37    3.80
 -10   2  21   28.64    3.80
  12  -9 -21    0.83    2.59
  -3  12 -21    0.08    2.63
  -3  12 -21   -0.45    2.39
   3 -12  21    1.44    2.54
 -12   9  21   -1.94    3.35
   9  -9 -21    3.61    2.34
   0   9 -21    1.80    2.08
   0   9 -21    2.67    1.94
  -9   9  21    6.96    3.33
  -9   9  21    0.63    1.34
   0  -9  21    7.48    2.48
   6  -9 -21   17.50    3.47
   3   6 -21   14.29    3.00
   3   6 -21   15.77    2.83
   3   6 -21   13.70    2.27
  -6   9  21   14.04    2.15
  -6   9  21   15.21    3.29
   9  -3  21   16.81    2.73
  -3  -6  21   12.51    2.74
   6   3 -21   21.03    3.90
   6   3 -21   18.63    3.57
   3  -9 -21   23.35    3.00
  -9   6 -21   14.11    2.73
   6   3 -21   13.30    2.39
  -6  -3  21   12.08    2.63
  -3   9  21   14.99    2.21
  -3   9  21   18.80    3.44
   9  -6  21   12.32    2.33
   9  -6  21   17.68    2.84
   9   0 -21   12.94    3.75
   9   0 -21    9.23    3.07
   0  -9 -21   10.16    2.72
   0  -9 -21    3.28    1.86
  -9   9 -21    4.95    2.25
   9  -9  21    7.53    2.13
   0   9  21    5.11    2.21
   9  -9  21    7.13    2.17
  -9   0  21    5.34    1.92
  -3  -9 -21    2.16    2.46
  12  -3 -21    3.64    3.21
  12  -3 -21    0.37    2.61
   3   9  21    0.86    2.29
 -12   3  21   -0.07    2.07
   9 -12  21   -1.37    2.06
   9 -12  21   -0.61    2.18
  -1  11 -21    0.36    2.35
  11 -10 -21    6.82    2.83
  -1  11 -21    2.57    2.16
 -11  10  21    3.15    3.67
 -11  10  21    3.69    1.81
   1 -11  21   -0.28    2.12
   8 -10 -21   25.53    4.23
   2   8 -21   18.23    3.72
   2   8 -21   28.41    3.85
   2   8 -21   25.80    3.42
  -8  10  21   34.38    5.43
  -2  -8  21   21.87    3.60
  -8  10  21   19.03    2.71
  10  -2  21   34.49    3.89
   5   5 -21    2.56    2.34
   5 -10 -21    2.26    2.27
   5   5 -21    3.13    2.43
   5   5 -21    1.04    1.60
  -5  10  21    4.31    2.39
  10  -5  21    3.13    1.80
  -5  10  21    2.10    1.50
  -5  -5  21    2.35    1.69
   8   2 -21   37.20    4.95
   8   2 -21   30.84    5.18
   2 -10 -21   38.26    4.12
  -2  10  21   28.62    4.36
  -8  -2  21   35.47    4.07
  -2  10  21   37.91    3.46
  10  -8  21   30.75    3.67
  10  -8  21   36.29    4.05
  11  -1 -21   -0.08    2.10
  -1 -10 -21    0.17    1.98
  11  -1 -21    0.08    3.20
   1  10  21    0.42    2.13
  10 -11  21   -0.13    1.86
 -11   1  21    1.44    1.70
  10 -11  21    0.18    1.83
   1  10 -21    0.37    2.22
  10 -11 -21   -1.61    2.45
   1  10 -21    1.99    2.30
 -10  11  21    2.80    1.65
 -10  11  21    0.84    3.64
  -1 -10  21    0.78    2.28
   4   7 -21    3.92    1.93
   4   7 -21    6.13    2.14
   4   7 -21   -0.84    2.35
   7 -11 -21    3.28    2.41
  -4  -7  21    2.42    2.10
  -7  11  21    3.14    1.58
  -7  11  21    2.76    2.93
  11  -4  21    4.92    2.12
   4 -11 -21   11.61    3.22
   7   4 -21   10.68    3.64
   7   4 -21    5.04    2.09
   7   4 -21    8.54    2.99
  -4  11  21    7.47    1.86
  11  -7  21    7.86    2.62
  -7  -4  21    3.24    2.10
  11  -7  21    6.19    2.16
   1 -11 -21    1.98    2.33
  10   1 -21    9.29    3.63
  10   1 -21    5.06    2.89
  -1  11  21    4.47    2.91
  11 -10  21    2.85    1.94
  11 -10  21    4.18    2.32
 -10  -1  21    5.45    2.24
   3   9 -21    2.90    2.55
   9 -12 -21    2.95    3.24
   3   9 -21    0.47    2.26
   3   9 -21    0.81    3.04
  -3  -9  21    2.36    2.59
  -9  12  21    4.29    3.90
  -9  12  21    0.98    1.80
   6 -12 -21   51.93    5.98
   6   6 -21   46.71    5.90
   6   6 -21   51.14    5.08
  -6  -6  21   51.96    5.42
  12  -6  21   52.63    5.43
  -6  12  21   43.33    4.28
   9   3 -21   -1.20    2.70
   9   3 -21    3.66    3.92
  12  -9  21    2.00    2.20
  12  -9  21    1.29    2.14
  -9  -3  21    6.20    2.41
   0   1 -22  117.42    6.66
   1  -1 -22  109.15    7.03
   0   1 -22  122.52    7.42
  -1   0 -22  106.38    7.12
   0   1 -22  112.53    6.03
   1  -1 -22  117.81    6.43
   1   0  22  116.89    5.87
   1   0  22  114.19    6.33
  -1   1  22  111.39    6.32
   1   0  22  111.33    6.29
  -1   1  22  115.33    6.07
   0  -1  22  114.10    6.21
  -1   1  22  114.43    6.20
   0  -1  22  119.40    6.43
   0  -1  22  106.14    6.09
  -1   3 -22   21.75    2.84
  -1   3 -22   24.47    2.03
  -2  -1 -22   29.32    3.57
   3  -2 -22   32.33    3.23
  -1   3 -22   20.61    2.80
   3  -2 -22   30.85    3.20
   1  -3  22   32.65    2.63
  -3   2  22   29.80    2.73
  -3   2  22   21.61    2.25
   2   1  22   28.27    2.64
  -3   2  22   25.38    2.57
   2   1  22   25.72    2.35
   2   1  22   33.00    3.13
   1  -3  22   28.83    2.85
   1  -3  22   21.24    2.21
   2   0 -22   13.42    1.82
   0  -2 -22   13.42    2.36
   2   0 -22   15.38    2.11
   2   0 -22   14.54    2.30
  -2   2 -22   20.43    3.16
   0   2  22   12.35    1.94
  -2   0  22   14.63    1.64
  -2   0  22   12.99    1.95
   2  -2  22   14.58    1.99
  -2   0  22   20.61    2.25
   0   2  22   15.82    1.97
   0   2  22   15.11    1.40
   0   2  22   16.46    2.05
   2  -2  22   13.20    1.72
   2  -2  22   14.91    1.93
  -2   5 -22   23.40    2.85
   5  -3 -22   22.73    3.19
  -2   5 -22   24.67    3.13
  -3  -2 -22   17.90    3.00
  -3  -2 -22   23.24    2.86
  -5   3  22   22.88    2.50
   3   2  22   26.23    2.96
   2  -5  22   22.67    2.65
   3   2  22   24.43    2.25
   2  -5  22   26.50    2.98
  -5   3  22   27.67    2.86
   3   2  22   27.02    2.43
   2  -5  22   23.38    2.37
  -5   3  22   26.72    2.38
   3   2  22   23.52    2.58
   2  -3 -22   63.05    5.02
  -3   1 -22   74.53    5.72
   1   2 -22   78.77    4.81
   2  -3 -22   76.54    5.10
   1   2 -22   71.14    4.46
  -1  -2  22   78.85    4.86
  -2   3  22   78.45    4.57
  -2   3  22   73.69    4.56
  -1  -2  22   82.22    4.96
   3  -1  22   78.66    4.80
   3  -1  22   83.02    4.69
  -2   3  22   85.49    4.30
  -2   3  22   76.13    4.34
  -1  -2  22   73.43    4.30
   3  -1  22   81.33    4.27
  -1  -3 -22  151.61    8.98
  -3   4 -22  167.74    9.06
  -3   4 -22  162.49   10.36
  -1  -3 -22  168.75    9.67
  -3   4 -22  168.71    8.50
   4  -1 -22  169.40    9.58
  -3   4 -22  154.93    9.55
   1   3  22  175.13    8.92
  -4   1  22  172.37    8.90
   1   3  22  176.74    8.56
   3  -4  22  173.04    8.92
   1   3  22  165.71    9.08
   1   3  22  176.14    8.81
   3  -4  22  187.05    9.17
  -4   1  22  182.33    9.27
   3  -4  22  176.31    9.03
  -4   1  22  167.95    8.46
  -3   7 -22  100.44    6.22
  -4  -3 -22   98.11    6.30
   7  -4 -22   90.79    6.95
  -4  -3 -22   94.48    6.79
  -3   7 -22  101.41    6.36
  -3   7 -22  114.33    7.02
   4   3  22  100.68    6.02
   3  -7  22   98.01    6.44
   3  -7  22   95.92    5.77
   3  -7  22   97.04    6.25
  -7   4  22   90.69    5.39
  -7   4  22  102.67    6.50
   4   3  22  102.90    6.45
   4   3  22  106.03    5.81
   0   4 -22    5.26    1.70
   4  -4 -22    7.58    1.68
   0   4 -22    8.40    1.52
   4  -4 -22    4.31    1.75
   0   4 -22    5.14    1.49
  -4   0 -22    9.24    2.29
   4   0  22    7.63    1.72
   0  -4  22    7.79    1.22
  -4   4  22    7.81    1.56
  -4   4  22    8.89    1.44
  -4   4  22    9.60    1.88
   0  -4  22    6.23    1.58
   0  -4  22    7.20    1.70
  -4   4  22    5.96    1.37
   4   0  22    8.03    1.48
   3   1 -22   65.11    3.67
  -4   3 -22   78.13    5.63
   3   1 -22   48.14    4.20
   3   1 -22   58.66    4.47
   1  -4 -22   55.85    4.39
  -3  -1  22   60.58    4.29
   4  -3  22   53.61    3.93
   4  -3  22   61.79    4.13
  -3  -1  22   56.64    3.62
  -3  -1  22   64.71    4.16
  -1   4  22   58.57    3.77
  -1   4  22   62.19    3.77
  -4   6 -22    9.02    2.36
  -4   6 -22    9.08    1.80
  -4   6 -22    3.65    1.35
   6  -2 -22    8.64    2.33
  -2  -4 -22    7.75    1.83
  -2  -4 -22    8.55    2.07
   2   4  22    7.67    1.39
   2   4  22    4.83    1.55
   4  -6  22    6.75    1.57
  -6   2  22    7.66    1.84
   2   4  22    9.20    1.77
   4  -6  22    7.97    1.84
  -6   2  22    5.12    1.05
  -6   2  22    6.82    1.42
  -5  -4 -22   11.77    2.81
   9  -5 -22   16.92    3.38
  -5  -4 -22   19.27    2.77
  -4   9 -22   15.69    2.73
  -4   9 -22   16.40    3.01
  -4   9 -22   17.90    3.00
  -9   5  22   13.37    2.67
   5   4  22   21.40    2.63
   4  -9  22   12.81    2.77
  -9   5  22   20.41    4.13
   4  -9  22   21.06    3.01
  -9   5  22   18.17    2.13
  -5  -1 -22    8.52    2.27
  -1   6 -22    8.96    2.09
  -1   6 -22   10.51    2.18
   6  -5 -22   10.10    2.70
  -1   6 -22   10.91    1.83
   1  -6  22    7.24    2.08
  -6   5  22   10.67    1.61
   1  -6  22   12.47    2.11
   5   1  22   13.42    2.20
  -6   5  22   14.41    2.83
  -6   5  22   15.08    2.28
   2   3 -22   20.64    2.70
   2   3 -22   16.86    2.25
   2   3 -22   18.09    2.23
   3  -5 -22   19.34    2.87
   3  -5 -22   15.78    2.50
   2   3 -22   21.52    2.92
  -5   2 -22   16.41    2.98
  -2  -3  22   20.98    2.53
  -2  -3  22   22.25    2.81
  -3   5  22   23.84    2.62
  -3   5  22   24.31    2.38
   5  -2  22   22.54    2.70
   5  -2  22   18.98    2.22
   0  -5 -22    1.29    1.26
  -5   5 -22    0.94    0.95
  -5   5 -22   -0.90    1.27
  -5   5 -22   -0.03    0.88
   0  -5 -22    2.63    1.46
   5   0 -22    0.47    1.26
   5   0 -22    0.86    1.66
  -5   0  22    0.49    0.82
   0   5  22   -0.15    0.77
  -5   0  22   -0.15    1.04
   0   5  22    0.91    1.25
   5  -5  22    1.53    1.19
  -5   0  22    1.89    0.76
   5  -5  22   -0.12    1.02
  -5   8 -22    0.05    1.12
  -3  -5 -22   -0.44    1.26
  -3  -5 -22    0.85    1.56
  -5   8 -22    3.35    2.00
   8  -3 -22    0.17    1.84
  -5   8 -22    1.21    1.45
   5  -8  22    3.39    1.63
   3   5  22    1.89    1.37
  -8   3  22    2.79    1.69
   3   5  22   -0.20    1.16
   5  -8  22    0.48    1.14
  -5  11 -22    2.34    2.35
  -6  -5 -22    0.65    1.94
  -5  11 -22    2.54    2.48
  11  -6 -22    3.10    2.50
 -11   6  22    8.66    3.47
   5 -11  22    1.40    2.04
   5 -11  22    5.43    2.22
  -2   8 -22   13.71    2.64
   8  -6 -22   21.46    3.57
  -6  -2 -22    9.20    2.17
  -6  -2 -22   10.69    2.67
  -2   8 -22    9.87    2.27
  -8   6  22   15.66    2.80
  -8   6  22   15.27    2.02
   2  -8  22   15.98    2.72
  -8   6  22   14.29    3.29
   2  -8  22   11.58    2.24
   6   2  22   14.26    2.58
   1   5 -22   26.25    3.05
   5  -6 -22   29.61    3.87
   1   5 -22   27.94    3.49
  -6   1 -22   21.23    3.47
   1   5 -22   30.83    3.24
  -5   6  22   33.66    3.75
   6  -1  22   30.53    2.77
  -5   6  22   26.19    2.64
  -1  -5  22   30.40    3.22
  -1  -5  22   27.23    3.38
   6  -1  22   30.70    3.27
[truncated: 217,704 more chars]
