# Supplementary material for: Crystal structure and chemistry of tricadmium digermanium tetra­arsenide, Cd3Ge2As4
Source: Acta Crystallogr E Crystallogr Commun. 2019 Aug 2;75(Pt 9):1291–6. doi: 10.1107/S2056989019010636 (PMC6727045; doi:10.1107/S2056989019010636)
Supplement: Supplementary file 2 [file e-75-01291-Isup2.hkl]

data_I                                                                          
_shelx_title ' mrt_0m in R-3'                                                   
_shelx_refln_list_code          4                                               
_shelx_F_calc_maximum      882.37                                               
_exptl_crystal_F_000      2040.00                                               
_reflns_d_resolution_high  0.5275                                               
                                                                                
loop_                                                                           
 _space_group_symop_operation_xyz                                               
 'x, y, z'                                                                      
 '-y, x-y, z'                                                                   
 '-x+y, -x, z'                                                                  
 'x+2/3, y+1/3, z+1/3'                                                          
 '-y+2/3, x-y+1/3, z+1/3'                                                       
 '-x+y+2/3, -x+1/3, z+1/3'                                                      
 'x+1/3, y+2/3, z+2/3'                                                          
 '-y+1/3, x-y+2/3, z+2/3'                                                       
 '-x+y+1/3, -x+2/3, z+2/3'                                                      
 '-x, -y, -z'                                                                   
 'y, -x+y, -z'                                                                  
 'x-y, x, -z'                                                                   
 '-x+2/3, -y+1/3, -z+1/3'                                                       
 'y+2/3, -x+y+1/3, -z+1/3'                                                      
 'x-y+2/3, x+1/3, -z+1/3'                                                       
 '-x+1/3, -y+2/3, -z+2/3'                                                       
 'y+1/3, -x+y+2/3, -z+2/3'                                                      
 'x-y+1/3, x+2/3, -z+2/3'                                                       
                                                                                
_cell_length_a     7.3748                                                       
_cell_length_b     7.3748                                                       
_cell_length_c    27.4146                                                       
_cell_angle_alpha  90.000                                                       
_cell_angle_beta   90.000                                                       
_cell_angle_gamma 120.000                                                       
                                                                                
_shelx_F_squared_multiplier     1.000                                           
                                                                                
loop_                                                                           
 _refln_index_h                                                                 
 _refln_index_k                                                                 
 _refln_index_l                                                                 
 _refln_F_squared_calc                                                          
 _refln_F_squared_meas                                                          
 _refln_F_squared_sigma                                                         
 _refln_observed_status                                                         
  -1   2   0        719.55       1533.65       237.79 o                         
   0   3   0     725253.00     747795.50      9351.22 o                         
  -2   4   0     327678.34     326521.62      4108.17 o                         
  -4   5   0       2405.39       3185.86       133.27 o                         
  -1   5   0        972.15       1481.76       104.88 o                         
  -3   6   0     291545.75     291464.44      3270.92 o                         
   0   6   0     676268.00     667243.62      7324.36 o                         
  -5   7   0       4459.86       5181.79       251.21 o                         
  -2   7   0       8130.79       8470.76       305.23 o                         
  -7   8   0       7732.27       8817.25       463.50 o                         
  -4   8   0     142718.48     144684.58      2028.73 o                         
  -1   8   0       3176.65       3309.18       284.83 o                         
  -6   9   0      73773.38      72693.21      1238.51 o                         
  -3   9   0      69244.56      70297.12      1096.77 o                         
   0   9   0      37331.56      38797.96      1029.79 o                         
  -8  10   0      88375.89      85731.23      1744.05 o                         
  -5  10   0      13552.78      13491.10       558.66 o                         
  -2  10   0     115550.81     112150.01      1866.41 o                         
 -10  11   0      10506.90      10211.44       716.47 o                         
  -7  11   0       2780.22       2870.78       430.22 o                         
  -4  11   0       1296.98        823.96       318.51 o                         
  -1  11   0       1701.63       1940.46       441.21 o                         
  -9  12   0      14800.15      15080.43       931.94 o                         
  -6  12   0      96633.75      94935.55      1939.39 o                         
  -3  12   0      15571.41      15783.30       982.26 o                         
   0  12   0      47219.00      47557.89      7483.26 o                         
  -8  13   0      10310.29      10939.92       811.88 o                         
  -5  13   0      13224.56      12672.81       888.63 o                         
  -1   1   1        467.42        503.22       136.46 o                         
  -3   2   1      14293.93      13768.45       225.51 o                         
   0   2   1     391224.28     407525.06      4694.25 o                         
  -5   3   1      34304.92      34509.23       500.51 o                         
  -2   3   1       6535.88       6827.63       168.08 o                         
   1   3   1      19985.41      19455.49       295.59 o                         
  -7   4   1       8719.46       8084.09       304.89 o                         
  -4   4   1      43264.98      42219.96       564.73 o                         
  -1   4   1       1373.89       1779.35       111.06 o                         
   2   4   1      71653.02      70077.13       900.27 o                         
  -9   5   1       1220.55       1457.34       237.21 o                         
  -6   5   1       5981.26       5851.13       221.55 o                         
  -3   5   1      19845.13      19539.42       337.87 o                         
   0   5   1     100110.99      98671.96      1200.68 o                         
   3   5   1      49296.18      47658.73       810.23 o                         
 -11   6   1      43094.31      44494.12      1032.70 o                         
  -8   6   1     129405.46     128334.98      1928.41 o                         
  -5   6   1      12181.44      12276.63       298.09 o                         
  -2   6   1      39309.14      40455.32       606.57 o                         
   1   6   1      25268.70      25087.59       488.79 o                         
   4   6   1        667.52        757.19       280.57 o                         
 -13   7   1      11351.14      13680.24      1082.41 o                         
 -10   7   1       7970.12       8523.92       417.78 o                         
  -7   7   1      19021.61      18281.11       520.32 o                         
  -4   7   1        523.96        726.96       142.38 o                         
  -1   7   1       5514.48       5817.68       259.07 o                         
   2   7   1        840.52        459.23       236.59 o                         
   5   7   1        639.99        740.72       428.60 o                         
 -12   8   1      10411.30      10521.64       723.70 o                         
  -9   8   1       4270.55       4720.93       309.32 o                         
  -6   8   1      89476.73      87321.84      1287.29 o                         
  -3   8   1      41593.55      41756.41       748.08 o                         
   0   8   1     154683.75     153392.89      2405.72 o                         
   3   8   1      28293.65      28559.82      1135.30 o                         
 -11   9   1       3216.93       2656.82       427.90 o                         
  -8   9   1       6518.91       7092.87       495.23 o                         
  -5   9   1       6330.73       6265.70       346.54 o                         
  -2   9   1       3259.13       3050.67       263.12 o                         
   1   9   1      21867.28      22438.63       797.14 o                         
   4   9   1       2921.90       3601.91       688.06 o                         
 -13  10   1         54.23        450.40       603.43 o                         
 -10  10   1       7763.31       7999.48       565.74 o                         
  -7  10   1         30.91        -52.27       282.57 o                         
  -4  10   1      17591.63      17503.05       603.70 o                         
  -1  10   1        408.36        535.37       320.05 o                         
   2  10   1       6503.03       7012.89       854.62 o                         
 -12  11   1        113.86        858.64       595.06 o                         
  -9  11   1        265.73        377.14       363.72 o                         
  -6  11   1      16138.17      16231.91       675.55 o                         
  -3  11   1      10556.65      10415.01       531.73 o                         
   0  11   1      35435.98      39259.52      1515.43 o                         
 -11  12   1       3862.43       2909.41       716.15 o                         
  -8  12   1      10498.10      12533.74       848.90 o                         
  -5  12   1       1691.13       2136.74       473.42 o                         
  -2  12   1        517.88         37.58       470.26 o                         
 -10  13   1       1149.50       1018.95       802.16 o                         
  -7  13   1       1295.16        594.73       529.19 o                         
  -4  13   1        998.86       1288.57       583.32 o                         
   0   1   2        307.17        525.53       134.69 o                         
  -2   2   2       1049.92       1767.34        86.01 o                         
   1   2   2      10098.62       9739.88       182.51 o                         
  -4   3   2      35703.74      34451.84       521.65 o                         
  -1   3   2      22844.78      22744.75       355.02 o                         
   2   3   2      11175.67      11474.20       254.87 o                         
  -6   4   2        464.51        613.30       124.50 o                         
  -3   4   2       3043.14       3397.83       118.39 o                         
   0   4   2      38107.36      35079.26       497.49 o                         
   3   4   2      31164.62      29514.73       545.97 o                         
  -8   5   2      10207.02      10811.05       371.60 o                         
  -5   5   2      14517.96      14889.12       339.96 o                         
  -2   5   2      59083.66      58061.36       796.45 o                         
   1   5   2       7275.56       7245.55       224.35 o                         
   4   5   2      12773.63      13106.72       529.01 o                         
 -10   6   2      31458.52      31405.61       696.28 o                         
  -7   6   2      21717.04      21516.70       478.17 o                         
  -4   6   2      92962.05      91848.19      1222.23 o                         
  -1   6   2      13957.52      13688.29       340.44 o                         
   2   6   2       4488.35       4338.98       281.35 o                         
   5   6   2        291.86        536.23       297.44 o                         
 -12   7   2         37.28        269.29       379.76 o                         
  -9   7   2        625.37        852.44       223.50 o                         
  -6   7   2       2866.34       2577.16       196.98 o                         
  -3   7   2       4590.03       4541.69       231.04 o                         
   0   7   2        326.51        591.81       158.79 o                         
   3   7   2       8134.63       8519.67       658.72 o                         
   6   7   2         64.03        638.13       505.49 o                         
 -11   8   2      24671.99      26168.75      1124.42 o                         
  -8   8   2      10860.00      11382.04       504.29 o                         
  -5   8   2      46026.64      45869.51       762.40 o                         
  -2   8   2       5842.16       6103.22       289.54 o                         
   1   8   2       1954.46       1450.98       371.34 o                         
   4   8   2       1084.46        101.45       439.44 o                         
 -13   9   2      16372.35      17232.52      1125.25 o                         
 -10   9   2      22349.42      22188.68      1140.13 o                         
  -7   9   2      66601.88      67521.39      1332.53 o                         
  -4   9   2      14011.52      13914.23       465.30 o                         
  -1   9   2      17103.86      17981.57       661.43 o                         
   2   9   2       2428.67       1691.77       494.45 o                         
 -12  10   2        628.60         85.42       527.02 o                         
  -9  10   2       3268.89       2932.77       403.46 o                         
  -6  10   2       1478.58       1055.41       279.22 o                         
  -3  10   2          1.92        345.86       238.52 o                         
   0  10   2       2669.70       2911.55       450.66 o                         
   3  10   2        965.18       1254.03       629.03 o                         
 -11  11   2       4121.70       4109.62       583.96 o                         
  -8  11   2      28900.88      29870.14      1093.67 o                         
  -5  11   2       5496.59       5791.88       433.09 o                         
  -2  11   2      15491.14      14978.70       799.29 o                         
   1  11   2        465.11        806.65       650.17 o                         
 -10  12   2      29445.76      29467.96      1416.13 o                         
  -7  12   2      15481.52      16343.68       824.09 o                         
  -4  12   2      19863.25      18735.92       936.29 o                         
  -1  12   2       3283.69       5400.45       679.12 o                         
  -9  13   2       1539.75       1252.36       531.57 o                         
  -6  13   2       2096.27       1648.95       583.66 o                         
  -3  13   2       1142.59       1505.69       718.56 o                         
   0   0   3       1441.10       2383.56       448.67 o                         
   1   1   3     245856.38     234994.75      2826.23 o                         
  -1   2   3     256712.02     265022.25      3075.87 o                         
   2   2   3      11416.26      12084.94       229.46 o                         
  -3   3   3     239763.59     243515.47      2617.57 o                         
   0   3   3     289286.53     292834.72      3308.87 o                         
   3   3   3      89718.09      90772.62      1198.04 o                         
  -5   4   3      41735.27      39281.54       587.87 o                         
  -2   4   3     663930.56     648787.69      7484.70 o                         
   1   4   3      58223.63      54913.41       663.29 o                         
   4   4   3     140225.47     140040.77      2060.18 o                         
  -7   5   3      43854.91      44547.84       775.64 o                         
  -4   5   3      97139.11      96231.49      1122.71 o                         
  -1   5   3      71155.77      69140.38       900.61 o                         
   2   5   3      60453.95      59345.99       880.39 o                         
   5   5   3      17036.16      17523.33       603.57 o                         
  -9   6   3      25459.70      26894.78       591.42 o                         
  -6   6   3       7466.18       8990.22       395.89 o                         
  -3   6   3     116618.80     117563.61      1566.50 o                         
   0   6   3       3668.97       3408.85       217.87 o                         
   3   6   3      17860.77      19217.20       643.43 o                         
   6   6   3      12970.78      13369.69       692.30 o                         
 -11   7   3        227.85        638.56       281.69 o                         
  -8   7   3       3468.94       4091.61       268.48 o                         
  -5   7   3      19212.08      18384.14       414.21 o                         
  -2   7   3       7440.29       7027.24       262.20 o                         
   1   7   3       5227.15       4841.36       318.73 o                         
   4   7   3       1542.65       1449.24       392.58 o                         
 -13   8   3      16021.51      16036.51      1028.51 o                         
 -10   8   3       3772.09       4219.26       349.78 o                         
  -7   8   3      31530.40      31827.55       721.46 o                         
  -4   8   3      19927.15      18786.44       485.43 o                         
  -1   8   3      12392.85      12994.58       459.52 o                         
   2   8   3      10980.19       9951.04       558.87 o                         
   5   8   3       3835.93       3450.49       549.96 o                         
 -12   9   3        393.70        379.58       490.37 o                         
  -9   9   3       6029.00       6417.89       441.68 o                         
  -6   9   3      34794.71      33976.64       747.36 o                         
  -3   9   3      30433.29      29404.25       628.56 o                         
   0   9   3      31062.37      32049.29       905.45 o                         
   3   9   3       2699.79       2568.58       636.90 o                         
 -11  10   3       1689.18       1710.76       434.23 o                         
  -8  10   3      40830.80      43209.69      1287.40 o                         
  -5  10   3        195.02        629.11       254.49 o                         
  -2  10   3      39106.58      40041.74      1003.36 o                         
   1  10   3        125.78        482.89       443.83 o                         
 -10  11   3       7618.24       7629.06       668.98 o                         
  -7  11   3       2306.07       2135.21       494.64 o                         
  -4  11   3       4106.24       4003.73       413.37 o                         
  -1  11   3        171.86        135.50       426.76 o                         
 -12  12   3       9492.02       9551.84      3347.35 o                         
  -9  12   3       7035.85       7146.63       722.19 o                         
  -6  12   3       2094.07       3616.20       518.58 o                         
  -3  12   3      11067.39      10988.66       907.41 o                         
   0  12   3       2120.08       4694.65      3232.38 o                         
  -8  13   3       2067.41       1700.58       595.34 o                         
  -5  13   3        505.41         93.35       455.83 o                         
  -1   1   4       8106.54       8754.15       177.80 o                         
  -3   2   4       6012.23       5631.64       204.67 o                         
   0   2   4     334326.53     348618.38      3789.41 o                         
  -5   3   4        103.22         91.85        98.98 o                         
  -2   3   4      31507.78      30817.11       401.11 o                         
   1   3   4      60841.53      59254.98       727.46 o                         
  -7   4   4      64214.99      61628.37       977.14 o                         
  -4   4   4     352472.06     351280.03      3571.56 o                         
  -1   4   4       1509.92       1555.43        97.39 o                         
   2   4   4      60602.02      61756.53       803.13 o                         
  -9   5   4      17442.31      17198.63       522.05 o                         
  -6   5   4      11091.30      10196.69       295.82 o                         
  -3   5   4      12847.39      12314.41       286.11 o                         
   0   5   4        385.35        562.76        99.43 o                         
   3   5   4       1034.32       1542.08       209.81 o                         
 -11   6   4         20.29        -16.49       258.67 o                         
  -8   6   4      87434.94      87389.03      1265.83 o                         
  -5   6   4      17423.87      16849.02       351.56 o                         
  -2   6   4     367998.41     374180.16      4174.47 o                         
   1   6   4      65513.90      63047.93       927.79 o                         
   4   6   4     182581.00     180949.92      3106.97 o                         
 -13   7   4      14198.97      14284.81      1022.38 o                         
 -10   7   4      26605.41      26824.92       746.02 o                         
  -7   7   4       6925.42       6446.87       337.85 o                         
  -4   7   4        704.87       1065.81       160.24 o                         
  -1   7   4      14563.41      13974.01       366.74 o                         
   2   7   4       9393.32       8955.94       427.26 o                         
   5   7   4       7962.77       7969.85       622.25 o                         
 -12   8   4       9737.28       9445.59       673.64 o                         
  -9   8   4       1709.87       2033.75       291.19 o                         
  -6   8   4      50125.44      50205.18       965.24 o                         
  -3   8   4       1308.33       1396.07       188.29 o                         
   0   8   4      42184.27      40938.54       947.92 o                         
   3   8   4       1405.06       1857.24       401.38 o                         
 -11   9   4        775.12        918.89       377.87 o                         
  -8   9   4       4050.17       3531.95       386.38 o                         
  -5   9   4       9818.80       9259.99       397.15 o                         
  -2   9   4      48788.73      49340.25       937.53 o                         
   1   9   4      34505.14      35680.47      1225.87 o                         
   4   9   4      27951.08      26946.35      1276.53 o                         
 -13  10   4      10636.55      10545.88      1812.40 o                         
 -10  10   4      60457.14      61711.47      1545.36 o                         
  -7  10   4       1362.53       1190.23       323.94 o                         
  -4  10   4      27503.85      27486.04       722.38 o                         
  -1  10   4       7132.10       6258.29       501.40 o                         
   2  10   4       3793.29       3930.95       641.52 o                         
 -12  11   4         16.07        -36.56       530.12 o                         
  -9  11   4       1539.05       1539.31       552.43 o                         
  -6  11   4         76.77        228.81       330.38 o                         
  -3  11   4       2115.22       1915.45       361.31 o                         
   0  11   4         73.40         34.75       468.02 o                         
 -11  12   4        611.50       1193.55       543.96 o                         
  -8  12   4      43452.51      46304.93      1645.60 o                         
  -5  12   4      14664.08      14410.61       737.63 o                         
  -2  12   4      77705.79      83744.70      2340.78 o                         
 -10  13   4        948.52       2107.87       655.05 o                         
  -7  13   4       2441.83       2427.56       573.31 o                         
  -4  13   4        989.19        280.40       666.49 o                         
   0   1   5      14541.51      16527.71       274.24 o                         
  -2   2   5      76037.52      80205.16       875.75 o                         
   1   2   5       2836.75       2464.79       112.04 o                         
  -4   3   5      49428.20      47806.98       664.52 o                         
  -1   3   5      47936.23      48430.45       626.24 o                         
   2   3   5      56945.83      56795.51       716.34 o                         
  -6   4   5        484.98        412.97       119.45 o                         
  -3   4   5       4509.88       4493.29       141.85 o                         
   0   4   5      20316.16      20807.71       312.79 o                         
   3   4   5       7977.16       8250.47       290.83 o                         
  -8   5   5       6701.88       6830.92       324.13 o                         
  -5   5   5       1309.98       1447.88       113.39 o                         
  -2   5   5       7136.32       8374.95       228.39 o                         
   1   5   5       5126.57       4827.55       181.30 o                         
   4   5   5         82.07         84.01       190.13 o                         
 -10   6   5      38974.82      38039.10       782.41 o                         
  -7   6   5      78973.95      77589.88      1052.90 o                         
  -4   6   5     138885.98     136930.89      1589.03 o                         
  -1   6   5      50732.77      50661.34       743.07 o                         
   2   6   5      37560.14      36727.86       779.09 o                         
   5   6   5        106.52       -199.79       251.63 o                         
 -12   7   5       3200.66       3548.48       486.09 o                         
  -9   7   5      28460.16      29594.83       720.80 o                         
  -6   7   5      14919.58      14308.37       458.58 o                         
  -3   7   5      26407.26      26405.54       491.54 o                         
   0   7   5       3757.41       3740.01       239.37 o                         
   3   7   5       1439.61       1179.95       289.68 o                         
   6   7   5      16505.84      16622.82      1162.00 o                         
 -11   8   5       7668.64       7124.98       448.00 o                         
  -8   8   5      13541.89      13950.18       556.19 o                         
  -5   8   5       5802.13       6443.89       310.13 o                         
  -2   8   5       8156.74       8532.81       335.37 o                         
   1   8   5        350.41        606.81       261.40 o                         
   4   8   5       1217.29        860.69       620.97 o                         
 -13   9   5       4703.30       5069.09       769.14 o                         
 -10   9   5      35628.62      35137.39       972.18 o                         
  -7   9   5      26847.43      28699.03       890.08 o                         
  -4   9   5      68798.35      68829.70      1085.53 o                         
  -1   9   5       8498.66       8787.38       449.95 o                         
   2   9   5      12866.67      12198.44       755.21 o                         
 -12  10   5       1904.35       2022.87       590.22 o                         
  -9  10   5       7262.24       7332.21       617.52 o                         
  -6  10   5       4931.81       5465.24       435.73 o                         
  -3  10   5       4395.85       4910.76       376.90 o                         
   0  10   5       1385.10        969.94       412.68 o                         
   3  10   5        183.92        460.10       546.29 o                         
 -11  11   5        452.91        749.68       480.00 o                         
  -8  11   5       4076.50       4563.47       612.21 o                         
  -5  11   5        661.12       1008.40       326.65 o                         
  -2  11   5       5968.51       5633.29       522.21 o                         
   1  11   5         30.49         18.34       553.90 o                         
 -10  12   5      36605.45      37790.02      1405.64 o                         
  -7  12   5      34951.78      36185.67      1332.75 o                         
  -4  12   5      27629.18      24698.06      1017.75 o                         
  -1  12   5       3379.31       3137.60       739.34 o                         
  -9  13   5      20358.09      21107.86      1761.16 o                         
  -6  13   5       1431.26       1558.48       655.10 o                         
  -3  13   5       5944.78       7199.06       935.37 o                         
   0   0   6      85005.75      78696.40      4580.44 o                         
   1   1   6     133234.12     129322.57      1546.59 o                         
  -1   2   6     536823.94     524974.62      7165.22 o                         
   2   2   6     760301.62     766517.94      8534.37 o                         
  -3   3   6       4198.09       4544.65       125.02 o                         
   0   3   6      17405.16      17651.12       261.77 o                         
   3   3   6       1297.63       1228.30       127.74 o                         
  -5   4   6      48362.45      47079.43       630.06 o                         
  -2   4   6       4436.52       4809.40       172.18 o                         
   1   4   6      28593.95      28267.72       406.91 o                         
   4   4   6      19861.23      20538.38       518.12 o                         
  -7   5   6      99850.04      97787.33      1254.67 o                         
  -4   5   6     160848.47     157571.61      1780.55 o                         
  -1   5   6     208395.31     206946.70      2363.01 o                         
   2   5   6      46280.02      44579.89       775.39 o                         
   5   5   6      22115.07      22072.45       659.44 o                         
  -9   6   6       6237.46       6365.24       345.55 o                         
  -6   6   6      37932.11      38068.51       696.54 o                         
  -3   6   6       1237.69       1652.99       140.72 o                         
   0   6   6      50405.23      52280.92       746.50 o                         
   3   6   6        559.04        984.15       248.52 o                         
   6   6   6       9159.87       8097.48       753.58 o                         
 -11   7   6       4184.13       3764.58       370.55 o                         
  -8   7   6       1295.22       1801.60       259.13 o                         
  -5   7   6       3842.42       4171.84       262.23 o                         
  -2   7   6      29760.24      29022.14       549.66 o                         
   1   7   6       1219.37       1290.10       235.70 o                         
   4   7   6       1856.36       2222.96       373.59 o                         
 -13   8   6         57.43        121.38       541.88 o                         
 -10   8   6      60807.38      60815.71      1204.71 o                         
  -7   8   6      23461.58      24686.73       708.29 o                         
  -4   8   6     172935.72     171730.56      2312.42 o                         
  -1   8   6      35545.23      35655.81       703.59 o                         
   2   8   6      57951.58      55979.80      1392.35 o                         
   5   8   6       5224.82       5844.86       773.80 o                         
 -12   9   6        314.00        820.45       475.77 o                         
  -9   9   6       1034.72        624.24       326.89 o                         
  -6   9   6         44.35        476.22       281.41 o                         
  -3   9   6       7424.00       7292.41       375.98 o                         
   0   9   6         63.59        412.52       286.58 o                         
   3   9   6       2106.96       2364.49       572.51 o                         
 -11  10   6          5.05        371.92       473.81 o                         
  -8  10   6      14420.03      15235.29      1095.56 o                         
  -5  10   6       4283.12       4465.01       321.69 o                         
  -2  10   6       7117.91       6746.19       443.75 o                         
   1  10   6         72.35        456.47       392.44 o                         
 -10  11   6       3092.75       3613.02       538.04 o                         
  -7  11   6      15973.73      15979.19       735.71 o                         
  -4  11   6       1807.97       2347.92       363.31 o                         
  -1  11   6       7506.22       7745.22       696.92 o                         
 -12  12   6       6420.03       3402.09      3857.10 o                         
  -9  12   6         70.23        303.41       432.04 o                         
  -6  12   6      28906.69      28051.01      1487.19 o                         
  -3  12   6       6227.40       5774.95       915.69 o                         
  -8  13   6        854.61       1089.20       568.13 o                         
  -5  13   6        136.33        566.59       595.14 o                         
  -1   1   7      42772.73      44308.13       663.98 o                         
  -3   2   7       4293.96       5619.99       182.12 o                         
   0   2   7     110824.52     107363.39      1195.15 o                         
  -5   3   7     101248.13     100826.22      1244.05 o                         
  -2   3   7     106580.68     108000.20      1255.09 o                         
   1   3   7      63408.88      62606.70       769.43 o                         
  -7   4   7      31255.26      30369.10       590.83 o                         
  -4   4   7     132459.45     130155.95      1367.83 o                         
  -1   4   7        118.25        191.57        85.16 o                         
   2   4   7     245812.42     239569.44      2791.58 o                         
  -9   5   7       7937.50       7946.72       348.90 o                         
  -6   5   7        167.29        186.39       111.41 o                         
  -3   5   7      26005.59      27977.19       434.34 o                         
   0   5   7      75025.91      75910.92       960.76 o                         
   3   5   7      59807.17      58105.04      1020.09 o                         
 -11   6   7      29524.91      29274.22       880.85 o                         
  -8   6   7       6813.31       6618.25       326.60 o                         
  -5   6   7      66016.59      66794.32       994.56 o                         
  -2   6   7      24838.90      24850.77       432.31 o                         
   1   6   7      39799.74      39556.39       712.55 o                         
   4   6   7       7675.74       8120.94       570.81 o                         
 -13   7   7       9331.83       8722.76       804.69 o                         
 -10   7   7      12107.88      12415.49       512.49 o                         
  -7   7   7       9653.67      10090.70       390.42 o                         
  -4   7   7         53.82        158.94       126.86 o                         
  -1   7   7       8006.84       7484.10       299.93 o                         
   2   7   7      13349.07      12282.19       541.02 o                         
   5   7   7      10002.20      10493.06       664.27 o                         
 -12   8   7      49385.36      51634.48      1485.37 o                         
  -9   8   7        287.11        803.13       269.86 o                         
  -6   8   7      51321.12      48925.88      1199.00 o                         
  -3   8   7      28504.01      29714.64       656.40 o                         
   0   8   7       3388.84       3575.08       364.57 o                         
   3   8   7      27899.42      27209.57       971.42 o                         
 -11   9   7      15041.09      15427.04       722.43 o                         
  -8   9   7      19297.60      19875.36       880.28 o                         
  -5   9   7      29067.51      30435.41       827.37 o                         
  -2   9   7      27438.43      27512.96       687.53 o                         
   1   9   7      18924.53      18520.61       842.84 o                         
   4   9   7      11703.37      11019.35       829.11 o                         
 -13  10   7       6844.24       5789.86      1154.94 o                         
 -10  10   7      12358.55      12999.81       699.53 o                         
  -7  10   7        604.90       1098.73       331.69 o                         
  -4  10   7      77744.93      78224.00      1358.97 o                         
  -1  10   7      10666.59      11864.56       649.92 o                         
   2  10   7      60652.96      68459.58      1866.29 o                         
 -12  11   7        127.27       1154.85       580.20 o                         
  -9  11   7       2523.33       2406.63       526.81 o                         
  -6  11   7      10055.73       9826.75       600.25 o                         
  -3  11   7      21112.57      21259.13       824.27 o                         
   0  11   7      20336.26      19028.63       978.36 o                         
 -11  12   7       3331.51       3352.51       798.52 o                         
  -8  12   7       8808.82       7754.64       718.61 o                         
  -5  12   7       7119.96       7434.35       686.31 o                         
  -2  12   7       3078.45       3673.43       622.77 o                         
 -10  13   7       1503.18        914.09       639.13 o                         
  -7  13   7        142.12        229.83       486.82 o                         
  -4  13   7       1611.34       2330.12       692.04 o                         
   0   1   8      60667.75      64717.10       859.56 o                         
  -2   2   8       1988.69       3010.20       161.86 o                         
   1   2   8      69731.05      74697.02       889.62 o                         
  -4   3   8      45144.57      44917.23       619.68 o                         
  -1   3   8     142788.42     145138.89      1768.53 o                         
   2   3   8     109436.98     111351.92      1309.10 o                         
  -6   4   8      37484.25      34984.66       571.84 o                         
  -3   4   8       1688.85       1987.37       117.84 o                         
   0   4   8      42361.21      42034.40       564.48 o                         
   3   4   8      23119.06      23919.97       506.23 o                         
  -8   5   8      92057.86      91690.44      1361.68 o                         
  -5   5   8     203942.44     207085.50      2394.85 o                         
  -2   5   8     104624.33     109179.62      1278.94 o                         
   1   5   8      49654.26      52106.59       789.61 o                         
   4   5   8        184.05        355.58       203.64 o                         
 -10   6   8       1022.27        933.51       248.29 o                         
  -7   6   8      14426.22      15348.20       562.40 o                         
  -4   6   8        663.82        590.52       121.71 o                         
  -1   6   8      70327.40      71283.23       975.23 o                         
   2   6   8       2248.09       2111.33       359.78 o                         
   5   6   8      39558.52      40755.97      1024.86 o                         
 -12   7   8        114.88        405.61       374.37 o                         
  -9   7   8        624.47        751.32       246.53 o                         
  -6   7   8       3827.67       3797.89       269.41 o                         
  -3   7   8       1582.49       2053.65       173.90 o                         
   0   7   8         57.49        118.66       162.41 o                         
   3   7   8      10955.15      10168.79       558.60 o                         
   6   7   8       2846.77       3586.83       632.71 o                         
 -11   8   8      27956.03      27712.72       857.77 o                         
  -8   8   8      18264.58      17154.74       652.25 o                         
  -5   8   8      91665.06      93556.95      1644.78 o                         
  -2   8   8       3974.00       4612.83       294.05 o                         
   1   8   8      21338.24      22118.32       888.05 o                         
   4   8   8       2721.08       2974.95       518.41 o                         
 -13   9   8      15024.03      14279.53      1076.53 o                         
 -10   9   8       9996.13      10538.81       669.43 o                         
  -7   9   8      38896.37      39117.32      1095.11 o                         
  -4   9   8      16226.68      16549.76       517.94 o                         
  -1   9   8      36995.61      36141.02       904.89 o                         
   2   9   8       5752.16       6446.22       530.53 o                         
 -12  10   8      16665.84      17383.27      1502.59 o                         
  -9  10   8       8662.30       9183.90       781.48 o                         
  -6  10   8      41620.67      40764.59       969.23 o                         
  -3  10   8        588.31        546.74       240.22 o                         
   0  10   8       5534.21       5849.34       515.29 o                         
   3  10   8       7727.68       7273.24       792.38 o                         
 -11  11   8      56651.66      60163.30      1995.70 o                         
  -8  11   8      45159.91      45159.75      1356.48 o                         
  -5  11   8      72308.98      68770.20      1487.77 o                         
  -2  11   8      13998.44      13611.68       728.27 o                         
   1  11   8      12592.29      12663.71       764.78 o                         
 -10  12   8         40.05       -354.77       442.54 o                         
  -7  12   8       6970.84       7049.22       738.68 o                         
  -4  12   8         64.76        701.04       475.45 o                         
  -1  12   8       5757.07       6415.36       739.78 o                         
  -9  13   8        262.57        205.70       606.24 o                         
  -6  13   8       3754.40       4222.71       737.85 o                         
  -3  13   8       2344.78       1418.90       983.18 o                         
   0   0   9     778583.62     768584.38     17181.15 o                         
   1   1   9       5100.18       5691.15       164.61 o                         
  -1   2   9     177149.81     179595.47      2356.37 o                         
   2   2   9      33595.54      34151.96       498.71 o                         
  -3   3   9     332452.56     331748.66      3572.73 o                         
   0   3   9     237074.70     238498.42      2591.61 o                         
   3   3   9     115630.72     113687.70      1473.02 o                         
  -5   4   9       8786.84       9557.66       307.75 o                         
  -2   4   9       4638.20       4508.39       187.16 o                         
   1   4   9         41.36        -34.77        87.59 o                         
   4   4   9       1718.11       2028.14       211.81 o                         
  -7   5   9       4377.78       4249.24       233.66 o                         
  -4   5   9      62256.77      63199.37       838.12 o                         
  -1   5   9      35598.81      36853.02       565.10 o                         
   2   5   9      39486.02      39004.26       873.38 o                         
   5   5   9        121.92        646.53       247.97 o                         
  -9   6   9       7557.35       8984.18       415.70 o                         
  -6   6   9     113624.28     112662.10      1648.73 o                         
  -3   6   9      90091.19      87974.61      1161.51 o                         
   0   6   9     109375.61     107245.10      1629.74 o                         
   3   6   9      29556.28      29923.14       801.28 o                         
   6   6   9       8388.02       9253.12       696.88 o                         
 -11   7   9        130.62        472.42       317.22 o                         
  -8   7   9       1195.38       1774.67       247.91 o                         
  -5   7   9       3147.96       2888.83       241.80 o                         
  -2   7   9       1469.26       1682.94       183.60 o                         
   1   7   9       2640.10       3026.41       337.47 o                         
   4   7   9       4569.75       4366.26       425.23 o                         
 -13   8   9        274.47        306.28       511.87 o                         
 -10   8   9       1403.76       1383.79       331.33 o                         
  -7   8   9      13816.66      14779.87       598.23 o                         
  -4   8   9       3666.87       4248.82       270.95 o                         
  -1   8   9       9940.70      10368.02       398.68 o                         
   2   8   9         53.35        331.95       304.81 o                         
   5   8   9       1904.80       1403.58       576.67 o                         
 -12   9   9       2209.20       3498.90       528.45 o                         
  -9   9   9      22465.53      23891.14       953.13 o                         
  -6   9   9      10157.12      10425.63       708.14 o                         
  -3   9   9      32850.28      33031.61       721.86 o                         
   0   9   9        638.98       1093.94       341.22 o                         
   3   9   9       4085.01       4584.77       553.65 o                         
 -11  10   9       4514.91       4518.49       588.93 o                         
  -8  10   9       2590.90       2121.35       423.60 o                         
  -5  10   9        623.01        511.12       250.22 o                         
  -2  10   9       9458.99      10680.90       547.90 o                         
   1  10   9       2466.23       3528.91       484.24 o                         
 -10  11   9        276.16       -291.90       483.43 o                         
  -7  11   9        111.26        100.49       323.10 o                         
  -4  11   9      12229.27      12284.98       604.95 o                         
  -1  11   9         62.55        -89.52       406.79 o                         
  -9  12   9         70.45        536.84       472.42 o                         
  -6  12   9       5205.56       5127.76       657.61 o                         
  -3  12   9        560.11        785.32       507.06 o                         
  -8  13   9         91.65       -212.92       648.23 o                         
  -5  13   9      11445.87      10871.42       988.10 o                         
  -1   1  10      13254.06      13920.46       276.58 o                         
  -3   2  10      13903.86      15136.39       282.60 o                         
   0   2  10     651843.25     673169.31      7765.16 o                         
  -5   3  10     106408.37     104449.22      1354.75 o                         
  -2   3  10      31445.41      31467.22       433.92 o                         
   1   3  10       1414.26       1753.97       123.16 o                         
  -7   4  10       3603.12       3603.11       224.18 o                         
  -4   4  10     171881.66     168528.95      1968.68 o                         
  -1   4  10        407.39        574.92        87.87 o                         
   2   4  10     139284.36     137567.94      1739.32 o                         
  -9   5  10        631.00        617.96       214.00 o                         
  -6   5  10       8702.77       9054.01       289.87 o                         
  -3   5  10      66446.73      67469.69       907.64 o                         
   0   5  10      90918.69      90626.82      1209.77 o                         
   3   5  10      99054.57      96324.19      1609.37 o                         
 -11   6  10      33084.67      34203.59       941.91 o                         
  -8   6  10     245520.53     240953.41      3299.93 o                         
  -5   6  10      25618.14      25541.83       524.88 o                         
  -2   6  10     169711.70     171829.73      1980.11 o                         
   1   6  10        169.32         59.76       185.62 o                         
   4   6  10      28570.87      28831.12       822.24 o                         
 -13   7  10         63.37       -212.07       516.42 o                         
 -10   7  10        108.19        271.40       271.84 o                         
  -7   7  10        173.10        551.41       210.19 o                         
  -4   7  10        652.64        849.82       165.93 o                         
  -1   7  10         72.85        124.31       162.26 o                         
   2   7  10       3015.43       3666.69       379.20 o                         
   5   7  10         79.40        -18.69       395.73 o                         
 -12   8  10      21774.08      20775.78      1029.69 o                         
  -9   8  10        383.10        725.12       294.90 o                         
  -6   8  10     159105.64     156044.53      2585.22 o                         
  -3   8  10      56970.47      56008.26       912.61 o                         
   0   8  10     253107.53     250678.14      3938.14 o                         
   3   8  10      59619.19      57481.13      1407.10 o                         
 -11   9  10      25503.01      22448.79       963.60 o                         
  -8   9  10      14096.59      13884.23       857.37 o                         
  -5   9  10       6335.33       7028.45       421.00 o                         
  -2   9  10       1052.90       1084.39       249.41 o                         
   1   9  10        320.04        382.27       314.96 o                         
   4   9  10       2784.99       3488.25       652.15 o                         
 -13  10  10         72.65        477.59      1322.70 o                         
 -10  10  10      33160.46      31885.43      1266.76 o                         
  -7  10  10         56.22        162.39       311.97 o                         
  -4  10  10      41235.21      40483.22      1004.20 o                         
  -1  10  10        135.18         39.48       327.01 o                         
   2  10  10      13014.72      13460.66       770.61 o                         
 -12  11  10        354.79        387.43       605.23 o                         
  -9  11  10       5804.15       6477.88       630.39 o                         
  -6  11  10      13263.12      14008.22       670.82 o                         
  -3  11  10      40419.79      40556.09      1147.82 o                         
   0  11  10      25261.64      26085.28      1010.74 o                         
 -11  12  10       3142.22       3395.96       691.07 o                         
  -8  12  10      36284.50      34627.84      1504.17 o                         
  -5  12  10        126.50        169.30       411.89 o                         
  -2  12  10      14753.70      15300.34       886.62 o                         
 -10  13  10       1411.52        389.33      2430.30 o                         
  -7  13  10       1849.81       1748.45       663.57 o                         
  -4  13  10        252.55        533.64       769.23 o                         
   0   1  11       1103.72       1395.49       118.58 o                         
  -2   2  11     477434.72     485793.06      5652.22 o                         
   1   2  11      18851.55      19920.59       308.42 o                         
  -4   3  11       8979.62       9316.44       271.70 o                         
  -1   3  11        348.97        795.67       114.76 o                         
   2   3  11      23141.53      22496.37       410.75 o                         
  -6   4  11     174240.20     171117.25      2236.26 o                         
  -3   4  11       1615.26       1842.38       116.46 o                         
   0   4  11     135084.52     138137.83      1580.75 o                         
   3   4  11       9477.20       8638.16       328.59 o                         
  -8   5  11      30826.82      32412.08       674.00 o                         
  -5   5  11      47199.86      48811.05       793.13 o                         
  -2   5  11      67473.77      69743.62       913.71 o                         
   1   5  11      16937.35      18142.33       464.34 o                         
   4   5  11       5524.89       5931.80       344.80 o                         
 -10   6  11      17857.52      17870.01       604.50 o                         
  -7   6  11      10178.12       9353.85       395.35 o                         
  -4   6  11      57747.64      57918.51       874.23 o                         
  -1   6  11        305.55        301.82       136.10 o                         
   2   6  11     109211.70     108612.91      1892.75 o                         
   5   6  11       7121.80       7167.52       508.46 o                         
 -12   7  11         77.50       -219.39       397.05 o                         
  -9   7  11        117.77        277.04       248.25 o                         
  -6   7  11        576.71        582.87       208.19 o                         
  -3   7  11       1955.33       2196.68       198.89 o                         
   0   7  11         87.96        249.37       169.62 o                         
   3   7  11       1300.06       1809.68       335.42 o                         
   6   7  11         43.49       -208.24       486.55 o                         
 -11   8  11      28278.23      29241.81       952.31 o                         
  -8   8  11     200661.88     197923.36      3372.16 o                         
  -5   8  11      65557.05      64834.87      1168.89 o                         
  -2   8  11     198695.38     200490.42      2698.10 o                         
   1   8  11       7564.98       7851.94       483.34 o                         
   4   8  11      28361.33      29863.85      1129.78 o                         
 -13   9  11       3884.53       3481.48       823.12 o                         
 -10   9  11       7134.68       6777.79       627.84 o                         
  -7   9  11      23354.91      23779.44      1134.14 o                         
  -4   9  11       4663.22       5222.83       374.94 o                         
  -1   9  11       1803.71       1944.61       325.39 o                         
   2   9  11       2607.92       2266.23       430.36 o                         
 -12  10  11      18118.17      19247.93      1131.92 o                         
  -9  10  11        267.01        543.63       376.36 o                         
  -6  10  11      39161.40      36760.40       977.03 o                         
  -3  10  11         17.41        -60.69       244.78 o                         
   0  10  11      27965.95      27201.87      1054.08 o                         
 -11  11  11      15995.97      15925.23      1010.63 o                         
  -8  11  11      41974.07      42284.48      1238.93 o                         
  -5  11  11      19943.18      20988.31      1110.42 o                         
  -2  11  11      15484.77      16679.04       760.11 o                         
   1  11  11        593.90        729.57       502.13 o                         
 -10  12  11       3009.80       3193.16       729.50 o                         
  -7  12  11       4927.82       4997.44       595.22 o                         
  -4  12  11       9548.48       9343.32       724.52 o                         
  -1  12  11         44.15        240.96       524.55 o                         
  -9  13  11       1080.19        802.77       774.95 o                         
  -6  13  11        260.08        786.03       623.43 o                         
   0   0  12     156540.45     146492.44      3541.30 o                         
   1   1  12     604957.88     615143.81      7145.41 o                         
  -1   2  12      29187.11      32200.51       462.18 o                         
   2   2  12       2541.75       3756.12       156.96 o                         
  -3   3  12      15183.85      14663.08       289.71 o                         
   0   3  12      44355.12      44303.52       587.33 o                         
   3   3  12       1824.19       1863.45       161.23 o                         
  -5   4  12     196906.34     193765.44      2423.02 o                         
  -2   4  12     242561.69     237793.58      2883.10 o                         
   1   4  12     258886.66     255860.75      2995.19 o                         
   4   4  12      49858.52      49957.68       932.53 o                         
  -7   5  12      25073.04      25820.34       538.89 o                         
  -4   5  12      16075.00      17031.67       381.39 o                         
  -1   5  12      44780.14      46397.97       643.57 o                         
   2   5  12       4539.07       4761.48       278.97 o                         
   5   5  12       7145.35       6964.80       411.08 o                         
  -9   6  12        254.69        767.95       241.86 o                         
  -6   6  12      11198.83      11118.33       403.17 o                         
  -3   6  12       8811.63       8885.91       301.86 o                         
   0   6  12      15711.79      15475.03       485.55 o                         
   3   6  12       2862.83       2410.05       304.66 o                         
   6   6  12       1234.25       1490.62       452.89 o                         
 -11   7  12      36313.30      36439.50      1014.33 o                         
  -8   7  12      58253.81      59101.77      1116.56 o                         
  -5   7  12     157093.39     156449.42      2231.15 o                         
  -2   7  12      76960.87      78258.70      1161.14 o                         
   1   7  12      76215.10      76167.43      1462.28 o                         
   4   7  12       7423.83       8147.72       536.67 o                         
 -13   8  12        340.13        583.92       546.57 o                         
 -10   8  12         88.81        216.44       304.05 o                         
  -7   8  12       4382.76       4367.91       381.26 o                         
  -4   8  12       6169.41       7385.02       328.43 o                         
  -1   8  12      22626.73      22698.38       601.29 o                         
   2   8  12       2929.39       2560.50       356.21 o                         
   5   8  12       6078.89       6346.96       749.48 o                         
 -12   9  12       6531.07       5695.72       783.73 o                         
  -9   9  12      10886.71      10019.97       699.81 o                         
  -6   9  12        926.62       1030.08       306.64 o                         
  -3   9  12       1894.05       2091.91       280.35 o                         
   0   9  12       1761.21       1958.10       369.44 o                         
   3   9  12       5999.88       6024.50       583.17 o                         
 -11  10  12       5439.40       5869.31       620.59 o                         
  -8  10  12      11764.02      12792.43       715.56 o                         
  -5  10  12      22953.29      24089.29       775.50 o                         
  -2  10  12       8900.23       9636.83       508.55 o                         
   1  10  12      12302.85      13400.19       737.64 o                         
 -10  11  12       2063.87       1576.78       584.17 o                         
  -7  11  12      27953.62      27209.58       992.79 o                         
  -4  11  12       8671.58       8169.79       520.34 o                         
  -1  11  12      25837.74      25543.48      1002.22 o                         
  -9  12  12        324.56        525.81       583.74 o                         
  -6  12  12        434.77        844.75       483.39 o                         
  -3  12  12        269.09       -199.30       522.30 o                         
  -8  13  12       1845.40       2023.34       829.32 o                         
  -5  13  12      12168.38      11627.73      1169.47 o                         
  -1   1  13      16203.99      15866.03       337.68 o                         
  -3   2  13       4140.23       4280.99       176.62 o                         
   0   2  13     107089.34     105594.84      1297.07 o                         
  -5   3  13        830.75        942.56       138.72 o                         
  -2   3  13      14588.44      14675.35       287.80 o                         
   1   3  13      71449.52      71167.34       903.82 o                         
  -7   4  13      34684.68      33975.22       641.49 o                         
  -4   4  13     195350.77     191976.83      2227.74 o                         
  -1   4  13        821.55       1089.01       126.74 o                         
   2   4  13      31095.98      31183.04       547.54 o                         
  -9   5  13        544.72        537.65       228.63 o                         
  -6   5  13       4307.34       4674.21       269.07 o                         
  -3   5  13        948.67        809.57       135.74 o                         
   0   5  13      13447.67      13411.07       354.05 o                         
   3   5  13       1895.77       2209.16       269.74 o                         
 -11   6  13       9441.13       9916.42       544.07 o                         
  -8   6  13      25181.52      25812.58       673.89 o                         
  -5   6  13       3359.22       3668.49       232.53 o                         
  -2   6  13     195071.00     190715.31      2269.37 o                         
   1   6  13      75379.65      72671.44      1219.73 o                         
   4   6  13     121694.04     120305.59      2157.54 o                         
 -13   7  13      26220.90      27412.83      1360.97 o                         
 -10   7  13      28622.11      27378.87       872.58 o                         
  -7   7  13      31941.06      31664.03       872.83 o                         
  -4   7  13        647.30        656.13       166.33 o                         
  -1   7  13        102.24        203.37       209.84 o                         
   2   7  13      11507.67      10695.87       540.72 o                         
   5   7  13        565.20        361.04       449.27 o                         
 -12   8  13       5915.32       7372.43       644.33 o                         
  -9   8  13       4615.28       4622.57       444.51 o                         
  -6   8  13      16894.57      16417.52       643.40 o                         
  -3   8  13       4486.47       4776.78       339.88 o                         
   0   8  13       6400.31       6689.50       470.87 o                         
   3   8  13       1966.40       2508.87       422.83 o                         
 -11   9  13        186.30       -301.36       495.82 o                         
  -8   9  13        384.70        273.75       310.44 o                         
  -5   9  13      26563.97      26275.80       791.96 o                         
  -2   9  13      22386.04      21642.06       629.65 o                         
   1   9  13      51388.35      49760.02      1223.90 o                         
   4   9  13      11160.30      12277.17      1279.06 o                         
 -10  10  13      36585.88      33510.56      1320.49 o                         
  -7  10  13        613.20        767.73       325.74 o                         
  -4  10  13      16450.05      16747.49       702.45 o                         
  -1  10  13        795.45        683.25       376.28 o                         
   2  10  13       2940.89       2651.48       513.50 o                         
 -12  11  13         36.17        301.84       677.86 o                         
  -9  11  13       1363.13       1325.52       511.77 o                         
  -6  11  13       2323.61       2183.45       394.01 o                         
  -3  11  13        177.28        501.40       351.68 o                         
   0  11  13       9482.20       9760.79       920.26 o                         
 -11  12  13        553.08        240.39       608.35 o                         
  -8  12  13      21762.44      23440.16      1216.48 o                         
  -5  12  13      10828.63      12720.30       851.94 o                         
  -2  12  13      51325.55      56811.80      1663.41 o                         
  -7  13  13       1042.00        626.29       934.24 o                         
  -4  13  13       2795.25       2983.99       931.50 o                         
   0   1  14        576.73        526.51       152.13 o                         
  -2   2  14     238535.78     238294.94      2972.64 o                         
   1   2  14      18312.65      18566.91       393.71 o                         
  -4   3  14      14546.05      13580.77       315.78 o                         
  -1   3  14      11191.48      12633.21       287.24 o                         
   2   3  14        986.53       1382.89       188.02 o                         
  -6   4  14      42254.10      42217.37       700.48 o                         
  -3   4  14      21315.94      20772.61       398.29 o                         
   0   4  14     162844.70     158935.00      1878.81 o                         
   3   4  14       5528.23       5891.29       370.40 o                         
  -8   5  14        364.16        652.24       185.13 o                         
  -5   5  14       3245.65       3856.67       300.27 o                         
  -2   5  14      10186.04      10047.13       305.47 o                         
   1   5  14      14776.88      15051.83       389.60 o                         
   4   5  14      11704.91      12280.99       560.43 o                         
 -10   6  14     102490.88     105134.80      1886.78 o                         
  -7   6  14      26876.49      26108.61       677.34 o                         
  -4   6  14     305681.44     296528.19      3634.28 o                         
  -1   6  14      16557.19      17541.57       431.98 o                         
   2   6  14      96639.78      94893.55      1723.71 o                         
   5   6  14        485.28        600.65       369.84 o                         
 -12   7  14       3662.65       3866.34       535.15 o                         
  -9   7  14      18828.63      17395.20       671.56 o                         
  -6   7  14      26073.57      25555.29       732.37 o                         
  -3   7  14      16562.46      18338.44       502.80 o                         
   0   7  14       1454.70       1458.28       236.30 o                         
   3   7  14       1184.79       1229.29       331.77 o                         
   6   7  14       1689.45       2037.13       616.04 o                         
 -11   8  14       2170.03       1966.37       464.97 o                         
  -8   8  14      35083.29      34604.87       978.09 o                         
  -5   8  14       5015.98       5451.08       339.88 o                         
  -2   8  14      38915.50      37943.26       773.00 o                         
   1   8  14       3358.36       2967.32       357.14 o                         
   4   8  14      15028.10      15478.25       794.81 o                         
 -13   9  14       6096.32       7094.49       984.35 o                         
 -10   9  14      22115.65      23182.85      1068.86 o                         
  -7   9  14      29143.45      27524.29       948.04 o                         
  -4   9  14      24154.06      23998.01       712.11 o                         
  -1   9  14       6210.04       5853.79       421.84 o                         
   2   9  14          6.46         81.42       372.21 o                         
 -12  10  14       3671.74       3992.77       637.15 o                         
  -9  10  14      16098.68      15434.05       891.29 o                         
  -6  10  14       7639.40       8209.09       540.19 o                         
  -3  10  14       6300.76       6237.75       598.24 o                         
   0  10  14      21118.95      21610.05       916.13 o                         
 -11  11  14       2762.75       2937.61       690.93 o                         
  -8  11  14       2661.03       2459.74       487.12 o                         
  -5  11  14       3884.13       3803.21       478.33 o                         
  -2  11  14       1767.22       1060.88       462.87 o                         
   1  11  14        167.37        308.56       806.61 o                         
 -10  12  14      73214.02      74553.88      2858.12 o                         
  -7  12  14      18927.19      18368.47      1001.80 o                         
  -4  12  14      62255.75      61647.51      1622.11 o                         
  -1  12  14       1506.95       1776.88       723.69 o                         
  -9  13  14      10233.20      11158.16      1320.01 o                         
  -6  13  14       6464.83       5393.13       847.21 o                         
   0   0  15     249817.42     259785.84      6095.94 o                         
   1   1  15     347065.50     341105.84      3701.30 o                         
  -1   2  15      93296.15      88300.12      1207.40 o                         
   2   2  15       3702.30       5336.03       198.56 o                         
  -3   3  15       9998.85      11511.61       284.74 o                         
   0   3  15      24850.86      26031.41       433.13 o                         
   3   3  15       9314.18       9703.28       351.08 o                         
  -5   4  15     168807.89     168921.97      2166.78 o                         
  -2   4  15     572337.69     573961.50      6740.60 o                         
   1   4  15     135527.77     136113.05      1703.62 o                         
   4   4  15     150577.03     150023.23      2158.97 o                         
  -7   5  15      17356.84      16869.91       516.62 o                         
  -4   5  15      20243.27      19637.58       586.72 o                         
  -1   5  15      37186.11      35688.43       592.64 o                         
   2   5  15       1702.56       1746.67       211.34 o                         
   5   5  15        739.19        777.73       332.68 o                         
  -9   6  15      17394.03      18205.29       678.95 o                         
  -6   6  15      90223.91      87116.27      1434.86 o                         
  -3   6  15       9009.75      10184.98       334.38 o                         
   0   6  15      74184.69      74636.09      1150.99 o                         
   3   6  15       2089.08       2293.13       332.47 o                         
   6   6  15      30889.60      30927.19      1649.74 o                         
 -11   7  15       1708.46       1014.24       372.92 o                         
  -8   7  15      33467.98      35051.53       900.15 o                         
  -5   7  15      48170.57      47931.70       941.19 o                         
  -2   7  15     102180.05     103138.30      1472.44 o                         
   1   7  15      28547.09      28637.01       856.27 o                         
   4   7  15      17079.16      17971.17      1225.04 o                         
 -13   8  15       2523.35       2862.22       878.49 o                         
 -10   8  15      13168.42      13945.91       774.65 o                         
  -7   8  15        175.54        600.72       315.83 o                         
  -4   8  15      17167.10      17575.45       541.93 o                         
  -1   8  15        810.91        905.44       253.75 o                         
   2   8  15      16898.41      17003.73       737.72 o                         
   5   8  15         18.72       -310.97       695.28 o                         
 -12   9  15       7567.07       6122.72       783.83 o                         
  -9   9  15        713.11        716.09       418.90 o                         
  -6   9  15       5132.90       4787.00       408.29 o                         
  -3   9  15        548.13        498.61       244.28 o                         
   0   9  15       3682.80       2283.88       387.89 o                         
   3   9  15        402.58        -33.48       456.13 o                         
 -11  10  15       7338.16       8738.90       958.31 o                         
  -8  10  15      59698.18      61264.42      1600.61 o                         
  -5  10  15      31185.70      31414.44       914.14 o                         
  -2  10  15      72981.94      73064.27      1472.70 o                         
   1  10  15       6558.12       6140.18       636.17 o                         
 -10  11  15       1219.10       1441.09       565.91 o                         
  -7  11  15        753.22        640.29       419.81 o                         
  -4  11  15       3996.18       3967.86       450.40 o                         
  -1  11  15         74.08       -417.93       417.93 o                         
  -9  12  15       3006.99       1768.06       648.37 o                         
  -6  12  15      10477.02       9579.00       796.80 o                         
  -3  12  15         99.10        271.78       570.66 o                         
  -8  13  15       9919.20      10231.60      2255.15 o                         
  -5  13  15       2407.43       1404.77       782.33 o                         
  -1   1  16        327.15        401.30       123.38 o                         
  -3   2  16       7338.96       7246.25       241.01 o                         
   0   2  16       6375.64       5987.92       274.78 o                         
  -5   3  16       3535.49       4526.06       227.80 o                         
  -2   3  16      16030.97      16021.45       354.09 o                         
   1   3  16       6123.29       6440.49       226.01 o                         
  -7   4  16      20116.43      20233.21       583.52 o                         
  -4   4  16       8569.44       8836.12       279.95 o                         
  -1   4  16      18971.43      19303.04       515.62 o                         
   2   4  16      77226.49      76268.82      1098.01 o                         
  -9   5  16      45405.71      46024.72      1020.79 o                         
  -6   5  16      18445.77      17614.52       518.51 o                         
  -3   5  16       7513.72       7976.89       313.04 o                         
   0   5  16      11925.01      13381.86       392.44 o                         
   3   5  16       2934.81       3078.67       409.44 o                         
 -11   6  16      10299.87      10024.43       639.09 o                         
  -8   6  16        268.19        103.61       210.33 o                         
  -5   6  16      17988.87      18486.75       572.93 o                         
  -2   6  16       2248.49       2308.66       204.31 o                         
   1   6  16      10662.12      10248.06       467.76 o                         
   4   6  16       3220.98       2816.56       421.47 o                         
 -13   7  16       1180.85        764.05       636.19 o                         
 -10   7  16       4128.12       4108.90       422.45 o                         
  -7   7  16       1374.65       1183.00       289.19 o                         
  -4   7  16       2926.28       3075.68       246.17 o                         
  -1   7  16      50030.24      48947.50       877.39 o                         
   2   7  16      18458.30      18507.58       728.98 o                         
   5   7  16      26748.35      28655.61      1417.85 o                         
 -12   8  16      19834.23      19635.90      1293.08 o                         
  -9   8  16       3401.90       3122.55       499.72 o                         
  -6   8  16      11516.54      10772.47       704.49 o                         
  -3   8  16        690.29        406.58       216.77 o                         
   0   8  16         76.01        356.16       259.13 o                         
   3   8  16        793.94        448.01       431.43 o                         
 -11   9  16        347.50        843.98       508.56 o                         
  -8   9  16       3962.78       4018.11       589.40 o                         
  -5   9  16        556.64        496.46       267.71 o                         
  -2   9  16      22530.95      22101.97       689.24 o                         
   1   9  16       4567.39       5554.20       553.24 o                         
 -10  10  16        123.72         -0.61       504.18 o                         
  -7  10  16         95.56        390.13       372.79 o                         
  -4  10  16      24176.14      25811.50       896.40 o                         
  -1  10  16      25958.77      24622.42       995.40 o                         
   2  10  16      28408.29      30581.96      1656.75 o                         
  -9  11  16       6197.10       6678.17       691.96 o                         
  -6  11  16       1555.08       1148.31       426.55 o                         
  -3  11  16        129.66        304.40       391.95 o                         
   0  11  16       7453.10       7893.39       749.56 o                         
  -8  12  16        228.21        985.41       551.43 o                         
  -5  12  16       2968.33       2792.20       580.71 o                         
  -2  12  16       1410.05       2226.26       626.48 o                         
  -7  13  16       8347.11      10041.70      1074.89 o                         
   0   1  17         71.57        216.23       122.61 o                         
  -2   2  17     109769.68     104987.40      1377.73 o                         
   1   2  17       1599.33       1653.93       139.78 o                         
  -4   3  17        769.16        945.52       141.52 o                         
  -1   3  17       7694.58       8460.29       313.38 o                         
   2   3  17      25963.23      26205.98       534.64 o                         
  -6   4  17     195697.75     191910.83      2453.77 o                         
  -3   4  17      18669.14      19231.61       404.60 o                         
   0   4  17     202120.78     202707.25      2242.91 o                         
   3   4  17        478.64        376.62       175.65 o                         
  -8   5  17      12277.34      13258.79       513.53 o                         
  -5   5  17      16659.09      16650.38       469.04 o                         
  -2   5  17      11008.72      11590.94       377.47 o                         
   1   5  17       1058.37       1131.03       174.13 o                         
   4   5  17       2854.04       2663.38       357.91 o                         
 -10   6  17      22524.86      22240.58       795.11 o                         
  -7   6  17       5920.90       6682.93       366.21 o                         
  -4   6  17      49622.59      47985.16       844.31 o                         
  -1   6  17       9903.90      11004.28       402.20 o                         
   2   6  17      21999.58      21388.68       749.57 o                         
   5   6  17       1514.81       2359.65       514.77 o                         
 -12   7  17       9382.40      11462.27       752.18 o                         
  -9   7  17      27408.08      27486.72       955.23 o                         
  -6   7  17      33310.84      33937.16       920.56 o                         
  -3   7  17      32525.84      33470.20       654.83 o                         
   0   7  17       2777.44       3456.50       319.19 o                         
   3   7  17        352.08        652.55       373.43 o                         
   6   7  17       2984.43       1791.11       678.86 o                         
 -11   8  17      10109.11       8968.95       732.20 o                         
  -8   8  17       7216.63       7170.58       549.10 o                         
  -5   8  17      16878.92      17436.00       687.33 o                         
  -2   8  17      29264.81      29094.19       759.68 o                         
   1   8  17        231.90        392.96       323.80 o                         
   4   8  17      30544.91      34307.21      1234.38 o                         
 -10   9  17       2706.80       2639.25       552.60 o                         
  -7   9  17       3003.10       2691.73       440.92 o                         
  -4   9  17       8927.68       9899.69       489.14 o                         
  -1   9  17       1771.14       1810.38       372.85 o                         
   2   9  17       3020.64       2774.33       514.16 o                         
 -12  10  17      55965.55      58406.64      2129.00 o                         
  -9  10  17      21436.87      21053.02      1055.51 o                         
  -6  10  17     123051.16     124585.95      2707.38 o                         
  -3  10  17      14680.79      14768.57       651.30 o                         
   0  10  17      37682.51      42228.91      1363.12 o                         
 -11  11  17       4198.21       4834.48       782.65 o                         
  -8  11  17      11185.87      11126.51       757.00 o                         
  -5  11  17       4397.74       4016.07       557.75 o                         
  -2  11  17       4021.55       4662.39       785.81 o                         
 -10  12  17       5693.12       5051.27       969.87 o                         
  -7  12  17       3347.51       3144.51       584.54 o                         
  -4  12  17       9246.33       8904.89       771.62 o                         
  -6  13  17       8508.40       8662.18       955.58 o                         
   0   0  18      68958.16      74564.89      1827.50 o                         
   1   1  18     105828.74     103959.24      1295.58 o                         
  -1   2  18      24393.38      23931.26       441.70 o                         
   2   2  18     217389.72     208388.72      2517.96 o                         
  -3   3  18     354030.22     351981.72      3962.95 o                         
   0   3  18     312975.72     309507.91      3514.86 o                         
   3   3  18     167001.36     168304.39      2353.86 o                         
  -5   4  18      49854.11      50266.58       852.20 o                         
  -2   4  18       7650.83       7040.56       274.86 o                         
   1   4  18      68187.70      70174.38      1073.80 o                         
   4   4  18       6127.47       6807.64       379.07 o                         
  -7   5  18       1239.20       1882.56       246.41 o                         
  -4   5  18       4339.25       4587.66       275.95 o                         
  -1   5  18       1835.98       2046.31       179.13 o                         
   2   5  18        620.15        719.80       217.03 o                         
   5   5  18       3996.85       3818.02       473.79 o                         
  -9   6  18      45090.25      44956.43      1021.12 o                         
  -6   6  18       4688.55       4379.49       416.89 o                         
  -3   6  18     148497.28     146158.95      2010.83 o                         
   0   6  18       3281.58       3910.07       329.10 o                         
   3   6  18      54149.00      56539.52      1338.34 o                         
   6   6  18        144.71       -125.84       499.08 o                         
 -11   7  18      10287.83      10680.93       829.03 o                         
  -8   7  18      18227.52      18869.65       710.36 o                         
  -5   7  18      56710.63      57845.55      1100.77 o                         
  -2   7  18      43428.71      44636.70       792.12 o                         
   1   7  18      38105.97      39292.16      1059.15 o                         
   4   7  18       7692.63       7481.14       644.19 o                         
 -10   8  18       9856.06      11081.26       738.67 o                         
  -7   8  18        292.39        539.86       331.09 o                         
  -4   8  18      59105.00      58538.75      1126.33 o                         
  -1   8  18        206.78        -89.34       234.40 o                         
   2   8  18      15072.42      15081.24       771.16 o                         
 -12   9  18      13038.54      12475.74      1011.21 o                         
  -9   9  18      41774.87      38232.58      1378.72 o                         
  -6   9  18      38718.44      37321.16      1176.28 o                         
  -3   9  18      52024.47      50534.48      1082.38 o                         
   0   9  18      18423.31      19174.56      1266.33 o                         
   3   9  18      12445.72      12875.85       864.63 o                         
 -11  10  18       3145.32       2527.01       753.65 o                         
  -8  10  18       1733.57       2251.77       484.45 o                         
  -5  10  18      26734.45      26637.98       918.71 o                         
  -2  10  18         58.38         43.14       360.05 o                         
   1  10  18      16261.01      16527.24       930.46 o                         
 -10  11  18       3434.89       1855.72       611.03 o                         
  -7  11  18       5332.00       5544.30       606.71 o                         
  -4  11  18        263.67         49.59       422.35 o                         
  -1  11  18       3730.27       2498.79       599.26 o                         
  -9  12  18       7521.08       7296.88       860.58 o                         
  -6  12  18       1851.16       1369.60       579.10 o                         
  -3  12  18       5343.58       5471.92       798.56 o                         
  -5  13  18      27355.81      20998.11      3705.55 o                         
  -1   1  19       8386.40       7855.71       288.66 o                         
  -3   2  19       1446.39       1588.58       173.77 o                         
   0   2  19      10295.62      11100.72       297.44 o                         
  -5   3  19      81513.55      81470.20      1186.92 o                         
  -2   3  19      20460.38      19646.55       471.60 o                         
   1   3  19       5280.03       5291.34       231.35 o                         
  -7   4  19       2015.26       2116.16       254.38 o                         
  -4   4  19       7386.63       8404.50       302.51 o                         
  -1   4  19        340.10        597.50       147.62 o                         
   2   4  19      12384.20      12086.91       404.81 o                         
  -9   5  19        118.47        -88.54       259.21 o                         
  -6   5  19        696.59       1076.24       218.46 o                         
  -3   5  19      43152.16      43532.32       849.49 o                         
   0   5  19      43787.37      45032.25       785.81 o                         
   3   5  19      74046.20      71462.04      1430.37 o                         
 -11   6  19      17726.20      17416.66       872.57 o                         
  -8   6  19      20316.86      20049.34       702.69 o                         
  -5   6  19      16802.63      15922.84       581.69 o                         
  -2   6  19         24.67         22.63       169.20 o                         
   1   6  19       1426.17       1791.77       278.41 o                         
   4   6  19       1822.51       1823.97       421.43 o                         
 -10   7  19        145.86        306.76       369.01 o                         
  -7   7  19       2732.14       2202.17       345.10 o                         
  -4   7  19       3687.89       3614.32       295.77 o                         
  -1   7  19        307.95        761.32       231.74 o                         
   2   7  19      14762.62      14994.85       733.88 o                         
   5   7  19       1671.24       1501.08       515.82 o                         
 -12   8  19       4577.96       4212.72       700.60 o                         
  -9   8  19       1526.00       2072.60       439.34 o                         
  -6   8  19        898.91       1173.41       342.67 o                         
  -3   8  19      31155.68      30712.26       741.62 o                         
   0   8  19      30639.89      30180.73       921.21 o                         
   3   8  19      47059.33      49731.61      2027.87 o                         
 -11   9  19      27510.00      28427.17      1363.92 o                         
  -8   9  19       8664.90       8251.41       640.01 o                         
  -5   9  19      15363.56      16391.31       673.94 o                         
  -2   9  19        373.14        155.56       272.27 o                         
   1   9  19       1473.14       1791.42       487.80 o                         
 -10  10  19        218.09       -278.50       501.66 o                         
  -7  10  19        508.91        773.89       427.04 o                         
  -4  10  19       5956.63       6201.28       616.81 o                         
  -1  10  19       2696.96       2267.50       529.35 o                         
   2  10  19       7754.94       8650.70      1324.95 o                         
  -9  11  19       7145.36       8477.23       793.50 o                         
  -6  11  19       4605.85       5697.96       636.92 o                         
  -3  11  19      38453.40      39516.29      1760.26 o                         
   0  11  19      12871.98      14028.32       961.51 o                         
  -8  12  19         50.45        -94.70       503.83 o                         
  -5  12  19        162.49       -320.26       516.77 o                         
  -2  12  19        439.36        729.11       802.08 o                         
   0   1  20      12043.16      13267.25       423.90 o                         
  -2   2  20      95948.95      95403.61      1301.48 o                         
   1   2  20          3.06         18.17       133.45 o                         
  -4   3  20      23378.55      25002.26       539.36 o                         
  -1   3  20       3032.14       3547.82       211.43 o                         
   2   3  20         35.66        209.16       153.39 o                         
  -6   4  20      17641.89      16492.04       501.61 o                         
  -3   4  20      17262.58      19293.02       598.10 o                         
   0   4  20       7144.97       6738.71       268.11 o                         
   3   4  20      11651.03      11969.58       455.64 o                         
  -8   5  20      12317.79      12776.09       519.78 o                         
  -5   5  20      28194.81      28720.30       705.17 o                         
  -2   5  20       5658.02       5873.93       321.42 o                         
   1   5  20       2232.24       2218.45       237.19 o                         
   4   5  20       7245.84       6870.50       486.62 o                         
 -10   6  20        849.16        242.15       344.22 o                         
  -7   6  20      31319.01      31624.57       838.57 o                         
  -4   6  20       4225.49       4418.25       325.66 o                         
  -1   6  20       2967.10       3512.84       306.38 o                         
   2   6  20      29339.32      27966.49       962.60 o                         
   5   6  20       5959.44       4772.85       580.40 o                         
 -12   7  20       2496.03       2056.08       698.32 o                         
  -9   7  20       2524.59       1957.58       410.34 o                         
  -6   7  20      15353.56      15322.60       691.99 o                         
  -3   7  20       8130.82       9295.94       404.63 o                         
   0   7  20      22997.34      23353.19      1068.79 o                         
   3   7  20       2498.35       2478.28       456.14 o                         
 -11   8  20       3888.92       3639.44       611.99 o                         
  -8   8  20      79362.94      80731.35      1770.20 o                         
  -5   8  20      18579.71      18456.35       685.96 o                         
  -2   8  20      60693.98      60779.67      1196.49 o                         
   1   8  20       1031.83       1576.48       406.33 o                         
   4   8  20       3116.34       3204.78       619.34 o                         
 -10   9  20      10465.45      10500.04       884.57 o                         
  -7   9  20       7679.05       7118.91       599.70 o                         
  -4   9  20      17038.59      16820.22       726.23 o                         
  -1   9  20        255.93        -85.73       330.75 o                         
   2   9  20       2015.55       1695.17       517.80 o                         
  -9  10  20      13418.89      13987.84       900.43 o                         
  -6  10  20        472.81        767.75       413.30 o                         
  -3  10  20       7110.12       8484.75       599.68 o                         
   0  10  20       2282.62       2635.27       781.69 o                         
 -11  11  20      18906.32      19926.36      1293.88 o                         
  -8  11  20      13604.96      15690.83       899.04 o                         
  -5  11  20      20697.41      21691.51      1031.17 o                         
  -2  11  20        297.53        375.83       519.73 o                         
 -10  12  20        103.81       -163.62      2073.27 o                         
  -7  12  20       9281.47       7541.62       783.65 o                         
  -4  12  20        761.29        835.49       600.77 o                         
   0   0  21     742010.88     783736.25     15903.06 o                         
   1   1  21     116444.59     112155.90      1600.66 o                         
  -1   2  21      11723.05      11522.54       335.75 o                         
   2   2  21      87102.63      84624.98      1181.51 o                         
  -3   3  21     102362.00      99295.65      1384.44 o                         
   0   3  21     104929.26     102671.53      1373.62 o                         
   3   3  21      42990.42      42954.83       778.72 o                         
  -5   4  21      47936.39      47379.04       782.07 o                         
  -2   4  21      13916.32      15394.19       429.09 o                         
   1   4  21      44657.51      42653.01       742.42 o                         
   4   4  21      17620.24      17873.35       604.95 o                         
  -7   5  21       1731.23       1202.18       267.30 o                         
  -4   5  21       5776.82       6230.07       331.66 o                         
  -1   5  21       8496.70       8759.03       407.13 o                         
   2   5  21       3586.51       3672.86       317.95 o                         
   5   5  21          2.90       -351.89       351.89 o                         
  -9   6  21       5714.43       6523.56       506.90 o                         
  -6   6  21     204646.30     207141.59      3508.76 o                         
  -3   6  21      48547.64      46279.69       929.13 o                         
   0   6  21     215940.05     210754.91      3067.51 o                         
   3   6  21       8310.64       9226.23       598.18 o                         
   6   6  21      25989.94      30754.99      1408.66 o                         
 -11   7  21       2748.31       2941.56       608.73 o                         
  -8   7  21       8944.09       8814.11       586.23 o                         
  -5   7  21      19935.32      18937.96       727.57 o                         
  -2   7  21      16208.09      15508.96       588.17 o                         
   1   7  21       6740.13       7364.30       536.40 o                         
   4   7  21       1949.16       2248.12       566.64 o                         
 -10   8  21      34184.22      34052.81      1582.00 o                         
  -7   8  21       1269.97       1629.88       386.16 o                         
  -4   8  21      31664.08      31147.21       981.28 o                         
  -1   8  21       4542.49       4659.76       430.45 o                         
   2   8  21      20874.51      20776.70      1032.76 o                         
 -12   9  21         80.66         56.06       828.48 o                         
  -9   9  21       2055.53       2281.53       675.33 o                         
  -6   9  21      10954.75      10415.12       671.23 o                         
  -3   9  21      11480.14      11544.89       763.39 o                         
   0   9  21       4941.11       4852.42       587.77 o                         
   3   9  21        599.91        365.82       618.48 o                         
 -11  10  21       1041.29       1796.16       660.35 o                         
  -8  10  21      18604.14      18103.18      1273.99 o                         
  -5  10  21       1130.84       1752.07       470.06 o                         
  -2  10  21      24987.03      24546.26      1024.98 o                         
   1  10  21          1.07        233.22       531.25 o                         
 -10  11  21          7.66        707.98       640.21 o                         
  -7  11  21       2834.53       2296.60       520.62 o                         
  -4  11  21       4850.57       5061.19       593.96 o                         
  -1  11  21       3350.88       3113.04       652.90 o                         
  -9  12  21        912.70       1330.25       674.23 o                         
  -6  12  21      38595.25      34682.57      1505.30 o                         
  -3  12  21       2666.55       1630.90       782.58 o                         
  -1   1  22      77841.12      81124.27      1174.35 o                         
  -3   2  22      18687.45      18918.46       717.09 o                         
   0   2  22      11570.86      10591.19       352.43 o                         
  -5   3  22      16556.05      17189.14       486.41 o                         
  -2   3  22      54192.07      54839.33       853.58 o                         
   1   3  22     124256.69     122348.09      1574.62 o                         
  -7   4  22      73515.45      70458.80      1182.93 o                         
  -4   4  22       4910.28       5237.72       285.27 o                         
  -1   4  22      42196.10      42528.89      1081.18 o                         
   2   4  22       4870.08       5044.65       301.09 o                         
  -9   5  22      12017.27      12287.47       571.15 o                         
  -6   5  22       7782.47       7973.05       455.49 o                         
  -3   5  22      13608.55      14281.71       496.74 o                         
   0   5  22        125.81        453.64       192.18 o                         
   3   5  22        526.09        741.66       294.79 o                         
 -11   6  22       1776.24       2170.35       614.65 o                         
  -8   6  22       9786.05       9727.11       563.47 o                         
  -5   6  22      19372.02      20210.65       682.42 o                         
  -2   6  22       7512.94       7450.18       405.65 o                         
   1   6  22     104713.30     100655.77      1679.33 o                         
   4   6  22      19081.19      18588.50       823.03 o                         
 -10   7  22      45390.25      44274.96      1444.81 o                         
  -7   7  22      71041.37      67806.10      1474.68 o                         
  -4   7  22      25770.04      26212.95       755.82 o                         
  -1   7  22      25109.98      24634.94       872.29 o                         
   2   7  22       1867.34       2643.13       442.67 o                         
   5   7  22       5024.23       4845.14       670.58 o                         
 -12   8  22        499.89       1750.85       687.72 o                         
  -9   8  22       1993.91       2090.44       492.97 o                         
  -6   8  22       7540.58       7453.41       547.00 o                         
  -3   8  22        372.37        334.43       295.80 o                         
   0   8  22      20934.55      19802.45       868.38 o                         
   3   8  22        274.34        741.72       484.51 o                         
 -11   9  22       3597.60       4867.11       749.98 o                         
  -8   9  22       5026.21       5705.66       663.03 o                         
  -5   9  22      48474.35      48789.90      1265.87 o                         
  -2   9  22      42104.98      39240.00      1064.83 o                         
   1   9  22      66543.23      68459.83      2702.20 o                         
 -10  10  22       1636.39       2225.29       663.45 o                         
  -7  10  22      11500.38      10936.60       752.30 o                         
  -4  10  22        356.29        334.98       426.41 o                         
  -1  10  22       5584.86       5227.23       657.42 o                         
  -9  11  22      12079.54       9866.39       872.90 o                         
  -6  11  22        275.44       -232.25       484.64 o                         
  -3  11  22       1662.81       1317.90       600.61 o                         
  -8  12  22         33.18        -11.80       604.12 o                         
  -5  12  22      18772.20      15923.85      1425.55 o                         
   0   1  23      67886.80      71922.54      1069.55 o                         
  -2   2  23      94236.72      95559.61      1459.03 o                         
   1   2  23      30094.21      30665.87       647.49 o                         
  -4   3  23     119251.23     118967.10      1633.22 o                         
  -1   3  23     127603.50     125076.77      2173.52 o                         
   2   3  23      32193.00      31877.60       629.83 o                         
  -6   4  23      24606.37      24553.70       643.48 o                         
  -3   4  23      18717.86      19685.55       587.55 o                         
   0   4  23      96829.24      94531.30      1382.60 o                         
   3   4  23      86743.55      83707.16      1345.31 o                         
  -8   5  23      13270.06      13746.57       617.19 o                         
  -5   5  23      27443.05      26807.80       778.78 o                         
  -2   5  23       6681.21       6589.72       382.87 o                         
   1   5  23      14160.48      14399.97       487.31 o                         
   4   5  23        604.73        924.40       350.48 o                         
 -10   6  23      72311.74      74416.77      1876.84 o                         
  -7   6  23      80614.95      81365.82      1745.84 o                         
  -4   6  23     176569.69     173799.56      2727.93 o                         
  -1   6  23      85229.66      82692.83      1462.94 o                         
   2   6  23      47582.78      45865.50      1217.88 o                         
   5   6  23      11273.63      10581.18       757.83 o                         
 -12   7  23       5459.50       4956.81       838.35 o                         
  -9   7  23       9537.60      10257.51       627.18 o                         
  -6   7  23       3237.51       3016.00       384.53 o                         
  -3   7  23      26674.00      26809.81       772.38 o                         
   0   7  23      13002.30      13093.84       583.50 o                         
   3   7  23      36205.96      37072.78      1391.12 o                         
 -11   8  23         58.05       -122.47       595.85 o                         
  -8   8  23       9254.02       8790.42       673.52 o                         
  -5   8  23       1607.93       1060.50       348.12 o                         
  -2   8  23      13253.39      13449.56       625.96 o                         
   1   8  23       8212.82       7746.84       858.82 o                         
   4   8  23      11731.83      10873.19      1064.51 o                         
 -10   9  23      57822.73      55708.69      1884.86 o                         
  -7   9  23     119419.55     118724.09      2792.19 o                         
  -4   9  23      60027.56      60715.13      1465.87 o                         
  -1   9  23      54873.45      52478.34      1352.88 o                         
   2   9  23       3443.50       2933.06       627.04 o                         
  -9  10  23        162.39       -171.35       539.78 o                         
  -6  10  23       8744.57       7600.05       888.63 o                         
  -3  10  23       6531.23       5663.14       669.43 o                         
   0  10  23      17475.38      17201.57      1131.26 o                         
  -8  11  23        110.50       -397.72       492.11 o                         
  -5  11  23       6379.54       5901.88       753.33 o                         
  -2  11  23        255.46        647.47       563.64 o                         
  -7  12  23      42691.48      42206.60      1660.46 o                         
  -4  12  23      44519.34      41377.82      2309.27 o                         
   0   0  24      52156.79      53871.54      1505.30 o                         
   1   1  24     125617.61     122792.92      2297.16 o                         
  -1   2  24      76707.90      76052.09      1099.01 o                         
   2   2  24       8750.42       9038.76       382.21 o                         
  -3   3  24      11098.06       9905.03       386.60 o                         
   0   3  24      18184.34      17375.92       507.97 o                         
   3   3  24       5172.77       5282.09       317.86 o                         
  -5   4  24      43768.17      42367.75       894.91 o                         
  -2   4  24     357711.00     344617.81      5284.59 o                         
   1   4  24      56881.15      54395.80       954.39 o                         
   4   4  24     105729.56     108136.30      1749.57 o                         
  -7   5  24      12519.25      11694.72       577.14 o                         
  -4   5  24      33525.94      33092.95       765.55 o                         
  -1   5  24      24948.33      25117.13       594.48 o                         
   2   5  24      19880.76      18748.86       596.85 o                         
   5   5  24       2786.78       2837.18       506.63 o                         
  -9   6  24       2149.90       1634.61       373.70 o                         
  -6   6  24      28845.69      27621.54       841.35 o                         
  -3   6  24      10830.14      10940.49       508.11 o                         
   0   6  24      21618.99      20543.33       896.01 o                         
   3   6  24       1057.00       1263.14       414.09 o                         
   6   6  24      16298.06      15954.23      1176.99 o                         
 -11   7  24       1238.91        653.40       581.73 o                         
  -8   7  24       8561.79       9866.91       635.94 o                         
  -5   7  24      29103.89      26983.87       857.81 o                         
  -2   7  24      20674.95      19836.63       669.87 o                         
   1   7  24      13944.15      13527.94       825.99 o                         
   4   7  24         60.00        104.61       521.07 o                         
 -10   8  24       9043.60       8257.62       805.83 o                         
  -7   8  24       8593.25       8740.45       606.01 o                         
  -4   8  24      16241.23      16862.60       684.33 o                         
  -1   8  24       2957.29       2190.10       382.13 o                         
   2   8  24      13690.54      14638.71       922.91 o                         
  -9   9  24         61.68       -486.31       486.31 o                         
  -6   9  24       5623.07       7201.54       622.18 o                         
  -3   9  24       5204.99       4811.83       503.63 o                         
   0   9  24       8129.98       8762.74       719.08 o                         
 -11  10  24         90.05        890.18       718.38 o                         
  -8  10  24      40484.28      42582.43      1425.36 o                         
  -5  10  24       5829.84       4783.93       620.53 o                         
  -2  10  24      46943.98      45623.10      1462.06 o                         
   1  10  24       1410.49       1290.49       662.30 o                         
 -10  11  24        702.13       1969.17       771.81 o                         
  -7  11  24         36.74        577.37       525.38 o                         
  -4  11  24        509.39       -233.69       499.61 o                         
  -1  11  24        304.22        154.27       686.63 o                         
  -6  12  24       3792.20       2966.73       741.93 o                         
  -1   1  25        461.07        576.94       169.45 o                         
  -3   2  25      10203.08      10421.94       420.37 o                         
   0   2  25      99550.68      99128.20      1561.30 o                         
  -5   3  25        170.53        321.18       211.86 o                         
  -2   3  25       4036.83       4481.52       274.42 o                         
   1   3  25       5895.70       6479.71       332.19 o                         
  -7   4  25      12185.32      11786.71       509.77 o                         
  -4   4  25      89364.72      90180.63      1390.20 o                         
  -1   4  25      11209.20      11436.14       458.55 o                         
   2   4  25       7746.54       7542.64       388.05 o                         
  -9   5  25      26674.47      24971.82       874.25 o                         
  -6   5  25      16008.85      16222.36       683.81 o                         
  -3   5  25       8372.83       7817.38       396.48 o                         
   0   5  25         39.31       -164.00       208.87 o                         
   3   5  25         28.55        874.72       323.93 o                         
 -11   6  25        334.36        -69.74       544.41 o                         
  -8   6  25      47991.19      47382.66      1235.88 o                         
  -5   6  25       4949.05       4601.55       410.15 o                         
  -2   6  25     125715.04     128232.34      2740.82 o                         
   1   6  25      14177.43      14253.01       617.61 o                         
   4   6  25      73642.35      73172.12      1973.86 o                         
 -10   7  25       6790.95       6843.50       697.75 o                         
  -7   7  25         39.78        304.75       349.19 o                         
  -4   7  25       2528.77       2590.57       441.99 o                         
  -1   7  25      26360.00      24581.55       824.51 o                         
   2   7  25      20161.83      19796.21       976.27 o                         
   5   7  25      14694.42      17906.25      1307.80 o                         
  -9   8  25       6001.03       6279.29       623.76 o                         
  -6   8  25      17519.22      17309.08       757.88 o                         
  -3   8  25        395.51        306.11       405.11 o                         
   0   8  25      30884.58      28600.83      1003.45 o                         
   3   8  25         30.75       -115.85       499.49 o                         
 -11   9  25        654.19       1218.88       680.73 o                         
  -8   9  25        987.28        352.88       534.69 o                         
  -5   9  25       1388.97       1596.28       473.32 o                         
  -2   9  25      13830.58      14832.74       825.34 o                         
   1   9  25       9507.37       8013.00       741.58 o                         
 -10  10  25      27231.28      29440.94      1475.90 o                         
  -7  10  25         77.57        785.86       541.89 o                         
  -4  10  25       5346.00       4761.75       579.10 o                         
  -1  10  25      14744.38      14998.42      1015.06 o                         
  -9  11  25       3583.02       4782.53       866.16 o                         
  -6  11  25         10.25       -533.64       533.64 o                         
  -3  11  25        681.71        325.43       623.59 o                         
  -5  12  25       3457.31       3157.97       838.51 o                         
   0   1  26          2.24         37.39       159.02 o                         
  -2   2  26      18593.29      19417.60       521.33 o                         
   1   2  26       3495.28       3340.74       373.63 o                         
  -4   3  26       2486.52       2925.69       272.64 o                         
  -1   3  26       3748.87       4021.89       284.77 o                         
   2   3  26      17726.49      18552.43       571.63 o                         
  -6   4  26       3265.24       3664.35       327.80 o                         
  -3   4  26       9595.87       9809.73       430.24 o                         
   0   4  26        351.33       1015.21       277.92 o                         
   3   4  26         31.34        -95.39       232.03 o                         
  -8   5  26       4858.85       5014.96       460.48 o                         
  -5   5  26       1841.97       2236.39       322.17 o                         
  -2   5  26       3864.80       4263.68       350.15 o                         
   1   5  26       4210.90       4221.99       343.97 o                         
   4   5  26       1172.15       1232.84       445.64 o                         
 -10   6  26      10226.93      10254.53       775.33 o                         
  -7   6  26      14727.39      16048.17       729.47 o                         
  -4   6  26      28199.99      29034.43       896.80 o                         
  -1   6  26       9710.71      10254.52       514.78 o                         
   2   6  26      14410.07      14804.88       842.41 o                         
   5   6  26         62.58       -276.52       555.25 o                         
  -9   7  26      28266.04      31264.30      1166.95 o                         
  -6   7  26      19886.88      21826.23       821.70 o                         
  -3   7  26      28806.10      27248.75      1087.64 o                         
   0   7  26         97.74       -296.64       296.64 o                         
   3   7  26         30.77         73.53       460.94 o                         
 -11   8  26       6724.80       6302.27      1015.03 o                         
  -8   8  26      13320.23      14783.35       914.08 o                         
  -5   8  26       6899.27       7302.38       563.86 o                         
  -2   8  26       5362.94       5575.52       494.85 o                         
   1   8  26        939.53        615.86       501.44 o                         
 -10   9  26       8423.95       8761.74       890.12 o                         
  -7   9  26       3249.06       2833.00       538.11 o                         
  -4   9  26      17264.14      16164.96       980.59 o                         
  -1   9  26       1015.11        703.68       441.31 o                         
   2   9  26       4719.93       4305.17       731.38 o                         
  -9  10  26      11188.57      12636.48      1398.13 o                         
  -6  10  26       9438.56      10789.27       791.87 o                         
  -3  10  26       7747.88       7304.34       801.47 o                         
   0  10  26         59.95       -370.79       589.85 o                         
  -8  11  26       5764.79       4561.17       939.90 o                         
  -5  11  26         32.01        540.37       562.74 o                         
  -2  11  26       3290.63       3036.07       810.54 o                         
   0   0  27       7907.10       7620.78       573.50 o                         
   1   1  27       2798.34       2523.47       244.78 o                         
  -1   2  27     170008.02     175922.33      2259.96 o                         
   2   2  27     293253.06     282848.62      3828.99 o                         
  -3   3  27       6803.30       7022.83       376.49 o                         
   0   3  27      14949.39      15298.12       506.71 o                         
   3   3  27       2009.99       2041.25       362.90 o                         
  -5   4  27       2621.52       2620.26       337.06 o                         
  -2   4  27      22012.06      22501.28       817.56 o                         
   1   4  27        520.77        788.43       230.14 o                         
   4   4  27      19322.67      18482.13       735.08 o                         
  -7   5  27      53511.19      52852.29      1570.83 o                         
  -4   5  27      79217.71      77623.55      1381.15 o                         
  -1   5  27     102650.76      99204.29      1669.12 o                         
   2   5  27      30125.43      28358.08       819.97 o                         
   5   5  27      13427.66      12856.13       919.22 o                         
  -9   6  27       2043.01       2176.18       452.93 o                         
  -6   6  27      12966.43      14545.74       787.59 o                         
  -3   6  27       2538.06       2090.78       335.10 o                         
   0   6  27      16235.04      15927.63       669.53 o                         
   3   6  27        462.98        480.85       432.22 o                         
 -11   7  27       4700.17       3941.02       940.00 o                         
  -8   7  27        192.29        237.50       373.38 o                         
  -5   7  27        128.31        431.63       318.28 o                         
  -2   7  27       4582.52       5196.04       453.34 o                         
   1   7  27         88.24        414.37       425.60 o                         
   4   7  27        208.41        890.11       599.60 o                         
 -10   8  27      33347.64      33892.23      1538.37 o                         
  -7   8  27      17059.02      18094.17       848.64 o                         
  -4   8  27     103031.56     102377.65      1928.08 o                         
  -1   8  27      28964.49      28185.16       957.32 o                         
   2   8  27      38371.73      36712.70      1493.80 o                         
  -9   9  27       1373.71        617.01       553.31 o                         
  -6   9  27         40.59        379.77       495.93 o                         
  -3   9  27       2900.74       2894.38       600.92 o                         
   0   9  27          2.59       -462.56       462.56 o                         
  -8  10  27      10801.38      11072.69       907.79 o                         
  -5  10  27       1082.42       1210.72       622.63 o                         
  -2  10  27       4792.98       4662.24       658.84 o                         
  -7  11  27      14432.15      14026.73      1040.96 o                         
  -4  11  27       4815.75       4904.57       766.47 o                         
  -1   1  28       2957.00       3201.02       239.32 o                         
  -3   2  28        500.46        439.59       218.25 o                         
   0   2  28      41892.48      41046.11       912.49 o                         
  -5   3  28      33108.94      32176.39       836.76 o                         
  -2   3  28      15562.66      15715.48       521.75 o                         
   1   3  28       3744.54       4115.50       319.22 o                         
  -7   4  28       1145.64        593.79       321.97 o                         
  -4   4  28      80146.81      78307.60      1386.47 o                         
  -1   4  28       1183.29       1350.47       246.73 o                         
   2   4  28     103542.00      98611.58      1616.68 o                         
  -9   5  28       4894.22       4215.84       810.82 o                         
  -6   5  28        238.90        138.98       288.52 o                         
  -3   5  28       9360.83       9410.13       479.04 o                         
   0   5  28      31657.26      32319.32       829.69 o                         
   3   5  28      33451.73      32053.20      1130.57 o                         
 -11   6  28      19225.08      19663.24      1860.43 o                         
  -8   6  28       2673.67       2568.57       445.25 o                         
  -5   6  28      17003.66      16660.91       916.19 o                         
  -2   6  28      28949.41      28806.91      1116.15 o                         
   1   6  28       2241.26       2300.77       378.88 o                         
   4   6  28      16647.17      15325.31      1052.57 o                         
 -10   7  28        710.82       1814.04       585.00 o                         
  -7   7  28        276.01        593.47       394.83 o                         
  -4   7  28       1170.40       1330.52       353.26 o                         
  -1   7  28       5522.60       6803.85       535.50 o                         
   2   7  28       7914.03       6926.77       720.68 o                         
  -9   8  28        630.78        958.15       493.45 o                         
  -6   8  28      24854.95      23555.58      1195.78 o                         
  -3   8  28      14805.17      13972.90       875.08 o                         
   0   8  28        534.89        322.75       399.33 o                         
   3   8  28      20186.63      20291.09      1449.02 o                         
  -8   9  28       7414.65       6641.25       769.50 o                         
  -5   9  28       6028.18       6126.11       643.57 o                         
  -2   9  28       2669.01       3107.70       556.04 o                         
   1   9  28       1405.96       1082.53       584.41 o                         
 -10  10  28      11586.45      11630.77      1179.37 o                         
  -7  10  28         31.90        349.01       519.05 o                         
  -4  10  28      43453.62      44772.56      1514.22 o                         
  -1  10  28       6393.31       6436.15       870.92 o                         
  -6  11  28       4405.73       5727.69       790.28 o                         
  -3  11  28      13274.79      13778.55      1197.80 o                         
   0   1  29      10078.35      10483.38       399.80 o                         
  -2   2  29         26.71        654.99       413.50 o                         
   1   2  29      22595.84      22295.80       634.47 o                         
  -4   3  29       3863.36       4426.09       330.83 o                         
  -1   3  29      23099.66      22938.91       665.59 o                         
   2   3  29      28620.05      28919.09       823.79 o                         
  -6   4  29      10753.65      11489.39       549.40 o                         
  -3   4  29       1091.16       1123.88       271.57 o                         
   0   4  29      20287.77      19049.41       601.02 o                         
   3   4  29       2855.45       2884.65       363.87 o                         
  -8   5  29      42022.77      42714.55      1261.84 o                         
  -5   5  29      77303.88      79462.80      2432.69 o                         
  -2   5  29      39138.96      40393.64       938.38 o                         
   1   5  29      22387.82      22044.56       827.62 o                         
   4   5  29        219.05        222.03       535.14 o                         
 -10   6  29       4098.83       4399.37       715.94 o                         
  -7   6  29        133.09        410.55       364.43 o                         
  -4   6  29       8154.04       8288.44       522.77 o                         
  -1   6  29      13170.49      12888.53       698.54 o                         
   2   6  29        305.97        432.99       406.56 o                         
   5   6  29      22509.42      23917.74      2464.72 o                         
  -9   7  29        973.52        723.78       481.87 o                         
  -6   7  29        525.33        946.85       406.45 o                         
  -3   7  29       1089.81       1218.77       358.72 o                         
   0   7  29        249.68        443.04       357.20 o                         
   3   7  29       2930.75       3072.78       631.24 o                         
 -11   8  29      17815.22      17001.77      2103.95 o                         
  -8   8  29      12046.21      13010.92       837.24 o                         
  -5   8  29      47009.98      46352.37      1317.33 o                         
  -2   8  29       2891.09       2702.41       491.98 o                         
   1   8  29      10627.99      10680.01       839.27 o                         
 -10   9  29        522.26       1012.18       668.96 o                         
  -7   9  29       5007.74       5570.40       944.77 o                         
  -4   9  29        873.85        224.32       442.53 o                         
  -1   9  29      11021.38      12977.28       917.92 o                         
  -9  10  29       2295.64       2908.94       701.53 o                         
  -6  10  29      15728.46      16802.91      1007.31 o                         
  -3  10  29        125.73        566.83       497.27 o                         
  -8  11  29      28774.59      28199.23      1503.26 o                         
  -5  11  29      42174.20      42266.98      2029.68 o                         
   0   0  30     101254.62     106568.34      2636.46 o                         
   1   1  30      52333.91      55225.52      1084.65 o                         
  -1   2  30      53152.20      55355.39       990.17 o                         
   2   2  30      17469.41      18268.17       608.57 o                         
  -3   3  30      48973.01      48328.25       969.86 o                         
   0   3  30      30339.51      29470.19       946.68 o                         
   3   3  30      17894.40      17620.32       781.50 o                         
  -5   4  30      38049.05      36261.24      1014.69 o                         
  -2   4  30      16739.58      17049.65       662.74 o                         
   1   4  30      21207.11      21133.99       710.23 o                         
   4   4  30       3976.16       3910.11       488.51 o                         
  -7   5  30       7400.19       6716.00       559.98 o                         
  -4   5  30      34664.36      34322.76       944.27 o                         
  -1   5  30      23440.71      23126.57       715.80 o                         
   2   5  30      29787.89      29518.43       953.50 o                         
   5   5  30       2479.67        358.91       947.59 o                         
  -9   6  30         89.98       -172.30       417.79 o                         
  -6   6  30      20746.38      20775.63       881.47 o                         
  -3   6  30      14436.99      14785.92       676.62 o                         
   0   6  30      22547.23      21501.14       836.75 o                         
   3   6  30       3800.00       3123.86       629.26 o                         
 -11   7  30       1043.00        136.74       900.65 o                         
  -8   7  30       9539.22       8914.20       722.76 o                         
  -5   7  30       5329.07       4775.44       500.54 o                         
  -2   7  30      18063.24      17631.79       746.03 o                         
   1   7  30       2313.24       1628.04       496.41 o                         
   4   7  30       8356.11       8632.32      1034.41 o                         
 -10   8  30        251.36         83.36       667.56 o                         
  -7   8  30      15786.14      13850.55       825.62 o                         
  -4   8  30       9125.45       8771.18       593.10 o                         
  -1   8  30      14945.89      14708.83       829.06 o                         
   2   8  30       2328.31        611.96       536.45 o                         
  -9   9  30       2495.83       3277.02       725.84 o                         
  -6   9  30        677.57        304.56       496.41 o                         
  -3   9  30       7515.96       6862.09       642.52 o                         
   0   9  30        353.55        589.73       649.26 o                         
  -8  10  30        382.74          6.15       598.10 o                         
  -5  10  30       2477.61       1771.39       591.54 o                         
  -2  10  30         32.39         38.24       589.76 o                         
  -7  11  30       2197.65       2600.65       761.15 o                         
  -4  11  30      18253.81      15900.77      1156.53 o                         
  -1   1  31      22031.21      22648.52       579.54 o                         
  -3   2  31      10175.08      10303.69       480.94 o                         
   0   2  31      44614.52      44733.04       804.65 o                         
  -5   3  31         69.42        114.18       266.80 o                         
  -2   3  31      15805.17      16279.31       619.65 o                         
   1   3  31      37102.51      37465.36      1048.00 o                         
  -7   4  31      46608.47      44733.32      1609.83 o                         
  -4   4  31       2714.19       2384.59       340.76 o                         
  -1   4  31      18845.45      19144.32       605.91 o                         
   2   4  31      13279.65      13379.85       592.54 o                         
  -9   5  31       3527.64       3215.39       615.95 o                         
  -6   5  31       3597.70       2689.23       408.96 o                         
  -3   5  31        198.02        429.60       280.86 o                         
   0   5  31        193.71        315.54       297.67 o                         
   3   5  31       3970.61       4301.42       658.30 o                         
 -11   6  31        909.06         83.78       967.10 o                         
  -8   6  31      32768.78      31723.57      1170.26 o                         
  -5   6  31       6002.33       6743.34       664.80 o                         
  -2   6  31       2530.59       2437.35       398.13 o                         
   1   6  31      35843.02      35528.15      1124.35 o                         
   4   6  31       1152.79        287.21       663.26 o                         
 -10   7  31      18414.17      18054.54      1253.27 o                         
  -7   7  31      19029.94      19017.15      1068.77 o                         
  -4   7  31      19920.82      17805.37       758.72 o                         
  -1   7  31       8070.08       8587.83       575.57 o                         
   2   7  31       9701.87      10526.53      1036.65 o                         
  -9   8  31       5106.15       4027.75       780.69 o                         
  -6   8  31      19593.74      20559.10       940.89 o                         
  -3   8  31        600.89        670.51       395.68 o                         
   0   8  31      44010.05      44539.69      1612.55 o                         
  -8   9  31       1030.50        709.05       575.90 o                         
  -5   9  31       7448.69       7979.03       733.04 o                         
  -2   9  31      27983.91      26248.72      1174.36 o                         
   1   9  31      20199.31      21377.54      2292.62 o                         
  -7  10  31       8976.61       9670.71      1084.33 o                         
  -4  10  31       3277.56       3498.61       645.30 o                         
  -1  10  31       3905.31       4067.56      1029.24 o                         
  -6  11  31        363.87       -476.50       772.73 o                         
   0   1  32      20075.64      21283.43       573.60 o                         
  -2   2  32      29918.38      29911.30       853.62 o                         
   1   2  32       5082.96       5254.87       513.13 o                         
  -4   3  32      43389.95      44523.18       995.97 o                         
  -1   3  32      35386.48      35078.54       787.33 o                         
   2   3  32       6489.93       6749.25       452.98 o                         
  -6   4  32      24937.46      24568.12       854.20 o                         
  -3   4  32       6788.38       6548.88       424.27 o                         
   0   4  32       6927.61       7617.74       416.81 o                         
   3   4  32      33504.12      32226.60       952.08 o                         
  -8   5  32        297.07        -98.57       425.87 o                         
  -5   5  32       1175.09        960.52       368.99 o                         
  -2   5  32        101.30        -29.35       250.95 o                         
   1   5  32       1227.72       2130.92       401.60 o                         
   4   5  32        499.78       1494.18       650.36 o                         
 -10   6  32        391.23        375.05       729.27 o                         
  -7   6  32      39748.68      40309.23      1433.38 o                         
  -4   6  32        458.33        682.04       331.34 o                         
  -1   6  32      25983.67      26233.60       900.11 o                         
   2   6  32       7918.87       7990.38       724.15 o                         
  -9   7  32       3176.51       3829.88       619.50 o                         
  -6   7  32       1688.11       2472.49       481.02 o                         
  -3   7  32       9877.76      11748.67       656.91 o                         
   0   7  32       8622.11       8535.54       641.86 o                         
   3   7  32      13123.96      13110.96      1167.14 o                         
  -8   8  32      30847.87      31399.06      1297.74 o                         
  -5   8  32       1290.30       1019.42       438.44 o                         
  -2   8  32      28590.97      28645.14      1137.20 o                         
   1   8  32        754.09       1280.72       638.01 o                         
  -7   9  32      49370.37      49456.68      1842.00 o                         
  -4   9  32      27610.32      28605.71      1267.87 o                         
  -1   9  32      16806.95      16879.22      1191.81 o                         
  -9  10  32        467.43      -1287.09      2644.14 o                         
  -6  10  32       8575.08       9317.62       809.26 o                         
  -3  10  32       2771.71       1771.22       602.63 o                         
   0   0  33        660.18        315.50       363.26 o                         
   1   1  33     231653.31     237544.36      3095.14 o                         
  -1   2  33       7257.50       6816.58       408.81 o                         
   2   2  33       1252.24       1083.98       272.61 o                         
  -3   3  33       5363.78       7486.11       442.17 o                         
   0   3  33        769.21        670.95       261.15 o                         
   3   3  33       5294.70       5217.86       432.72 o                         
  -5   4  33     110324.12     109019.22      2399.23 o                         
  -2   4  33     126631.31     123281.29      2132.53 o                         
   1   4  33     139014.42     133237.77      2508.15 o                         
   4   4  33      38946.69      37655.50      2021.67 o                         
  -7   5  33      15406.50      15303.80       806.53 o                         
  -4   5  33       7442.27       7475.33       668.27 o                         
  -1   5  33      17342.25      17670.64       643.15 o                         
   2   5  33       4530.91       5213.42       519.25 o                         
   5   5  33       9624.71       8539.88      1021.92 o                         
  -9   6  33       2734.23       2773.01       589.98 o                         
  -6   6  33        432.23        412.62       414.67 o                         
  -3   6  33       1493.88       1891.72       366.57 o                         
   0   6  33        107.14        169.28       374.36 o                         
   3   6  33       8251.52       8359.59       963.27 o                         
  -8   7  33      42191.92      41481.29      1482.52 o                         
  -5   7  33      98741.59      95593.41      2728.26 o                         
  -2   7  33      62540.18      60233.04      1425.14 o                         
   1   7  33      57704.80      58560.97      1901.57 o                         
 -10   8  33       2464.29       2461.53      1016.99 o                         
  -7   8  33       5808.07       6361.49       869.88 o                         
  -4   8  33       5533.39       5117.84       529.55 o                         
  -1   8  33      15501.16      16705.04       873.20 o                         
   2   8  33       5406.09       5835.12       960.89 o                         
  -9   9  33      14023.67      12438.67      1030.49 o                         
  -6   9  33       1144.47        490.32       537.75 o                         
  -3   9  33       5396.13       5484.10       651.67 o                         
   0   9  33        175.84       -506.80       613.43 o                         
  -8  10  33      14246.64      13560.58      1301.16 o                         
  -5  10  33      27049.11      26325.11      1272.75 o                         
  -2  10  33      15707.03      15317.32      1297.37 o                         
  -1   1  34       2087.25       1704.42       259.85 o                         
  -3   2  34       2694.19       2938.54       327.13 o                         
   0   2  34      31774.30      32288.97       720.24 o                         
  -5   3  34       2387.11       3020.09       354.55 o                         
  -2   3  34       4858.51       4967.79       395.17 o                         
   1   3  34      16563.79      15901.29       598.19 o                         
  -7   4  34       9968.53      10977.59       654.30 o                         
  -4   4  34      44623.25      42419.40      1107.00 o                         
  -1   4  34        511.25        760.30       286.22 o                         
   2   4  34       2871.68       3260.68       399.21 o                         
  -9   5  34       3070.35       1860.06       667.19 o                         
  -6   5  34       4152.75       3862.20       461.21 o                         
  -3   5  34        119.93        -82.00       292.50 o                         
   0   5  34        803.99        916.87       339.52 o                         
   3   5  34        230.41        490.31       610.51 o                         
  -8   6  34      15309.02      16059.84       889.37 o                         
  -5   6  34       2567.71       2227.47       478.32 o                         
  -2   6  34      62231.58      60247.54      1603.96 o                         
   1   6  34      25222.93      25982.77      1023.80 o                         
   4   6  34      48600.27      53278.53      2598.68 o                         
 -10   7  34      11615.37       9519.33      1105.91 o                         
  -7   7  34       9215.00       8196.99       726.29 o                         
  -4   7  34        205.20       -216.56       358.95 o                         
  -1   7  34       1702.14       1661.94       472.43 o                         
   2   7  34      12894.61      12183.04      1009.36 o                         
  -9   8  34       4374.88       4346.02       733.12 o                         
  -6   8  34       5536.97       4759.24       699.20 o                         
  -3   8  34        312.74        211.25       431.69 o                         
   0   8  34       7548.65       6444.56       747.19 o                         
  -8   9  34        458.69        585.13       590.77 o                         
  -5   9  34      10548.05      12223.35       989.83 o                         
  -2   9  34       8547.13       8510.92       843.24 o                         
  -7  10  34         51.50         14.84       648.20 o                         
  -4  10  34       3282.32       2466.55       683.27 o                         
   0   1  35      21860.23      22165.64       606.44 o                         
  -2   2  35      19904.91      21032.84       691.95 o                         
   1   2  35      32945.38      34484.72       870.47 o                         
  -4   3  35       5115.91       4560.91       390.63 o                         
  -1   3  35       4899.82       5035.06       356.37 o                         
   2   3  35       4115.97       3775.87       489.03 o                         
  -6   4  35        140.33        -28.32       320.90 o                         
  -3   4  35      44558.07      46938.58      1164.86 o                         
   0   4  35       6053.62       6696.68       430.25 o                         
   3   4  35       4494.49       4186.35       496.67 o                         
  -8   5  35       3461.42       3711.05       579.75 o                         
  -5   5  35       7510.02       7587.44       601.22 o                         
  -2   5  35      15540.26      15326.43       648.08 o                         
   1   5  35      24712.13      25236.04      1254.70 o                         
   4   5  35      24331.10      24903.11      1625.70 o                         
 -10   6  35      16076.24      16989.96      2244.71 o                         
  -7   6  35        163.77       -233.94       442.76 o                         
  -4   6  35      37567.55      39068.29      1194.31 o                         
  -1   6  35        583.56        122.81       391.97 o                         
   2   6  35      14365.95      14027.22       991.14 o                         
  -9   7  35      34677.09      34971.47      1408.76 o                         
  -6   7  35      46282.05      47901.31      1571.07 o                         
  -3   7  35      38880.53      38110.01      1163.62 o                         
   0   7  35      15379.20      16894.64       848.20 o                         
  -8   8  35       7604.61       8177.02       778.12 o                         
  -5   8  35       6086.06       6755.71       707.54 o                         
  -2   8  35       4219.98       4873.56       589.18 o                         
   1   8  35      10721.93      10924.89       936.03 o                         
  -7   9  35        444.11       -124.82       596.87 o                         
  -4   9  35        214.18        -22.74       533.71 o                         
  -1   9  35        651.08        680.35       717.23 o                         
  -6  10  35       1960.54       1738.99       765.92 o                         
  -3  10  35      18870.60      18726.19      2143.31 o                         
   0   0  36      32006.18      35988.08      1585.26 o                         
   1   1  36       8411.12       8666.54       457.75 o                         
  -1   2  36      95483.42      98328.39      1617.71 o                         
   2   2  36      14816.97      15652.19       602.52 o                         
  -3   3  36        207.76        208.01       274.10 o                         
   0   3  36        348.65        781.45       282.32 o                         
   3   3  36        284.79        547.22       354.74 o                         
  -5   4  36       5960.83       5524.37       492.42 o                         
  -2   4  36      50517.59      50941.78      1114.20 o                         
   1   4  36       3246.32       3269.16       390.31 o                         
   4   4  36      15473.48      14156.82      1023.07 o                         
  -7   5  36      34475.65      36635.16      1684.89 o                         
  -4   5  36      46812.61      46704.03      1197.21 o                         
  -1   5  36      61241.34      58384.43      1241.85 o                         
   2   5  36      19275.68      20137.86       911.44 o                         
   5   5  36       7919.76       9837.06      4053.85 o                         
  -9   6  36         78.58         94.29       557.91 o                         
  -6   6  36      10047.92      10768.04       789.27 o                         
  -3   6  36        209.75        333.23       336.05 o                         
   0   6  36       7530.19       6549.15       565.84 o                         
   3   6  36       1851.54       1971.48       786.48 o                         
  -8   7  36        246.52        365.24       544.27 o                         
  -5   7  36        388.05        369.34       467.01 o                         
  -2   7  36       6257.48       6010.86       586.45 o                         
   1   7  36        286.96        161.03       568.46 o                         
  -7   8  36      10275.96       9860.64       809.16 o                         
  -4   8  36       1582.27       1648.72       526.35 o                         
  -1   8  36      15440.34      14724.92       964.73 o                         
  -6   9  36        549.02        510.00       601.68 o                         
  -3   9  36       6375.46       6784.08       702.51 o                         
  -5  10  36       1914.88       2596.88      1500.42 o                         
  -1   1  37       7985.91       9527.54       468.01 o                         
  -3   2  37       9987.01      10507.27       492.17 o                         
   0   2  37       7784.06       7370.45       436.49 o                         
  -5   3  37         67.06         44.13       333.33 o                         
  -2   3  37        120.76         49.35       274.29 o                         
   1   3  37       3101.25       3126.00       352.68 o                         
  -7   4  37         55.85        772.07       419.14 o                         
  -4   4  37      17735.83      18697.99       792.18 o                         
  -1   4  37      19802.24      20434.21       741.01 o                         
   2   4  37      42191.18      40878.68      1074.53 o                         
  -9   5  37      29435.75      29249.26      1441.48 o                         
  -6   5  37      14705.22      15020.78       811.29 o                         
  -3   5  37       6464.00       6569.62       624.23 o                         
   0   5  37       1756.08       2396.20       454.83 o                         
   3   5  37        889.58        460.50       658.86 o                         
  -8   6  37        130.40       -490.43       490.43 o                         
  -5   6  37        737.53       1323.57       669.81 o                         
  -2   6  37       2696.21       3227.41       485.72 o                         
   1   6  37        806.85        965.03       453.43 o                         
  -7   7  37       7597.12       8151.16       755.87 o                         
  -4   7  37       8761.09      10875.22       786.58 o                         
  -1   7  37      32942.47      35866.36      1299.99 o                         
   2   7  37      15707.80      17961.41      1939.22 o                         
  -6   8  37       9053.24       8673.70       780.45 o                         
  -3   8  37         28.54       -260.15       446.98 o                         
   0   8  37        119.63       1394.80       698.88 o                         
  -5   9  37       1528.14        676.26       612.95 o                         
  -2   9  37        526.38        404.60       594.59 o                         
   0   1  38       3869.48       4626.07       360.36 o                         
  -2   2  38      39674.32      39087.95      1000.58 o                         
   1   2  38       2694.17       3119.95       368.26 o                         
  -4   3  38       4313.77       4172.77       424.58 o                         
  -1   3  38        789.91       1069.13       301.27 o                         
   2   3  38       1827.03       1318.29       352.32 o                         
  -6   4  38      68896.92      68890.20      1883.19 o                         
  -3   4  38      11508.17      13100.54       670.46 o                         
   0   4  38      80817.71      79452.32      1502.08 o                         
   3   4  38       5741.10       4620.91       502.90 o                         
  -8   5  38       2686.95       2775.28       570.55 o                         
  -5   5  38       3076.22       4041.99       538.98 o                         
  -2   5  38       1378.39       2434.32       384.72 o                         
   1   5  38       1468.02       1331.62       449.52 o                         
   4   5  38       3231.57       2911.69       807.74 o                         
  -7   6  38       1236.69        556.36       673.83 o                         
  -4   6  38      40231.31      39859.18      1431.38 o                         
  -1   6  38         70.71        817.67       440.87 o                         
   2   6  38      13551.74      12378.49       970.13 o                         
  -9   7  38      14557.03      16032.36      3454.53 o                         
  -6   7  38      16734.41      19682.86      1059.80 o                         
  -3   7  38      17930.13      20800.08       918.24 o                         
   0   7  38       5204.01       3976.98       652.68 o                         
  -8   8  38       2751.92       1820.88       683.00 o                         
  -5   8  38       5397.16       5623.83       694.62 o                         
  -2   8  38      11908.36      12087.16       841.80 o                         
  -4   9  38        116.90         65.79       586.68 o                         
   0   0  39      11778.45      10658.37      1012.20 o                         
   1   1  39       1369.68       1107.55       309.99 o                         
  -1   2  39       6510.81       6996.90       412.06 o                         
   2   2  39      59729.18      60439.71      1376.71 o                         
  -3   3  39      78124.07      80266.14      1650.81 o                         
   0   3  39      69114.73      68225.79      1412.89 o                         
   3   3  39      41206.34      42325.19      1229.14 o                         
  -5   4  39       1144.75       1376.84       416.86 o                         
  -2   4  39      19724.26      21157.64       731.19 o                         
   1   4  39       2811.54       3090.63       411.59 o                         
   4   4  39       8246.81       8445.19       856.04 o                         
  -7   5  39        104.05       -422.53       422.53 o                         
  -4   5  39       3027.72       3108.90       515.02 o                         
  -1   5  39       2038.11       1364.38       367.63 o                         
   2   5  39       1378.81        331.50       450.88 o                         
  -9   6  39      10016.40       9791.11      3235.51 o                         
  -6   6  39        697.96        566.36       450.62 o                         
  -3   6  39      39172.48      39272.32      1290.13 o                         
   0   6  39        758.74        786.64       485.86 o                         
   3   6  39      14357.16      17944.87      5052.03 o                         
  -8   7  39       1595.45        897.32       581.38 o                         
  -5   7  39       5400.92       5704.26       661.48 o                         
  -2   7  39       3026.23       2958.86       524.24 o                         
   1   7  39       5284.77       5835.00       865.54 o                         
  -7   8  39        271.47       -421.32       567.92 o                         
  -4   8  39      27942.23      29144.47      1395.79 o                         
  -1   8  39        758.65       1001.45       581.43 o                         
  -1   1  40         20.54        191.90       271.74 o                         
  -3   2  40          1.81       -178.79       285.98 o                         
   0   2  40         95.51        305.31       302.54 o                         
  -5   3  40      11379.53      12550.97       702.28 o                         
  -2   3  40        120.15        -21.69       299.96 o                         
   1   3  40       1124.49        780.48       324.82 o                         
  -7   4  40       8160.87       7775.86       716.88 o                         
  -4   4  40       8748.70       8351.86       636.72 o                         
  -1   4  40        888.73        947.96       342.60 o                         
   2   4  40       3588.21       2773.22       430.99 o                         
  -6   5  40         46.98        662.05       444.84 o                         
  -3   5  40       7189.96       7916.01       557.95 o                         
   0   5  40       6865.36       7638.88       642.46 o                         
   3   5  40      17285.04      20120.78      1316.27 o                         
  -8   6  40       3073.29       4358.79       697.53 o                         
  -5   6  40        601.11       -449.17       449.17 o                         
  -2   6  40       3900.77       3461.09       501.53 o                         
   1   6  40       2585.88       1839.38       548.44 o                         
  -7   7  40        280.17        110.47       544.42 o                         
  -4   7  40       3253.29       4086.35       618.29 o                         
  -1   7  40        133.57        451.60       470.81 o                         
  -6   8  40          9.48       -128.97       618.15 o                         
  -3   8  40       6407.82       7308.45       660.42 o                         
   0   1  41      17189.79      17087.02       614.40 o                         
  -2   2  41       2877.69       3157.96       408.70 o                         
   1   2  41       4282.44       4384.84       445.53 o                         
  -4   3  41      28476.22      29122.24      1147.67 o                         
  -1   3  41      16053.10      15338.43       667.26 o                         
   2   3  41       7584.59       7051.71       516.88 o                         
  -6   4  41        911.91       1212.06       449.46 o                         
  -3   4  41      12417.40      12830.41       662.46 o                         
   0   4  41        682.54        682.76       357.67 o                         
   3   4  41      18413.53      16640.63       992.18 o                         
  -8   5  41        105.91        -84.92       595.81 o                         
  -5   5  41        136.96        791.49       433.45 o                         
  -2   5  41       1225.91       1360.87       388.85 o                         
   1   5  41        827.73       1167.78       526.85 o                         
  -7   6  41      35516.84      35718.58      1550.89 o                         
  -4   6  41       4870.31       4232.07       735.28 o                         
  -1   6  41      14453.42      13943.17       833.37 o                         
   2   6  41        709.27       -379.86       857.22 o                         
  -6   7  41       8159.03       8988.17       791.16 o                         
  -3   7  41       6998.10       6695.35       675.98 o                         
   0   7  41      18272.67      17802.01      1035.59 o                         
  -5   8  41        268.68        722.03       603.24 o                         
  -2   8  41       6340.01       8723.21       905.52 o                         
   0   0  42      87453.70      87981.25      3059.72 o                         
   1   1  42      66341.26      68027.83      1530.87 o                         
  -1   2  42       2346.70       2714.32       362.12 o                         
   2   2  42      17614.07      16996.17       773.30 o                         
  -3   3  42       5642.98       5288.93       474.54 o                         
   0   3  42       6186.54       6257.58       613.41 o                         
   3   3  42       2127.35       1512.72       467.68 o                         
  -5   4  42      36089.56      36529.48      1281.95 o                         
  -2   4  42       1786.44       1793.77       389.26 o                         
   1   4  42      36010.76      37865.89      1361.80 o                         
   4   4  42        429.01       -646.51       971.54 o                         
  -7   5  42       2301.62       1854.32       576.22 o                         
  -4   5  42       2729.02       3255.40       675.38 o                         
  -1   5  42       3663.17       3559.53       651.98 o                         
   2   5  42       3113.63       2663.54       625.36 o                         
  -6   6  42      33528.05      31638.32      1424.50 o                         
  -3   6  42       3394.91       3326.02       548.62 o                         
   0   6  42      38110.29      40479.58      2054.64 o                         
  -5   7  42      21006.56      20406.69      1069.12 o                         
  -2   7  42      19908.83      20921.36       987.53 o                         
  -4   8  42       5120.44       4971.88      1076.82 o                         
  -1   1  43       8773.39       9455.69       489.82 o                         
  -3   2  43        468.38        893.70       363.04 o                         
   0   2  43       4283.71       3829.63       470.87 o                         
  -5   3  43       4167.41       6060.87       549.63 o                         
  -2   3  43       9306.36       9393.91       570.15 o                         
   1   3  43      22757.09      24837.26      1013.33 o                         
  -7   4  43      16507.72      16182.86       971.83 o                         
  -4   4  43         32.65       -373.78       373.78 o                         
  -1   4  43       2354.51       1741.65       385.44 o                         
   2   4  43       8726.10       9483.15       767.58 o                         
  -6   5  43         63.80       -175.27       474.76 o                         
  -3   5  43       1316.89       1561.77       419.97 o                         
   0   5  43         46.22       -219.91       439.51 o                         
  -5   6  43       4625.44       5344.34       682.56 o                         
  -2   6  43       1321.28       2162.45       516.45 o                         
   1   6  43      27287.49      26867.29      1385.84 o                         
  -4   7  43       2135.17       1848.06       586.91 o                         
  -1   7  43       1089.86        694.10       593.88 o                         
   0   1  44        721.82        459.04       326.96 o                         
  -2   2  44       5478.53       6043.22       482.24 o                         
   1   2  44         24.20        162.67       352.17 o                         
  -4   3  44       6844.75       6933.67       606.98 o                         
  -1   3  44       8504.01       9059.98       620.46 o                         
   2   3  44       1429.77       1118.37       499.79 o                         
  -6   4  44        166.23        331.67       481.03 o                         
  -3   4  44       1163.95       1445.26       381.73 o                         
   0   4  44       3299.38       2210.39       499.57 o                         
   3   4  44       7030.14       7894.33      1356.05 o                         
  -5   5  44       2178.81       2561.00       677.62 o                         
  -2   5  44        108.56         28.80       421.67 o                         
   1   5  44         50.45       -313.57       502.71 o                         
  -4   6  44      21214.44      23634.68      1239.92 o                         
  -1   6  44       8610.05       8059.15       664.15 o                         
  -3   7  44         77.58        661.98       602.29 o                         
   0   0  45       1546.65       2657.56       645.10 o                         
   1   1  45       1157.70        744.94       369.82 o                         
  -1   2  45      80220.95      82373.28      2135.51 o                         
   2   2  45      10457.43       8636.47       701.40 o                         
  -3   3  45      12974.10      13139.74       773.23 o                         
   0   3  45      16095.63      13439.11       707.35 o                         
   3   3  45      11108.74       8680.42       706.02 o                         
  -5   4  45        249.11        297.03       429.36 o                         
  -2   4  45      27063.78      29358.50      1045.40 o                         
   1   4  45        299.18        278.48       497.79 o                         
  -4   5  45      48714.83      50696.67      2572.97 o                         
  -1   5  45      44765.75      45784.26      1823.26 o                         
  -3   6  45      14531.87      15389.84       942.00 o                         
  -1   1  46      19362.96      19383.48       760.98 o                         
  -3   2  46      26657.71      26738.77      1133.38 o                         
   0   2  46       1345.48       1107.35       420.96 o                         
  -5   3  46       5881.47       5570.42       660.62 o                         
  -2   3  46       7339.11       7485.98       666.67 o                         
   1   3  46       8814.00       7142.25       674.70 o                         
  -4   4  46        203.09        716.01       438.00 o                         
  -1   4  46      30489.43      30822.53      1128.13 o                         
   2   4  46       4725.49       4317.79       890.28 o                         
  -6   5  46      27014.91      26742.23      2932.70 o                         
  -3   5  46      18603.84      18607.74      1035.69 o                         
   0   5  46       4694.05       2894.65       624.25 o                         
  -5   6  46       3029.63        972.62      2232.13 o                         
  -2   6  46       4161.78       4583.25       673.58 o                         
   0   1  47       3199.96       3036.99       485.39 o                         
  -2   2  47        529.10        987.26       384.16 o                         
   1   2  47       4428.77       4085.96       513.31 o                         
  -4   3  47       2090.93       1691.68       521.38 o                         
  -1   3  47       1017.82       1174.78       446.83 o                         
   2   3  47        839.02        794.76       552.94 o                         
  -3   4  47       8967.86       9039.56       805.14 o                         
   0   4  47       2436.92       2166.86       571.16 o                         
  -5   5  47         97.00       -465.05      1114.17 o                         
  -2   5  47         93.19        751.77       523.44 o                         
   0   0  48        341.18       1266.95       599.18 o                         
   1   1  48        512.23        538.19       364.75 o                         
  -1   2  48      31681.67      30808.49      1053.09 o                         
   2   2  48      60422.46      56388.23      3026.36 o                         
  -3   3  48       5686.94       5691.71       559.58 o                         
   0   3  48       8808.28      10206.84       666.05 o                         
  -2   4  48      10860.51       9506.53       713.97 o                         
  -1   1  49        479.56        595.92       377.15 o                         
  -3   2  49        600.41       1319.97       443.85 o                         
   0   2  49       6689.05       5935.78       543.64 o                         
  -2   3  49       2384.10       3210.22       579.83 o                         
   1   3  49         63.23        666.99       672.10 o                         
  -1   4  49         80.56         95.52       658.29 o                         
   0   1  50       2921.12       2527.59       493.45 o                         
  -2   2  50        103.26        320.83       421.33 o                         
   1   2  50       8083.38       7291.46       850.01 o                         
  -1   3  50       3974.25       3694.46       525.85 o                         
   0   0  51      20097.01      21442.52      2601.43 o                         
   1   1  51      18540.78      17456.18      1477.14 o                         
  -1   2  51       3401.17       3001.03      1018.57 o                         
                                                                                
